# Supplementary material for: Examination of Genomic and Transcriptomic Alterations in a Morphologically Stable Line, MU1, Generated by Intergeneric Pollination
Source: Genes (Basel). 2020 Feb 15;11(2):199. doi: 10.3390/genes11020199 (PMC7073617; doi:10.3390/genes11020199)
Supplement: Supplementary file 1 [file genes-11-00199-s001.zip]

Archive with 1 entries (1 files):
- genes-693937-supplementary.xlsx
