# Supplementary material for: Examination of Genomic and Transcriptomic Alterations in a Morphologically Stable Line, MU1, Generated by Intergeneric Pollination
Source: Genes (Basel). 2020 Feb 15;11(2):199. doi: 10.3390/genes11020199 (PMC7073617; doi:10.3390/genes11020199)
Supplement: Supplementary file 1 [file genes-11-00199-s001.zip › genes-693937-supplementary.xlsx]

## Sheet: Table S1
Table S1 Numbers of Reads and coverage of rice reference genome
	Z12		MU1
total	49115480		33825412
mapped	47078214		32461828
uniq-mapped	46636428		32205054
multiple-mapped	441786		256774
Unmapped	2037266		1363584
coverage	15.399		10.618

## Sheet: TableS2
Table S2 SNPs and indels in MU1 compared with Z12
Chromosome	No.SNPs	chr-length	SNP/100kb	No.InDels	InDels/100kb
Chr1	6289	43270923	14.53	2780	6.42
Chr2	11757	35937250	32.72	3416	9.51
Chr3	2586	36413819	7.1	1014	2.78
Chr4	4180	35502694	11.77	3452	9.72
Chr5	19220	29958434	64.16	4825	16.11
Chr6	14991	31248787	47.97	8660	27.71
Chr7	6885	29697621	23.18	1682	5.66
Chr8	7187	28443022	25.27	2783	9.78
Chr9	2717	23012720	11.81	1316	5.72
Chr10	17915	23207287	77.2	2236	9.63
Chr11	6857	29021106	23.63	2619	9.02
Chr12	6666	27531856	24.21	5549	20.15
Total/Ave.	107250	373245519	30.3	40332	10.81

## Sheet: Table S3
Table S3 Comparison of Z12 and MU1 reads with maize reference genome
Sample	Mapped reads to maize genome	Total reads	Mapping rate (%)
Z12	3179778	33825412	9.4
MU1	3830016	49115480	7.8

## Sheet: Table S4
Table S4 Conversion and transversion ratio of SNPs in each chromosome of MU1
		Chr1	Chr2	Chr3	Chr4	Chr5	Chr6	Chr7	Chr8	Chr9	Chr10	Chr11	Chr12	Total/Ave.
Ts	C/T	2164	4095	934	1344	6991	5363	2446	2497	966	6483	2397	2314	37994
	A/G	2183	4081	835	1389	7003	5501	2390	2676	964	6484	2212	2309	38027
Tv	C/G	344	658	123	275	985	800	414	344	167	1002	445	385	5942
	T/A	560	1079	257	439	1467	1179	574	570	192	1396	669	589	8971
	A/C	510	889	195	363	1380	1073	549	535	201	1264	559	545	8063
	G/T	528	955	242	370	1394	1075	512	565	227	1286	575	524	8253
Ts:Tv		2.24	2.28	2.17	1.89	2.68	2.63	2.36	2.57	2.45	2.62	2.05	2.26	2.35

## Sheet: Table S5
Table S5 List of nonsynonymous SNPs
GeneID	#CHROM	POS	REF	ALT	QUAL	MU1_base	MU1_alt_depth	MU1_reads_depth	Z12_base	Z12_alt_depth	Z12_reads_depth	SNP_EFFECT
LOC_Os01g06820.1	Chr1	3236347	A	G	1462.19	A,G	2,9	11	G,G	0,24	24	NON_SYNONYMOUS_CODING
LOC_Os01g07212.1	Chr1	3403173	G	A	1016.19	G,A	3,6	9	A,A	0,21	21	NON_SYNONYMOUS_CODING
LOC_Os01g63330.1	Chr1	36707486	G	A	41.32	G,G	9,1	10	G,A	14,5	19	NON_SYNONYMOUS_CODING
LOC_Os01g09670.1	Chr1	4983079	G	C	1118.19	G,C	2,11	13	C,C	0,19	19	NON_SYNONYMOUS_CODING
LOC_Os01g06550.1	Chr1	3090602	G	A	746.2	G,A	1,4	5	A,A	0,16	16	NON_SYNONYMOUS_CODING
LOC_Os01g06570.1	Chr1	3095890	T	C	1107.7	T,C	1,10	11	C,C	0,15	15	NON_SYNONYMOUS_CODING
LOC_Os01g06400.1	Chr1	3031904	A	G	430.35	A,G	1,7	8	G,G	0,7	7	NON_SYNONYMOUS_CODING
LOC_Os01g05600.1	Chr1	2672026	A	G	1750.19	A,G	6,16	22	G,G	0,29	29	NON_SYNONYMOUS_CODING
LOC_Os01g06890.1	Chr1	3261915	C	A	262.44	C,A	3,5	8	A,A	0,1	1	NON_SYNONYMOUS_CODING
LOC_Os01g05500.1	Chr1	2605604	A	G	1171.73	A,G	1,13	14	G,G	0,20	20	NON_SYNONYMOUS_CODING
LOC_Os01g10560.1	Chr1	5616727	A	G	325.23	A,G	1,3	4	G,G	0,8	8	NON_SYNONYMOUS_CODING
LOC_Os01g37240.1	Chr1	20798495	G	T	45.23	G,G	7,0	7	G,T	10,3	13	NON_SYNONYMOUS_CODING
LOC_Os01g06760.1	Chr1	3203236	A	C	1066.19	A,C	2,11	13	C,C	0,17	17	NON_SYNONYMOUS_CODING
LOC_Os01g19529.1	Chr1	11079258	A	G	228.19	A,G	3,7	10	A,A	29,0	29	NON_SYNONYMOUS_CODING
LOC_Os01g21550.1	Chr1	12057508	A	G	51.19	A,A	10,0	10	A,G	15,3	18	NON_SYNONYMOUS_CODING
LOC_Os01g71150.1	Chr1	41172707	A	G	48.2	A,A	9,0	9	A,G	15,3	18	NON_SYNONYMOUS_CODING
LOC_Os01g06980.1	Chr1	3294886	A	G	384.22	A,G	2,4	6	G,G	0,8	8	NON_SYNONYMOUS_CODING
LOC_Os01g36010.1	Chr1	19925697	A	G	247.1	A,G	1,8	9	A,A	15,1	16	NON_SYNONYMOUS_CODING
LOC_Os01g38140.1	Chr1	21363771	A	G	174.18	G,G	0,5	5	A,A	5,0	5	NON_SYNONYMOUS_CODING
LOC_Os01g06320.1	Chr1	3004953	T	C	1105.16	T,C	1,11	12	C,C	0,15	15	NON_SYNONYMOUS_CODING
LOC_Os01g18000.1	Chr1	10076338	C	T	191.41	C,C	1,0	1	C,T	11,6	17	NON_SYNONYMOUS_CODING
LOC_Os01g10240.1	Chr1	5387008	T	C	190.86	T,C	6,3	9	C,C	0,3	3	NON_SYNONYMOUS_CODING
LOC_Os01g33470.1	Chr1	18433296	T	C	264.76	T,C	1,8	9	T,T	15,1	16	NON_SYNONYMOUS_CODING
LOC_Os01g41930.1	Chr1	23777211	G	A	1208.19	G,A	9,4	13	A,A	0,27	27	NON_SYNONYMOUS_CODING
LOC_Os01g18340.1	Chr1	10304167	C	T	363.28	C,T	1,3	4	T,T	0,6	6	NON_SYNONYMOUS_CODING
LOC_Os01g06820.1	Chr1	3236298	C	G	1206.25	C,G	1,7	8	G,G	0,21	21	NON_SYNONYMOUS_CODING
LOC_Os01g05770.1	Chr1	2754735	C	T	588.83	C,T	1,3	4	T,T	0,11	11	NON_SYNONYMOUS_CODING
LOC_Os01g11920.1	Chr1	6480465	G	A	50.23	G,G	7,0	7	G,A	9,4	13	NON_SYNONYMOUS_CODING
LOC_Os01g05870.1	Chr1	2811547	G	A	672.22	G,A	0,5	5	A,A	0,11	11	NON_SYNONYMOUS_CODING
LOC_Os01g06790.1	Chr1	3222606	A	T	840.32	A,T	1,8	9	T,T	0,13	13	NON_SYNONYMOUS_CODING
LOC_Os01g05360.1	Chr1	2535358	G	T	960.19	G,T	7,9	16	T,T	0,16	16	NON_SYNONYMOUS_CODING
LOC_Os01g06670.1	Chr1	3144052	A	C	919.19	A,C	3,8	11	C,C	0,17	17	NON_SYNONYMOUS_CODING
LOC_Os01g70760.1	Chr1	40956366	C	T	222.87	N	N	N	C,T	14,7	21	NON_SYNONYMOUS_CODING
LOC_Os01g07212.1	Chr1	3401574	G	T	534.21	G,T	2,5	7	T,T	0,8	8	NON_SYNONYMOUS_CODING
LOC_Os01g35070.1	Chr1	19419583	C	T	216.21	C,C	8,0	8	C,T	17,8	25	NON_SYNONYMOUS_CODING
LOC_Os01g05550.1	Chr1	2651271	G	A	615.19	G,A	1,4	5	A,A	0,11	11	NON_SYNONYMOUS_CODING
LOC_Os01g06110.1	Chr1	2914478	C	T	73.01	C,C	3,0	3	T,T	0,3	3	NON_SYNONYMOUS_CODING
LOC_Os01g40770.1	Chr1	23034447	G	A	60.23	G,G	7,0	7	G,A	23,4	27	NON_SYNONYMOUS_CODING
LOC_Os01g06320.1	Chr1	3004914	G	T	1192.95	G,T	1,12	13	T,T	0,15	15	NON_SYNONYMOUS_CODING
LOC_Os01g50640.1	Chr1	29085378	C	T	62.19	C,T	3,3	6	C,C	16,0	16	NON_SYNONYMOUS_CODING
LOC_Os01g38930.1	Chr1	21870776	A	G	69.19	A,G	9,3	12	A,A	11,0	11	NON_SYNONYMOUS_CODING
LOC_Os01g09246.1	Chr1	4673806	A	C	428.22	A,C	2,5	7	C,C	0,8	8	NON_SYNONYMOUS_CODING
LOC_Os01g63520.1	Chr1	36822142	G	A	60.17	N	N	N	A,A	0,2	2	NON_SYNONYMOUS_CODING
LOC_Os01g40010.1	Chr1	22568152	G	A	131.41	G,G	15,1	16	G,A	17,5	22	NON_SYNONYMOUS_CODING
LOC_Os01g20200.1	Chr1	11487601	C	A	170.54	C,A	14,2	16	A,A	0,4	4	NON_SYNONYMOUS_CODING
LOC_Os01g07180.1	Chr1	3392230	T	C	946.95	T,C	1,11	12	C,C	0,16	16	NON_SYNONYMOUS_CODING
LOC_Os01g05880.1	Chr1	2816154	C	G	963.2	C,G	1,4	5	G,G	0,21	21	NON_SYNONYMOUS_CODING
LOC_Os01g73344.1	Chr1	42511048	T	G	77.41	T,G	8,2	10	G,G	0,1	1	NON_SYNONYMOUS_CODING
LOC_Os01g38420.1	Chr1	21587498	G	A	225.19	G,G	11,0	11	G,A	12,7	19	NON_SYNONYMOUS_CODING
LOC_Os01g14270.1	Chr1	7998658	C	A	315.2	C,A	4,10	14	C,C	9,0	9	NON_SYNONYMOUS_CODING
LOC_Os01g39850.1	Chr1	22474864	C	T	731.19	C,T	12,6	18	T,T	0,15	15	NON_SYNONYMOUS_CODING
LOC_Os01g33784.1	Chr1	18595704	T	C	366.21	C,C	0,8	8	T,C	15,2	17	NON_SYNONYMOUS_CODING
LOC_Os01g34570.1	Chr1	19063325	G	C	57.37	G,G	14,1	15	G,C	22,5	27	NON_SYNONYMOUS_CODING
LOC_Os01g07212.1	Chr1	3401715	C	T	557.21	C,T	1,5	6	T,T	0,13	13	NON_SYNONYMOUS_CODING
LOC_Os01g44310.1	Chr1	25421303	C	T	340.19	C,T	9,10	19	C,C	21,0	21	NON_SYNONYMOUS_CODING
LOC_Os01g44310.1	Chr1	25422650	A	T	216.19	A,T	9,7	16	A,A	18,0	18	NON_SYNONYMOUS_CODING
LOC_Os01g35860.1	Chr1	19856117	G	T	301.19	G,G	15,0	15	G,T	14,9	23	NON_SYNONYMOUS_CODING
LOC_Os01g73380.1	Chr1	42530600	C	T	39.41	C,T	10,3	13	T,T	0,1	1	NON_SYNONYMOUS_CODING
LOC_Os01g05870.1	Chr1	2813680	C	G	1292.19	C,G	4,7	11	G,G	0,27	27	NON_SYNONYMOUS_CODING
LOC_Os01g45810.1	Chr1	26025501	T	C	54.19	T,C	14,3	17	T,T	18,0	18	NON_SYNONYMOUS_CODING
LOC_Os01g44200.1	Chr1	25339071	T	C	111.19	T,C	6,4	10	T,T	14,0	14	NON_SYNONYMOUS_CODING
LOC_Os01g06200.1	Chr1	2952018	A	G	92.3	A,A	19,1	20	A,G	21,6	27	NON_SYNONYMOUS_CODING
LOC_Os01g07040.1	Chr1	3315381	G	A	268.44	G,G	2,0	2	G,A	2,8	10	NON_SYNONYMOUS_CODING
LOC_Os01g44200.1	Chr1	25338831	G	C	323.19	G,C	6,10	16	G,G	18,0	18	NON_SYNONYMOUS_CODING
LOC_Os01g36170.1	Chr1	20002739	A	G	257.28	A,G	3,8	11	A,A	6,0	6	NON_SYNONYMOUS_CODING
LOC_Os01g20140.1	Chr1	11444496	G	A	148.54	G,A	2,1	3	A,A	0,4	4	NON_SYNONYMOUS_CODING
LOC_Os01g42050.1	Chr1	23841212	T	A	1144.19	T,A	8,6	14	A,A	0,23	23	NON_SYNONYMOUS_CODING
LOC_Os01g40770.1	Chr1	23034812	C	A	141.2	C,C	9,0	9	C,A	12,5	17	NON_SYNONYMOUS_CODING
LOC_Os01g25650.1	Chr1	14542489	T	C	69.54	T,T	16,1	17	T,C	19,6	25	NON_SYNONYMOUS_CODING
LOC_Os01g37230.1	Chr1	20796996	C	T	53.23	C,C	7,0	7	C,T	12,3	15	NON_SYNONYMOUS_CODING
LOC_Os01g05870.1	Chr1	2813657	G	A	1496.19	G,A	2,8	10	A,A	0,30	30	NON_SYNONYMOUS_CODING
LOC_Os01g06680.1	Chr1	3150405	G	C	1282.19	G,C	6,10	16	C,C	0,24	24	NON_SYNONYMOUS_CODING
LOC_Os01g23550.1	Chr1	13224112	G	A	230.19	G,A	2,7	9	G,G	21,0	21	NON_SYNONYMOUS_CODING
LOC_Os01g44250.1	Chr1	25370354	G	T	109.19	G,T	5,4	9	G,G	17,0	17	NON_SYNONYMOUS_CODING
LOC_Os01g49860.1	Chr1	28630307	G	A	75.19	G,A	1,3	4	G,G	23,0	23	NON_SYNONYMOUS_CODING
LOC_Os01g16160.1	Chr1	9127731	T	C	197.37	T,T	5,0	5	T,C	22,8	30	NON_SYNONYMOUS_CODING
LOC_Os01g22180.1	Chr1	12469530	C	G	187.19	C,G	14,8	22	C,C	27,2	29	NON_SYNONYMOUS_CODING
LOC_Os01g44200.1	Chr1	25344561	G	T	288.19	G,T	14,9	23	G,G	13,0	13	NON_SYNONYMOUS_CODING
LOC_Os01g06060.1	Chr1	2897171	C	T	996.19	C,T	2,9	11	T,T	0,17	17	NON_SYNONYMOUS_CODING
LOC_Os01g41960.1	Chr1	23792246	C	A,T	999.2	A,T	0,1,7	8	A,A	0,15,0	15	NON_SYNONYMOUS_CODING
LOC_Os01g12340.1	Chr1	6740153	C	T	97.24	C,C	15,1	16	C,T	17,6	23	NON_SYNONYMOUS_CODING
LOC_Os01g10250.1	Chr1	5394104	T	C	80.51	T,T	2,0	2	C,C	0,3	3	NON_SYNONYMOUS_CODING
LOC_Os01g06160.1	Chr1	2937489	G	A	697.21	G,A	1,5	6	A,A	0,14	14	NON_SYNONYMOUS_CODING
LOC_Os01g42100.1	Chr1	23875825	C	A	121.28	C,A	1,4	5	C,C	6,0	6	NON_SYNONYMOUS_CODING
LOC_Os01g41930.1	Chr1	23778044	G	A	140.19	G,A	8,5	13	G,G	21,0	21	NON_SYNONYMOUS_CODING
LOC_Os01g06440.1	Chr1	3038466	A	G	559.41	A,G	1,6	7	G,G	0,9	9	NON_SYNONYMOUS_CODING
LOC_Os01g09670.1	Chr1	4985027	G	C	737.19	G,C	5,8	13	C,C	0,13	13	NON_SYNONYMOUS_CODING
LOC_Os01g19600.1	Chr1	11105244	G	A	260.52	A,A	0,7	7	G,G	14,0	14	NON_SYNONYMOUS_CODING
LOC_Os01g31310.1	Chr1	17136272	G	A	104.28	G,A	7,4	11	G,G	6,0	6	NON_SYNONYMOUS_CODING
LOC_Os01g05600.1	Chr1	2671681	A	C	89.19	A,C	9,4	13	A,A	20,0	20	NON_SYNONYMOUS_CODING
LOC_Os01g33990.1	Chr1	18703926	A	T	112.23	A,A	7,0	7	A,T	17,8	25	NON_SYNONYMOUS_CODING
LOC_Os01g49810.1	Chr1	28599977	C	T	188.19	C,T	2,6	8	C,C	13,0	13	NON_SYNONYMOUS_CODING
LOC_Os01g06680.1	Chr1	3150437	G	C	1260.19	G,C	4,8	12	C,C	0,25	25	NON_SYNONYMOUS_CODING
LOC_Os01g64530.1	Chr1	37450233	T	C	306.22	T,C	4,2	6	C,C	0,8	8	NON_SYNONYMOUS_CODING
LOC_Os01g06760.1	Chr1	3203324	A	G	2320.19	A,G	3,23	26	G,G	0,30	30	NON_SYNONYMOUS_CODING
LOC_Os01g10380.1	Chr1	5464780	T	C	576.19	T,C	2,2	4	C,C	0,14	14	NON_SYNONYMOUS_CODING
LOC_Os01g61490.1	Chr1	35569429	C	T	80.32	C,C	14,1	15	C,T	24,6	30	NON_SYNONYMOUS_CODING
LOC_Os01g06900.1	Chr1	3275252	A	C	1508.19	A,C	4,16	20	C,C	0,23	23	NON_SYNONYMOUS_CODING
LOC_Os01g06836.1	Chr1	3241182	C	T	354.54	C,T	2,5	7	T,T	0,4	4	NON_SYNONYMOUS_CODING
LOC_Os01g06890.1	Chr1	3262365	G	A	49.95	G,G	3,0	3	A,A	0,2	2	NON_SYNONYMOUS_CODING
LOC_Os01g05890.1	Chr1	2818527	T	C	649.19	T,C	1,1	2	C,C	0,17	17	NON_SYNONYMOUS_CODING
LOC_Os01g07120.2	Chr1	3358041	A	C	1350.19	A,C	2,9	11	C,C	0,26	26	NON_SYNONYMOUS_CODING
LOC_Os01g34030.1	Chr1	18734347	A	G	75.19	A,G	7,3	10	A,A	11,0	11	NON_SYNONYMOUS_CODING
LOC_Os01g10390.1	Chr1	5471776	G	A	607.19	G,A	4,2	6	A,A	0,13	13	NON_SYNONYMOUS_CODING
LOC_Os01g06876.1	Chr1	3257752	G	C	580.19	G,C	3,3	6	C,C	0,10	10	NON_SYNONYMOUS_CODING
LOC_Os01g46880.1	Chr1	26747281	T	G	57.19	T,T	12,0	12	T,G	12,3	15	NON_SYNONYMOUS_CODING
LOC_Os01g33840.1	Chr1	18623932	C	A	123.22	C,A	2,4	6	C,C	19,1	20	NON_SYNONYMOUS_CODING
LOC_Os01g54680.1	Chr1	31464274	T	C	75.19	T,C	7,3	10	T,T	11,0	11	NON_SYNONYMOUS_CODING
LOC_Os01g05470.1	Chr1	2582809	G	A	1066.19	G,A	2,6	8	A,A	0,23	23	NON_SYNONYMOUS_CODING
LOC_Os01g52020.1	Chr1	29900675	A	C	30.21	A,A	8,0	8	A,C	8,2	10	NON_SYNONYMOUS_CODING
LOC_Os01g23420.1	Chr1	13157808	T	C	138.37	T,C	14,5	19	T,T	19,1	20	NON_SYNONYMOUS_CODING
LOC_Os01g06870.1	Chr1	3251232	T	C	705.21	T,C	1,5	6	C,C	0,13	13	NON_SYNONYMOUS_CODING
LOC_Os01g39050.1	Chr1	21950721	G	T	63.19	G,G	21,1	22	G,T	15,5	20	NON_SYNONYMOUS_CODING
LOC_Os01g07110.1	Chr1	3354917	C	T	587.25	C,T	1,6	7	T,T	0,10	10	NON_SYNONYMOUS_CODING
LOC_Os01g16480.1	Chr1	9358942	G	A	66.21	G,G	8,0	8	G,A	10,3	13	NON_SYNONYMOUS_CODING
LOC_Os01g06650.1	Chr1	3134248	C	G	716.32	C,G	1,6	7	G,G	0,13	13	NON_SYNONYMOUS_CODING
LOC_Os01g10110.1	Chr1	5275176	T	C	997.19	T,C	6,6	12	C,C	0,20	20	NON_SYNONYMOUS_CODING
LOC_Os01g61110.1	Chr1	35370025	G	T	234.86	T,T	0,3	3	G,T	6,4	10	NON_SYNONYMOUS_CODING
LOC_Os01g14890.1	Chr1	8344555	C	A	112.19	C,A	1,4	5	C,C	12,0	12	NON_SYNONYMOUS_CODING
LOC_Os01g42330.1	Chr1	24027063	G	C	536.19	G,C	8,2	10	C,C	0,14	14	NON_SYNONYMOUS_CODING
LOC_Os01g44200.1	Chr1	25346016	A	G	162.19	A,G	6,5	11	A,A	25,0	25	NON_SYNONYMOUS_CODING
LOC_Os01g44320.1	Chr1	25427936	G	C	45.21	G,C	3,2	5	G,G	8,0	8	NON_SYNONYMOUS_CODING
LOC_Os01g45810.1	Chr1	26022945	G	A	36.22	G,G	10,1	11	G,A	9,3	12	NON_SYNONYMOUS_CODING
LOC_Os01g06280.1	Chr1	2984109	A	G	860.19	A,G	5,3	8	G,G	0,18	18	NON_SYNONYMOUS_CODING
LOC_Os01g38420.1	Chr1	21590956	G	T	57.19	G,G	13,0	13	G,T	13,3	16	NON_SYNONYMOUS_CODING
LOC_Os01g15370.1	Chr1	8615417	A	G	88.54	A,A	4,0	4	A,G	16,5	21	NON_SYNONYMOUS_CODING
LOC_Os01g44190.1	Chr1	25331060	T	C	107.19	T,C	7,4	11	T,T	10,0	10	NON_SYNONYMOUS_CODING
LOC_Os01g06790.1	Chr1	3223533	C	T	1394.19	C,T	2,13	15	T,T	0,23	23	NON_SYNONYMOUS_CODING
LOC_Os01g09550.1	Chr1	4885812	G	A	1371.19	G,A	3,11	14	A,A	0,26	26	NON_SYNONYMOUS_CODING
LOC_Os01g09560.1	Chr1	4893118	A	T	994.19	A,T	2,4	6	T,T	0,21	21	NON_SYNONYMOUS_CODING
LOC_Os01g73380.1	Chr1	42530551	T	C	131.86	T,C	10,2	12	C,C	0,3	3	NON_SYNONYMOUS_CODING
LOC_Os01g25590.1	Chr1	14500121	A	G	228.21	A,A	8,0	8	A,G	15,8	23	NON_SYNONYMOUS_CODING
LOC_Os01g06670.1	Chr1	3143914	G	C	881.19	G,C	11,12	23	C,C	0,12	12	NON_SYNONYMOUS_CODING
LOC_Os01g10110.1	Chr1	5275362	C	G	818.29	C,G	1,6	7	G,G	0,16	16	NON_SYNONYMOUS_CODING
LOC_Os01g44200.1	Chr1	25345631	A	G	123.19	A,G	11,5	16	A,A	24,0	24	NON_SYNONYMOUS_CODING
LOC_Os01g37320.1	Chr1	20830358	C	A	269.19	C,A	4,8	12	C,C	13,0	13	NON_SYNONYMOUS_CODING
LOC_Os01g12550.1	Chr1	6904593	A	G	446.45	G,G	0,5	5	A,G	2,11	13	NON_SYNONYMOUS_CODING
LOC_Os01g06380.1	Chr1	3027978	C	T	444.19	C,T	2,1	3	T,T	0,12	12	NON_SYNONYMOUS_CODING
LOC_Os01g41950.1	Chr1	23785198	G	A	1059.19	G,A	4,4	8	A,A	0,24	24	NON_SYNONYMOUS_CODING
LOC_Os01g42320.1	Chr1	24018937	G	A	966.19	G,A	4,3	7	A,A	0,27	27	NON_SYNONYMOUS_CODING
LOC_Os01g06000.1	Chr1	2866531	G	A	564.19	G,A	6,3	9	A,A	0,12	12	NON_SYNONYMOUS_CODING
LOC_Os01g22100.1	Chr1	12410613	A	G	273.2	A,G	2,8	10	A,A	9,0	9	NON_SYNONYMOUS_CODING
LOC_Os01g45810.1	Chr1	26025714	G	A	90.19	G,G	12,0	12	G,A	22,5	27	NON_SYNONYMOUS_CODING
LOC_Os01g44150.1	Chr1	25309440	A	C	139.19	A,C	6,5	11	A,A	30,0	30	NON_SYNONYMOUS_CODING
LOC_Os01g73380.1	Chr1	42530981	A	G	590.19	A,G	8,2	10	G,G	0,17	17	NON_SYNONYMOUS_CODING
LOC_Os01g23420.1	Chr1	13157152	A	G	75.19	A,G	7,3	10	A,A	25,1	26	NON_SYNONYMOUS_CODING
LOC_Os01g06680.1	Chr1	3152423	G	C	937.22	G,C	1,6	7	C,C	0,17	17	NON_SYNONYMOUS_CODING
LOC_Os01g49970.1	Chr1	28716908	T	C	39.54	T,C	5,2	7	T,T	4,0	4	NON_SYNONYMOUS_CODING
LOC_Os01g06680.1	Chr1	3149948	C	G	1154.45	C,G	1,9	10	G,G	0,18	18	NON_SYNONYMOUS_CODING
LOC_Os01g04140.1	Chr1	1821371	G	A	32.41	G,A	8,2	10	G,G	14,1	15	NON_SYNONYMOUS_CODING
LOC_Os01g58444.1	Chr1	33785156	G	C	138.19	G,C	12,5	17	G,G	11,0	11	NON_SYNONYMOUS_CODING
LOC_Os01g44150.1	Chr1	25307275	A	G	100.19	A,G	6,5	11	A,A	11,0	11	NON_SYNONYMOUS_CODING
LOC_Os01g19310.1	Chr1	10928590	C	T	66.19	C,T	10,3	13	C,C	11,0	11	NON_SYNONYMOUS_CODING
LOC_Os01g05640.1	Chr1	2689911	G	A	84.19	G,A	12,4	16	G,G	35,0	35	NON_SYNONYMOUS_CODING
LOC_Os01g44200.1	Chr1	25345218	T	C	105.19	T,C	8,4	12	T,T	23,0	23	NON_SYNONYMOUS_CODING
LOC_Os01g34030.1	Chr1	18734296	C	T	30.19	C,T	8,2	10	C,C	11,0	11	NON_SYNONYMOUS_CODING
LOC_Os01g19210.1	Chr1	10864342	G	A	432.23	G,A	7,6	13	A,A	0,7	7	NON_SYNONYMOUS_CODING
LOC_Os01g10240.1	Chr1	5387154	A	C	254.37	A,C	2,2	4	C,C	0,5	5	NON_SYNONYMOUS_CODING
LOC_Os01g44320.1	Chr1	25428203	T	C	87.19	T,C	3,3	6	T,T	9,0	9	NON_SYNONYMOUS_CODING
LOC_Os01g42020.1	Chr1	23828380	G	A	62.17	A,A	0,2	2	N	N	N	NON_SYNONYMOUS_CODING
LOC_Os01g10240.1	Chr1	5388039	G	A	310.21	G,A	6,2	8	A,A	0,8	8	NON_SYNONYMOUS_CODING
LOC_Os01g29170.1	Chr1	16342944	A	G	37.21	A,A	8,0	8	A,G	11,3	14	NON_SYNONYMOUS_CODING
LOC_Os01g20190.1	Chr1	11484942	T	C	57.17	T,T	1,0	1	C,C	0,2	2	NON_SYNONYMOUS_CODING
LOC_Os01g01730.1	Chr1	390604	C	T	119.19	C,T	3,4	7	C,C	15,0	15	NON_SYNONYMOUS_CODING
LOC_Os01g06520.1	Chr1	3068762	T	C	424.23	T,C	2,5	7	C,C	0,7	7	NON_SYNONYMOUS_CODING
LOC_Os01g34310.1	Chr1	18912843	C	T	56.19	C,T	7,3	10	C,C	13,0	13	NON_SYNONYMOUS_CODING
LOC_Os01g06900.1	Chr1	3275225	A	T	1551.19	A,T	5,14	19	T,T	0,25	25	NON_SYNONYMOUS_CODING
LOC_Os01g10160.1	Chr1	5337040	T	C	48.86	T,T	3,0	3	T,C	2,2	4	NON_SYNONYMOUS_CODING
LOC_Os01g73380.1	Chr1	42530338	C	T	452.19	C,T	14,5	19	T,T	0,11	11	NON_SYNONYMOUS_CODING
LOC_Os01g20150.1	Chr1	11446991	C	G	64.17	N	N	N	G,G	0,2	2	NON_SYNONYMOUS_CODING
LOC_Os01g39200.1	Chr1	22054853	C	T	80.19	C,C	13,0	13	C,T	11,4	15	NON_SYNONYMOUS_CODING
LOC_Os01g06990.1	Chr1	3298279	T	G	592.42	T,G	1,8	9	G,G	0,8	8	NON_SYNONYMOUS_CODING
LOC_Os01g09620.1	Chr1	4949889	C	T	853.19	C,T	2,2	4	T,T	0,18	18	NON_SYNONYMOUS_CODING
LOC_Os01g63640.1	Chr1	36912055	A	G	402.2	A,G	7,3	10	G,G	0,9	9	NON_SYNONYMOUS_CODING
LOC_Os01g06320.1	Chr1	3004441	A	G	1615.19	A,G	2,6	8	G,G	0,30	30	NON_SYNONYMOUS_CODING
LOC_Os01g49680.1	Chr1	28553103	T	C	65.19	T,C	4,3	7	T,T	16,0	16	NON_SYNONYMOUS_CODING
LOC_Os01g44200.1	Chr1	25344790	C	T	99.19	C,T	13,4	17	C,C	17,0	17	NON_SYNONYMOUS_CODING
LOC_Os01g06200.1	Chr1	2952032	A	G	1744.19	A,G	5,15	20	G,G	0,29	29	NON_SYNONYMOUS_CODING
LOC_Os01g41960.1	Chr1	23796740	T	G	890.19	T,G	10,6	16	G,G	0,18	18	NON_SYNONYMOUS_CODING
LOC_Os01g10270.1	Chr1	5404372	T	C	573.19	T,C	4,3	7	C,C	0,12	12	NON_SYNONYMOUS_CODING
LOC_Os01g06050.1	Chr1	2894510	G	A	1133.19	G,A	4,13	17	A,A	0,18	18	NON_SYNONYMOUS_CODING
LOC_Os01g53230.1	Chr1	30585411	T	C	233.23	T,T	7,0	7	T,C	6,7	13	NON_SYNONYMOUS_CODING
LOC_Os01g21550.1	Chr1	12057524	C	T	60.19	C,C	11,0	11	C,T	12,3	15	NON_SYNONYMOUS_CODING
LOC_Os01g06670.1	Chr1	3144152	C	G	819.19	C,G	6,8	14	G,G	0,12	12	NON_SYNONYMOUS_CODING
LOC_Os01g05870.1	Chr1	2811638	C	G	513.19	C,G	1,1	2	G,G	0,14	14	NON_SYNONYMOUS_CODING
LOC_Os01g02740.1	Chr1	951506	G	A	883.02	G,A	2,8	10	A,A	1,16	17	NON_SYNONYMOUS_CODING
LOC_Os01g57800.1	Chr1	33433941	T	A	159.87	N	N	N	T,A	18,6	24	NON_SYNONYMOUS_CODING
LOC_Os01g48490.1	Chr1	27797053	G	A	791.7	G,A	1,6	7	A,A	0,16	16	NON_SYNONYMOUS_CODING
LOC_Os01g35860.1	Chr1	19857448	A	G	163.33	A,A	13,1	14	A,G	19,7	26	NON_SYNONYMOUS_CODING
LOC_Os01g06680.1	Chr1	3151280	T	C	250.54	T,C	3,3	6	C,C	0,4	4	NON_SYNONYMOUS_CODING
LOC_Os01g38930.1	Chr1	21870915	C	T	42.23	C,T	4,2	6	C,C	7,0	7	NON_SYNONYMOUS_CODING
LOC_Os01g06836.1	Chr1	3242545	C	T	716.19	C,T	2,6	8	T,T	0,13	13	NON_SYNONYMOUS_CODING
LOC_Os01g07330.1	Chr1	3458364	T	A	1229.19	T,A	3,7	10	A,A	0,25	25	NON_SYNONYMOUS_CODING
LOC_Os01g06200.1	Chr1	2951624	A	G	39.37	A,A	5,0	5	A,G	8,3	11	NON_SYNONYMOUS_CODING
LOC_Os01g05870.1	Chr1	2812210	T	A	1441.19	T,A	2,16	18	A,A	0,18	18	NON_SYNONYMOUS_CODING
LOC_Os01g06610.1	Chr1	3116373	C	T	161.73	C,C	16,1	17	C,T	6,6	12	NON_SYNONYMOUS_CODING
LOC_Os01g06836.1	Chr1	3242056	A	T	719.61	A,T	1,9	10	T,T	0,10	10	NON_SYNONYMOUS_CODING
LOC_Os01g28740.1	Chr1	16091401	T	C	192.41	T,C	3,7	10	T,T	18,1	19	NON_SYNONYMOUS_CODING
LOC_Os01g42050.1	Chr1	23842782	A	C	279.19	A,C	3,8	11	A,A	13,0	13	NON_SYNONYMOUS_CODING
LOC_Os01g73380.1	Chr1	42529649	C	T	595.03	C,C	12,1	13	T,T	0,16	16	NON_SYNONYMOUS_CODING
LOC_Os01g06910.1	Chr1	3277748	C	T	637.2	C,T	1,4	5	T,T	0,14	14	NON_SYNONYMOUS_CODING
LOC_Os01g06890.1	Chr1	3261978	T	C	359.54	T,C	4,6	10	C,C	0,4	4	NON_SYNONYMOUS_CODING
LOC_Os01g71150.1	Chr1	41172701	C	T	54.2	C,C	9,0	9	C,T	14,3	17	NON_SYNONYMOUS_CODING
LOC_Os01g20150.1	Chr1	11447003	A	T	64.17	N	N	N	T,T	0,2	2	NON_SYNONYMOUS_CODING
LOC_Os01g40150.1	Chr1	22645446	C	G	133.19	C,G	5,5	10	C,C	16,0	16	NON_SYNONYMOUS_CODING
LOC_Os01g05440.1	Chr1	2570871	T	C	1315.19	T,C	2,8	10	C,C	0,25	25	NON_SYNONYMOUS_CODING
LOC_Os01g58444.1	Chr1	33785181	T	G	147.2	T,G	11,5	16	T,T	9,0	9	NON_SYNONYMOUS_CODING
LOC_Os01g05880.1	Chr1	2815314	C	T	411.2	C,T	1,2	3	T,T	0,10	10	NON_SYNONYMOUS_CODING
LOC_Os01g01320.1	Chr1	159375	C	T	57.23	C,T	13,3	16	C,C	19,0	19	NON_SYNONYMOUS_CODING
LOC_Os01g47160.1	Chr1	26957254	C	A	62.2	C,C	9,0	9	C,A	24,4	28	NON_SYNONYMOUS_CODING
LOC_Os01g73380.1	Chr1	42530750	T	C	858.19	T,C	13,5	18	C,C	0,24	24	NON_SYNONYMOUS_CODING
LOC_Os01g44240.1	Chr1	25367716	G	A	100.19	G,A	5,4	9	G,G	13,0	13	NON_SYNONYMOUS_CODING
LOC_Os01g06670.1	Chr1	3143717	A	G	1358.19	A,G	6,13	19	G,G	0,22	22	NON_SYNONYMOUS_CODING
LOC_Os01g06890.1	Chr1	3261363	A	G	962.19	A,G	2,9	11	G,G	0,14	14	NON_SYNONYMOUS_CODING
LOC_Os01g44150.1	Chr1	25304249	G	A	214.2	G,A	8,7	15	G,G	9,0	9	NON_SYNONYMOUS_CODING
LOC_Os01g06120.1	Chr1	2920772	T	G	689.27	T,G	1,6	7	G,G	0,12	12	NON_SYNONYMOUS_CODING
LOC_Os01g30990.1	Chr1	16939745	T	C	45.45	T,C	1,3	4	T,T	2,0	2	NON_SYNONYMOUS_CODING
LOC_Os01g37230.1	Chr1	20796836	A	G	223.19	A,G	3,8	11	A,A	15,0	15	NON_SYNONYMOUS_CODING
LOC_Os01g34400.1	Chr1	18974162	G	A	52.19	G,G	14,0	14	G,A	11,4	15	NON_SYNONYMOUS_CODING
LOC_Os01g70450.1	Chr1	40804256	A	G	222.63	G,G	0,6	6	A,A	10,0	10	NON_SYNONYMOUS_CODING
LOC_Os01g24220.1	Chr1	13649221	C	A	102.19	C,A	11,4	15	C,C	22,0	22	NON_SYNONYMOUS_CODING
LOC_Os01g41880.1	Chr1	23743729	G	A	171.11	A,A	1,5	6	G,G	11,0	11	NON_SYNONYMOUS_CODING
LOC_Os01g06820.1	Chr1	3236018	A	G	357.23	A,G	5,4	9	G,G	0,7	7	NON_SYNONYMOUS_CODING
LOC_Os01g10370.1	Chr1	5455088	C	T	511.2	C,T	2,5	7	T,T	0,9	9	NON_SYNONYMOUS_CODING
LOC_Os01g21490.1	Chr1	12002849	C	T	192.2	C,C	9,0	9	C,T	10,6	16	NON_SYNONYMOUS_CODING
LOC_Os01g73380.1	Chr1	42528005	C	T	367.2	C,T	8,2	10	T,T	0,9	9	NON_SYNONYMOUS_CODING
LOC_Os01g35730.1	Chr1	19793714	C	T	33.19	C,T	5,2	7	C,C	11,0	11	NON_SYNONYMOUS_CODING
LOC_Os01g06520.1	Chr1	3070183	T	G	146.35	T,T	6,0	6	G,G	0,3	3	NON_SYNONYMOUS_CODING
LOC_Os01g07530.1	Chr1	3601475	T	C	843.64	T,C	2,9	11	C,C	0,14	14	NON_SYNONYMOUS_CODING
LOC_Os01g05640.1	Chr1	2691249	G	T	36.19	G,T	6,2	8	G,G	26,0	26	NON_SYNONYMOUS_CODING
LOC_Os01g18340.1	Chr1	10303961	A	C	186.86	A,C	1,2	3	C,C	0,3	3	NON_SYNONYMOUS_CODING
LOC_Os01g30980.1	Chr1	16934013	C	T	434.19	C,T	20,14	34	C,C	39,0	39	NON_SYNONYMOUS_CODING
LOC_Os01g06050.1	Chr1	2894159	C	T	1179.19	C,T	3,11	14	T,T	0,21	21	NON_SYNONYMOUS_CODING
LOC_Os01g02740.1	Chr1	947881	C	T	114.19	C,C	10,0	10	C,T	18,8	26	NON_SYNONYMOUS_CODING
LOC_Os01g06520.1	Chr1	3068895	C	T	897.19	C,T	2,4	6	T,T	0,17	17	NON_SYNONYMOUS_CODING
LOC_Os01g39370.1	Chr1	22159488	T	C	36.23	T,C	4,2	6	T,T	7,0	7	NON_SYNONYMOUS_CODING
LOC_Os01g14970.1	Chr1	8394721	C	A	73.37	C,A	4,3	7	C,C	5,0	5	NON_SYNONYMOUS_CODING
LOC_Os01g07110.1	Chr1	3354872	G	A	596.23	G,A	1,5	6	A,A	0,11	11	NON_SYNONYMOUS_CODING
LOC_Os01g70220.1	Chr1	40659949	A	G	598.43	A,A	10,0	10	G,G	0,16	16	NON_SYNONYMOUS_CODING
LOC_Os01g43210.1	Chr1	24686139	C	T	75.19	C,C	12,0	12	C,T	21,4	25	NON_SYNONYMOUS_CODING
LOC_Os01g06870.1	Chr1	3252281	C	A	996.19	C,A	3,7	10	A,A	0,19	19	NON_SYNONYMOUS_CODING
LOC_Os01g39930.1	Chr1	22515695	A	G	329.19	A,G	4,10	14	A,A	26,0	26	NON_SYNONYMOUS_CODING
LOC_Os01g16160.1	Chr1	9128408	G	C	57.41	G,G	10,1	11	G,C	15,4	19	NON_SYNONYMOUS_CODING
LOC_Os01g06220.1	Chr1	2958310	A	C	852.19	A,C	2,9	11	C,C	0,16	16	NON_SYNONYMOUS_CODING
LOC_Os01g10240.1	Chr1	5388087	C	T	111.44	C,T	6,2	8	T,T	0,2	2	NON_SYNONYMOUS_CODING
LOC_Os01g10380.1	Chr1	5467236	A	G	216.28	A,G	6,3	9	G,G	0,6	6	NON_SYNONYMOUS_CODING
LOC_Os01g06790.1	Chr1	3222562	T	A	944.19	T,A	2,11	13	A,A	0,15	15	NON_SYNONYMOUS_CODING
LOC_Os01g06160.1	Chr1	2935548	A	G	735.6	A,G	1,9	10	G,G	0,13	13	NON_SYNONYMOUS_CODING
LOC_Os01g44200.1	Chr1	25344962	A	G	269.19	A,G	11,10	21	A,A	10,0	10	NON_SYNONYMOUS_CODING
LOC_Os01g06520.1	Chr1	3068955	T	A	185.16	T,T	2,0	2	A,A	0,5	5	NON_SYNONYMOUS_CODING
LOC_Os01g19600.1	Chr1	11108142	T	C	83.19	T,C	2,3	5	T,T	17,0	17	NON_SYNONYMOUS_CODING
LOC_Os01g41810.1	Chr1	23673567	T	C	657.19	T,C	9,3	12	C,C	0,16	16	NON_SYNONYMOUS_CODING
LOC_Os01g06700.1	Chr1	3166244	T	C	100.44	T,C	1,1	2	C,C	0,2	2	NON_SYNONYMOUS_CODING
LOC_Os01g05770.1	Chr1	2754531	A	G	230.44	A,A	1,0	1	G,G	0,8	8	NON_SYNONYMOUS_CODING
LOC_Os01g05500.1	Chr1	2603093	G	A	1378.19	G,A	5,8	13	A,A	0,29	29	NON_SYNONYMOUS_CODING
LOC_Os01g05400.1	Chr1	2551238	C	G	99.71	G,G	0,3	3	N	N	N	NON_SYNONYMOUS_CODING
LOC_Os01g64070.1	Chr1	37214699	C	T	230.19	C,T	4,7	11	C,C	21,0	21	NON_SYNONYMOUS_CODING
LOC_Os01g73390.1	Chr1	42532423	G	T	279.23	G,T	8,2	10	T,T	0,7	7	NON_SYNONYMOUS_CODING
LOC_Os01g06160.1	Chr1	2936686	C	A	498.23	C,A	2,7	9	A,A	0,7	7	NON_SYNONYMOUS_CODING
LOC_Os01g42980.3	Chr1	24482345	G	A	102.19	G,A	6,4	10	G,G	14,0	14	NON_SYNONYMOUS_CODING
LOC_Os01g36170.1	Chr1	20004389	T	C	215.52	C,C	0,7	7	T,T	15,0	15	NON_SYNONYMOUS_CODING
LOC_Os01g07300.2	Chr1	3446041	A	G	797.19	A,G	2,6	8	G,G	0,15	15	NON_SYNONYMOUS_CODING
LOC_Os01g05200.1	Chr1	2444193	G	A	122.32	G,G	12,1	13	G,A	16,7	23	NON_SYNONYMOUS_CODING
LOC_Os01g48000.1	Chr1	27476548	C	G	60.19	C,C	15,0	15	C,G	8,3	11	NON_SYNONYMOUS_CODING
LOC_Os01g41950.1	Chr1	23785282	G	T	637.19	G,T	9,5	14	T,T	0,14	14	NON_SYNONYMOUS_CODING
LOC_Os01g43310.1	Chr1	24745979	G	A	94.19	G,A	5,5	10	G,G	17,0	17	NON_SYNONYMOUS_CODING
LOC_Os01g22550.1	Chr1	12670880	C	A	320.19	C,A	3,10	13	C,C	20,0	20	NON_SYNONYMOUS_CODING
LOC_Os01g73380.1	Chr1	42528311	C	A	439.2	A,A	0,11	11	N	N	N	NON_SYNONYMOUS_CODING
LOC_Os01g42294.1	Chr1	23981207	A	G	154.19	A,G	5,5	10	A,A	13,0	13	NON_SYNONYMOUS_CODING
LOC_Os01g45630.1	Chr1	25925591	G	A	72.19	G,A	6,3	9	G,G	17,0	17	NON_SYNONYMOUS_CODING
LOC_Os01g37550.1	Chr1	20971679	T	C	52.44	T,T	11,1	12	T,C	11,3	14	NON_SYNONYMOUS_CODING
LOC_Os01g06200.1	Chr1	2952347	G	A	1062.19	G,A	3,7	10	A,A	0,22	22	NON_SYNONYMOUS_CODING
LOC_Os01g41790.1	Chr1	23658241	T	G	505.19	T,G	5,4	9	G,G	0,10	10	NON_SYNONYMOUS_CODING
LOC_Os01g05090.1	Chr1	2387866	T	C	33.19	T,C	7,2	9	T,T	14,0	14	NON_SYNONYMOUS_CODING
LOC_Os01g07330.1	Chr1	3458693	A	G	1297.6	A,G	1,9	10	G,G	0,24	24	NON_SYNONYMOUS_CODING
LOC_Os01g05940.1	Chr1	2831319	C	G	1430.19	C,G	2,12	14	G,G	0,25	25	NON_SYNONYMOUS_CODING
LOC_Os01g14970.1	Chr1	8395192	C	G	74.23	C,G	5,3	8	C,C	7,0	7	NON_SYNONYMOUS_CODING
LOC_Os01g31130.1	Chr1	17029332	G	A	65.22	G,G	8,1	9	G,A	17,5	22	NON_SYNONYMOUS_CODING
LOC_Os01g08280.2	Chr1	4062387	A	G	412.19	A,G	3,2	5	G,G	0,10	10	NON_SYNONYMOUS_CODING
LOC_Os01g43210.1	Chr1	24679636	A	C	206.2	A,A	9,0	9	A,C	14,9	23	NON_SYNONYMOUS_CODING
LOC_Os01g41800.1	Chr1	23663886	T	C	1010.19	T,C	2,9	11	C,C	0,17	17	NON_SYNONYMOUS_CODING
LOC_Os01g09665.1	Chr1	4981361	A	T	993.19	A,T	2,11	13	T,T	0,16	16	NON_SYNONYMOUS_CODING
LOC_Os01g39930.1	Chr1	22517177	A	G	81.62	A,A	17,1	18	A,G	24,5	29	NON_SYNONYMOUS_CODING
LOC_Os01g37060.1	Chr1	20681148	G	T	84.19	G,T	4,3	7	G,G	10,0	10	NON_SYNONYMOUS_CODING
LOC_Os01g07160.1	Chr1	3380980	G	C	921.45	G,C	1,9	10	C,C	0,12	12	NON_SYNONYMOUS_CODING
LOC_Os01g05870.1	Chr1	2812157	A	G	1562.19	A,G	3,19	22	G,G	0,21	21	NON_SYNONYMOUS_CODING
LOC_Os01g05570.1	Chr1	2661237	C	T	479.2	C,T	1,3	4	T,T	0,11	11	NON_SYNONYMOUS_CODING
LOC_Os01g06520.1	Chr1	3068694	A	C	415.23	A,C	2,4	6	C,C	0,7	7	NON_SYNONYMOUS_CODING
LOC_Os01g37880.1	Chr1	21208609	G	A	138.19	G,A	1,5	6	G,G	17,0	17	NON_SYNONYMOUS_CODING
LOC_Os01g06700.1	Chr1	3166252	G	T	100.44	G,T	1,1	2	T,T	0,2	2	NON_SYNONYMOUS_CODING
LOC_Os01g40010.1	Chr1	22568165	C	T	136.44	C,C	16,1	17	C,T	15,5	20	NON_SYNONYMOUS_CODING
LOC_Os01g30936.1	Chr1	16873189	A	G	62.2	A,G	12,4	16	A,A	9,0	9	NON_SYNONYMOUS_CODING
LOC_Os01g23420.1	Chr1	13157162	T	A	117.19	T,A	6,4	10	T,T	24,1	25	NON_SYNONYMOUS_CODING
LOC_Os01g20090.1	Chr1	11404335	G	A	539.19	G,A	8,2	10	A,A	0,12	12	NON_SYNONYMOUS_CODING
LOC_Os01g49810.1	Chr1	28599515	C	T	498.23	C,T	1,5	6	T,T	0,9	9	NON_SYNONYMOUS_CODING
LOC_Os01g38280.1	Chr1	21472521	C	T	47.19	C,T	1,2	3	C,C	12,0	12	NON_SYNONYMOUS_CODING
LOC_Os01g21536.1	Chr1	12045747	A	G	73.19	A,A	10,0	10	A,G	20,5	25	NON_SYNONYMOUS_CODING
LOC_Os01g44100.1	Chr1	25279762	T	C	31.19	T,C	3,2	5	T,T	11,0	11	NON_SYNONYMOUS_CODING
LOC_Os01g05640.1	Chr1	2689694	G	T	47.19	G,T	14,3	17	G,G	35,0	35	NON_SYNONYMOUS_CODING
LOC_Os01g06650.1	Chr1	3134982	G	A	476.19	G,A	1,2	3	A,A	0,11	11	NON_SYNONYMOUS_CODING
LOC_Os01g18000.1	Chr1	10076345	C	T	191.41	C,C	1,0	1	C,T	11,6	17	NON_SYNONYMOUS_CODING
LOC_Os01g31900.1	Chr1	17477024	T	C	37.19	T,C	6,3	9	T,T	12,0	12	NON_SYNONYMOUS_CODING
LOC_Os01g05860.1	Chr1	2805994	T	C	985.29	T,C	1,7	8	C,C	0,18	18	NON_SYNONYMOUS_CODING
LOC_Os01g03290.1	Chr1	1334135	C	T	105.19	C,T	4,4	8	C,C	15,0	15	NON_SYNONYMOUS_CODING
LOC_Os01g34570.1	Chr1	19063378	G	A	64.44	G,G	11,1	12	G,A	20,5	25	NON_SYNONYMOUS_CODING
LOC_Os01g21144.1	Chr1	11802821	C	G	226.21	C,G	1,7	8	C,C	12,0	12	NON_SYNONYMOUS_CODING
LOC_Os01g07050.1	Chr1	3318105	T	C	586.19	T,C	2,2	4	C,C	0,11	11	NON_SYNONYMOUS_CODING
LOC_Os01g42790.1	Chr1	24352114	A	G	41.54	A,G	3,2	5	A,A	4,0	4	NON_SYNONYMOUS_CODING
LOC_Os01g15180.1	Chr1	8511453	C	T	42.37	C,C	5,0	5	C,T	17,3	20	NON_SYNONYMOUS_CODING
LOC_Os01g10230.1	Chr1	5384674	T	C	600.19	T,C	2,4	6	C,C	0,12	12	NON_SYNONYMOUS_CODING
LOC_Os01g73400.1	Chr1	42537795	A	G	631.19	A,G	4,5	9	G,G	0,13	13	NON_SYNONYMOUS_CODING
LOC_Os01g42294.1	Chr1	23981151	G	T	273.19	G,T	2,8	10	G,G	16,0	16	NON_SYNONYMOUS_CODING
LOC_Os01g37970.1	Chr1	21273796	G	A	96.17	A,A	0,4	4	G,G	12,0	12	NON_SYNONYMOUS_CODING
LOC_Os01g06650.1	Chr1	3134452	G	A	492.26	G,A	1,5	6	A,A	0,7	7	NON_SYNONYMOUS_CODING
LOC_Os01g29080.1	Chr1	16284067	C	T	52.19	C,C	10,0	10	C,T	10,3	13	NON_SYNONYMOUS_CODING
LOC_Os01g07560.1	Chr1	3621981	C	A	758.19	C,A	2,9	11	A,A	0,12	12	NON_SYNONYMOUS_CODING
LOC_Os01g22280.1	Chr1	12530896	C	T	50.19	C,C	10,0	10	C,T	13,3	16	NON_SYNONYMOUS_CODING
LOC_Os01g21690.1	Chr1	12168072	G	T	101.19	G,G	11,0	11	G,T	25,6	31	NON_SYNONYMOUS_CODING
LOC_Os01g06820.1	Chr1	3236551	T	C	1031.19	T,C	2,7	9	C,C	0,21	21	NON_SYNONYMOUS_CODING
LOC_Os01g64080.1	Chr1	37224950	G	A	66.21	G,G	8,0	8	G,A	15,5	20	NON_SYNONYMOUS_CODING
LOC_Os01g10450.1	Chr1	5512773	A	G	1407.19	A,G	3,5	8	G,G	0,28	28	NON_SYNONYMOUS_CODING
LOC_Os01g30980.1	Chr1	16933883	G	T	83.19	G,T	24,5	29	G,G	40,0	40	NON_SYNONYMOUS_CODING
LOC_Os01g44150.1	Chr1	25305962	A	T	172.19	A,T	10,6	16	A,A	20,0	20	NON_SYNONYMOUS_CODING
LOC_Os01g05640.1	Chr1	2690212	T	C	137.19	T,C	18,6	24	T,T	24,0	24	NON_SYNONYMOUS_CODING
LOC_Os01g06520.1	Chr1	3068544	G	T	1079.19	G,T	4,8	12	T,T	0,20	20	NON_SYNONYMOUS_CODING
LOC_Os01g47240.1	Chr1	26992109	T	C	64.19	T,C	2,3	5	T,T	13,0	13	NON_SYNONYMOUS_CODING
LOC_Os01g73380.1	Chr1	42529951	G	A	333.19	G,A	7,2	9	A,A	0,10	10	NON_SYNONYMOUS_CODING
LOC_Os01g09540.1	Chr1	4873469	C	A	799.27	C,A	1,6	7	A,A	0,13	13	NON_SYNONYMOUS_CODING
LOC_Os01g18140.1	Chr1	10160023	T	C	111.23	T,T	7,0	7	T,C	5,5	10	NON_SYNONYMOUS_CODING
LOC_Os01g37860.1	Chr1	21190513	T	C	360.19	T,C	11,11	22	T,T	17,0	17	NON_SYNONYMOUS_CODING
LOC_Os01g05570.1	Chr1	2660870	G	A	32.19	G,A	5,2	7	G,G	12,0	12	NON_SYNONYMOUS_CODING
LOC_Os01g44200.1	Chr1	25340404	T	C	47.28	T,C	1,2	3	T,T	6,0	6	NON_SYNONYMOUS_CODING
LOC_Os01g06400.1	Chr1	3031868	G	A	582.22	G,A	1,5	6	A,A	0,12	12	NON_SYNONYMOUS_CODING
LOC_Os01g05870.1	Chr1	2813330	T	C	1684.19	T,C	3,10	13	C,C	0,32	32	NON_SYNONYMOUS_CODING
LOC_Os01g35280.1	Chr1	19532097	A	G	165.93	G,G	0,5	5	A,G	12,1	13	NON_SYNONYMOUS_CODING
LOC_Os01g06610.1	Chr1	3116412	C	T	127.24	C,C	20,1	21	C,T	8,6	14	NON_SYNONYMOUS_CODING
LOC_Os01g07050.1	Chr1	3317859	T	C	353.37	T,C	2,4	6	C,C	0,3	3	NON_SYNONYMOUS_CODING
LOC_Os01g41960.1	Chr1	23788384	C	T	105.94	C,T	9,1	10	T,T	0,3	3	NON_SYNONYMOUS_CODING
LOC_Os01g06700.1	Chr1	3166090	C	T	103.01	C,C	3,0	3	T,T	0,3	3	NON_SYNONYMOUS_CODING
LOC_Os01g17120.1	Chr1	9839487	C	T	51.19	C,T	15,3	18	C,C	16,0	16	NON_SYNONYMOUS_CODING
LOC_Os01g16160.1	Chr1	9128274	G	T	113.21	G,G	8,0	8	G,T	15,6	21	NON_SYNONYMOUS_CODING
LOC_Os01g29190.1	Chr1	16356795	T	A	63.23	T,T	7,0	7	T,A	10,2	12	NON_SYNONYMOUS_CODING
LOC_Os01g41960.1	Chr1	23795411	T	C	157.19	T,C	2,6	8	T,T	14,0	14	NON_SYNONYMOUS_CODING
LOC_Os01g41790.1	Chr1	23657571	A	G	669.19	A,G	9,3	12	G,G	0,16	16	NON_SYNONYMOUS_CODING
LOC_Os01g05870.1	Chr1	2811467	T	C	410.26	T,C	1,5	6	C,C	0,7	7	NON_SYNONYMOUS_CODING
LOC_Os01g28760.1	Chr1	16111120	T	A	39.47	T,T	15,1	16	T,A	12,4	16	NON_SYNONYMOUS_CODING
LOC_Os01g49090.1	Chr1	28218899	C	T	39.23	C,T	5,2	7	C,C	6,0	6	NON_SYNONYMOUS_CODING
LOC_Os01g07040.1	Chr1	3315297	T	C	499.2	T,C	2,4	6	C,C	0,9	9	NON_SYNONYMOUS_CODING
LOC_Os01g35860.1	Chr1	19856105	G	A	258.19	G,G	15,0	15	G,A	16,8	24	NON_SYNONYMOUS_CODING
LOC_Os01g41810.1	Chr1	23673890	T	A	966.19	T,A	14,4	18	A,A	0,21	21	NON_SYNONYMOUS_CODING
LOC_Os01g36810.1	Chr1	20478476	A	G	230.28	A,G	3,7	10	A,A	6,0	6	NON_SYNONYMOUS_CODING
LOC_Os01g73380.1	Chr1	42527932	T	G	169.73	T,G	8,1	9	G,G	0,5	5	NON_SYNONYMOUS_CODING
LOC_Os01g16160.1	Chr1	9128045	C	T	508.23	C,C	7,0	7	C,T	19,18	37	NON_SYNONYMOUS_CODING
LOC_Os01g19830.1	Chr1	11246964	T	C	247.47	C,C	0,8	8	T,T	13,0	13	NON_SYNONYMOUS_CODING
LOC_Os01g44320.1	Chr1	25428064	T	C	30.19	T,C	5,2	7	T,T	11,0	11	NON_SYNONYMOUS_CODING
LOC_Os01g06650.1	Chr1	3135048	A	G	304.21	A,G	2,1	3	G,G	0,8	8	NON_SYNONYMOUS_CODING
LOC_Os01g31124.1	Chr1	17025178	C	G	205.29	C,G	1,6	7	C,C	6,0	6	NON_SYNONYMOUS_CODING
LOC_Os01g06200.1	Chr1	2951874	C	T	1042.19	C,T	2,9	11	T,T	0,15	15	NON_SYNONYMOUS_CODING
LOC_Os01g06050.1	Chr1	2894534	A	G	1172.19	A,G	4,13	17	G,G	0,17	17	NON_SYNONYMOUS_CODING
LOC_Os01g02670.1	Chr1	909363	C	T	1493.3	C,T	4,21	25	T,T	1,20	21	NON_SYNONYMOUS_CODING
LOC_Os01g01320.1	Chr1	159047	T	C	156.19	T,T	15,0	15	T,C	25,8	33	NON_SYNONYMOUS_CODING
LOC_Os01g45800.1	Chr1	26017935	G	A	98.19	G,A	7,4	11	G,G	12,0	12	NON_SYNONYMOUS_CODING
LOC_Os01g07010.1	Chr1	3303792	A	C	259.93	A,A	2,0	2	C,C	0,7	7	NON_SYNONYMOUS_CODING
LOC_Os01g57800.1	Chr1	33433933	G	A	159.87	N	N	N	G,A	18,6	24	NON_SYNONYMOUS_CODING
LOC_Os01g10340.1	Chr1	5442559	G	C	1102.19	G,C	3,6	9	C,C	0,22	22	NON_SYNONYMOUS_CODING
LOC_Os01g09770.1	Chr1	5040675	G	A	588.32	G,A	2,9	11	A,A	0,7	7	NON_SYNONYMOUS_CODING
LOC_Os01g06670.1	Chr1	3143948	C	G	866.19	C,G	6,8	14	G,G	0,15	15	NON_SYNONYMOUS_CODING
LOC_Os01g45810.1	Chr1	26021809	C	T	32.19	C,C	14,0	14	C,T	11,3	14	NON_SYNONYMOUS_CODING
LOC_Os01g06200.1	Chr1	2951605	A	G	456.2	A,G	1,2	3	G,G	0,9	9	NON_SYNONYMOUS_CODING
LOC_Os01g06790.1	Chr1	3222793	T	A	906.6	T,A	1,9	10	A,A	0,15	15	NON_SYNONYMOUS_CODING
LOC_Os01g69904.1	Chr1	40390628	C	T	65.19	C,T	8,3	11	C,C	16,0	16	NON_SYNONYMOUS_CODING
LOC_Os01g06550.1	Chr1	3088960	C	T	868.19	C,T	2,11	13	T,T	0,14	14	NON_SYNONYMOUS_CODING
LOC_Os01g37020.1	Chr1	20653559	G	A	303.19	G,A	4,9	13	G,G	18,0	18	NON_SYNONYMOUS_CODING
LOC_Os01g06060.1	Chr1	2897127	T	C	955.2	T,C	1,4	5	C,C	0,20	20	NON_SYNONYMOUS_CODING
LOC_Os01g44200.1	Chr1	25340083	C	T	117.19	C,T	3,4	7	C,C	14,0	14	NON_SYNONYMOUS_CODING
LOC_Os01g73250.1	Chr1	42460638	A	G	509.19	A,G	7,4	11	G,G	0,11	11	NON_SYNONYMOUS_CODING
LOC_Os01g44100.1	Chr1	25279029	G	A	34.19	G,A	5,2	7	G,G	10,0	10	NON_SYNONYMOUS_CODING
LOC_Os01g07030.1	Chr1	3313202	A	G	531.2	A,G	2,5	7	G,G	0,9	9	NON_SYNONYMOUS_CODING
LOC_Os01g10380.1	Chr1	5464923	A	G	559.19	A,G	2,3	5	G,G	0,12	12	NON_SYNONYMOUS_CODING
LOC_Os01g30980.1	Chr1	16935060	T	G	171.19	T,G	24,9	33	T,T	49,0	49	NON_SYNONYMOUS_CODING
LOC_Os01g37340.1	Chr1	20848100	A	C	206.19	A,C	3,7	10	A,A	15,0	15	NON_SYNONYMOUS_CODING
LOC_Os01g06270.2	Chr1	2971461	G	C	1265.19	G,C	3,15	18	C,C	0,19	19	NON_SYNONYMOUS_CODING
LOC_Os01g18340.1	Chr1	10303843	G	A	144.86	G,A	1,1	2	A,A	0,3	3	NON_SYNONYMOUS_CODING
LOC_Os01g73250.2	Chr1	42461037	T	A	300.37	T,A	7,3	10	A,A	0,5	5	NON_SYNONYMOUS_CODING
LOC_Os01g09660.1	Chr1	4979872	C	T	319.23	C,C	6,0	6	C,T	8,9	17	NON_SYNONYMOUS_CODING
LOC_Os01g05490.1	Chr1	2591201	A	C	87.23	A,C	15,4	19	A,A	7,0	7	NON_SYNONYMOUS_CODING
LOC_Os01g09590.1	Chr1	4918755	G	A	612.24	G,A	1,6	7	A,A	0,11	11	NON_SYNONYMOUS_CODING
LOC_Os01g23430.1	Chr1	13166058	A	G	203.28	A,G	2,6	8	A,A	6,0	6	NON_SYNONYMOUS_CODING
LOC_Os01g37590.2	Chr1	21039889	G	T	144.23	G,T	6,5	11	G,G	7,0	7	NON_SYNONYMOUS_CODING
LOC_Os01g37390.1	Chr1	20876398	G	A	76.19	G,A	4,3	7	G,G	15,0	15	NON_SYNONYMOUS_CODING
LOC_Os01g06570.1	Chr1	3095811	G	A	790.19	G,A	1,3	4	A,A	0,17	17	NON_SYNONYMOUS_CODING
LOC_Os01g42220.1	Chr1	23922842	A	C	175.19	A,C	3,6	9	A,A	12,0	12	NON_SYNONYMOUS_CODING
LOC_Os01g44200.1	Chr1	25344118	C	T	59.19	C,T	9,3	12	C,C	26,0	26	NON_SYNONYMOUS_CODING
LOC_Os01g23890.1	Chr1	13444470	T	C	39.28	T,T	6,0	6	T,C	5,1	6	NON_SYNONYMOUS_CODING
LOC_Os01g06900.1	Chr1	3273742	A	G	1605.19	A,G	4,16	20	G,G	0,22	22	NON_SYNONYMOUS_CODING
LOC_Os01g35070.1	Chr1	19420219	C	T	111.19	C,T	3,5	8	C,C	14,0	14	NON_SYNONYMOUS_CODING
LOC_Os01g53230.1	Chr1	30585398	C	A	207.21	C,C	8,0	8	C,A	5,6	11	NON_SYNONYMOUS_CODING
LOC_Os01g23270.1	Chr1	13078278	G	C	52.28	G,C	11,3	14	G,G	14,1	15	NON_SYNONYMOUS_CODING
LOC_Os01g39200.1	Chr1	22053896	T	C	155.19	T,C	4,5	9	T,T	27,0	27	NON_SYNONYMOUS_CODING
LOC_Os01g29000.1	Chr1	16235746	A	T	54.19	A,A	12,0	12	A,T	14,3	17	NON_SYNONYMOUS_CODING
LOC_Os01g59220.1	Chr1	34208033	A	T	66.28	A,A	6,0	6	A,T	10,3	13	NON_SYNONYMOUS_CODING
LOC_Os01g06750.1	Chr1	3199696	C	G	1493.19	C,G	2,8	10	G,G	0,26	26	NON_SYNONYMOUS_CODING
LOC_Os01g06380.1	Chr1	3027384	G	A	646.3	G,A	1,7	8	A,A	0,11	11	NON_SYNONYMOUS_CODING
LOC_Os01g29050.1	Chr1	16262866	A	G	66.19	A,G	10,3	13	A,A	21,0	21	NON_SYNONYMOUS_CODING
LOC_Os01g06200.1	Chr1	2952422	T	C	1010.24	T,C	1,6	7	C,C	0,21	21	NON_SYNONYMOUS_CODING
LOC_Os01g18000.1	Chr1	10076351	G	A	319.44	G,G	1,0	1	G,A	8,10	18	NON_SYNONYMOUS_CODING
LOC_Os01g07100.1	Chr1	3339662	C	T	654.2	C,T	2,9	11	T,T	0,9	9	NON_SYNONYMOUS_CODING
LOC_Os01g49810.1	Chr1	28599724	G	A	197.2	G,A	1,6	7	G,G	15,0	15	NON_SYNONYMOUS_CODING
LOC_Os01g05940.1	Chr1	2830611	C	T	611.2	C,T	1,3	4	T,T	0,13	13	NON_SYNONYMOUS_CODING
LOC_Os01g07110.1	Chr1	3354421	C	A	1272.19	C,A	2,9	11	A,A	0,26	26	NON_SYNONYMOUS_CODING
LOC_Os01g06890.1	Chr1	3261235	A	G	610.21	A,G	3,7	10	G,G	0,8	8	NON_SYNONYMOUS_CODING
LOC_Os01g37580.1	Chr1	21018305	A	C	609.19	A,C	5,17	22	A,A	13,0	13	NON_SYNONYMOUS_CODING
LOC_Os01g49580.1	Chr1	28517013	T	C	253.19	T,C	3,8	11	T,T	13,0	13	NON_SYNONYMOUS_CODING
LOC_Os01g49810.1	Chr1	28600008	C	A	111.19	C,A	1,4	5	C,C	15,0	15	NON_SYNONYMOUS_CODING
LOC_Os01g34374.1	Chr1	18956186	A	C	46.21	A,A	8,0	8	A,C	12,3	15	NON_SYNONYMOUS_CODING
LOC_Os01g73640.1	Chr1	42661152	C	A	1123.19	C,A	15,5	20	A,A	0,25	25	NON_SYNONYMOUS_CODING
LOC_Os01g06060.1	Chr1	2896923	A	T	1181.19	A,T	2,10	12	T,T	0,22	22	NON_SYNONYMOUS_CODING
LOC_Os01g06870.1	Chr1	3251646	G	A	1384.32	G,A	1,8	9	A,A	1,29	30	NON_SYNONYMOUS_CODING
LOC_Os01g05470.1	Chr1	2582633	C	A	138.19	C,A	10,5	15	C,C	12,0	12	NON_SYNONYMOUS_CODING
LOC_Os01g05870.1	Chr1	2812909	A	G	1076.19	A,G	7,6	13	G,G	0,24	24	NON_SYNONYMOUS_CODING
LOC_Os01g31200.1	Chr1	17060548	T	C	386.23	C,C	0,7	7	T,C	7,4	11	NON_SYNONYMOUS_CODING
LOC_Os01g41960.1	Chr1	23793071	C	T	419.2	C,T	6,1	7	T,T	0,11	11	NON_SYNONYMOUS_CODING
LOC_Os01g21130.1	Chr1	11792964	G	T	625.2	G,T	6,1	7	T,T	0,16	16	NON_SYNONYMOUS_CODING
LOC_Os01g44310.1	Chr1	25425593	A	G	32.19	A,G	6,2	8	A,A	14,0	14	NON_SYNONYMOUS_CODING
LOC_Os01g06580.1	Chr1	3097796	T	C	807.19	T,C	3,4	7	C,C	0,18	18	NON_SYNONYMOUS_CODING
LOC_Os01g06450.1	Chr1	3040353	T	A	1599.19	T,A	2,13	15	A,A	0,30	30	NON_SYNONYMOUS_CODING
LOC_Os01g09690.1	Chr1	4993821	G	T	1345.19	G,T	3,19	22	T,T	0,17	17	NON_SYNONYMOUS_CODING
LOC_Os01g12340.1	Chr1	6742114	A	G	79.19	A,A	13,0	13	A,G	27,5	32	NON_SYNONYMOUS_CODING
LOC_Os01g72720.1	Chr1	42200081	A	G	536.19	A,G	4,2	6	G,G	1,13	14	NON_SYNONYMOUS_CODING
LOC_Os01g41820.1	Chr1	23685026	C	T	105.19	C,C	13,0	13	C,T	17,5	22	NON_SYNONYMOUS_CODING
LOC_Os01g49070.1	Chr1	28198253	G	A	114.37	G,A	3,4	7	G,G	5,0	5	NON_SYNONYMOUS_CODING
LOC_Os01g06920.1	Chr1	3284596	T	A,C	1431.19	T,A	7,8,6	21	A,C	13,22,21	56	NON_SYNONYMOUS_CODING
LOC_Os01g36730.1	Chr1	20392768	G	A	137.04	G,G	9,1	10	G,A	14,7	21	NON_SYNONYMOUS_CODING
LOC_Os01g05640.1	Chr1	2689497	C	G	1852.19	C,G	3,14	17	G,G	0,35	35	NON_SYNONYMOUS_CODING
LOC_Os01g73430.1	Chr1	42556826	C	A	598.19	C,A	8,5	13	A,A	0,12	12	NON_SYNONYMOUS_CODING
LOC_Os01g01600.1	Chr1	304168	A	T	721.19	A,T	5,3	8	T,T	0,17	17	NON_SYNONYMOUS_CODING
LOC_Os01g06650.1	Chr1	3134710	G	A	271.37	G,A	2,3	5	A,A	0,5	5	NON_SYNONYMOUS_CODING
LOC_Os01g21500.1	Chr1	12011798	A	G	57.28	A,G	12,3	15	A,A	18,1	19	NON_SYNONYMOUS_CODING
LOC_Os01g10320.1	Chr1	5427950	T	G	336.28	T,G	2,4	6	G,G	0,6	6	NON_SYNONYMOUS_CODING
LOC_Os01g19529.1	Chr1	11078952	T	C	458.19	T,C	2,13	15	T,T	19,0	19	NON_SYNONYMOUS_CODING
LOC_Os01g05880.1	Chr1	2815209	C	T	360.37	C,T	3,5	8	T,T	0,5	5	NON_SYNONYMOUS_CODING
LOC_Os01g28330.1	Chr1	15868700	T	G	41.23	T,T	7,0	7	T,G	13,4	17	NON_SYNONYMOUS_CODING
LOC_Os01g12500.1	Chr1	6863336	G	T	81.41	G,G	1,0	1	G,T	2,3	5	NON_SYNONYMOUS_CODING
LOC_Os01g05880.1	Chr1	2815188	G	T	238.86	G,T	3,4	7	T,T	0,3	3	NON_SYNONYMOUS_CODING
LOC_Os01g42024.1	Chr1	23829998	C	T	76.19	C,T	2,3	5	C,C	10,0	10	NON_SYNONYMOUS_CODING
LOC_Os01g23330.1	Chr1	13102142	C	A	126.23	C,C	6,0	6	C,A	18,5	23	NON_SYNONYMOUS_CODING
LOC_Os01g05890.1	Chr1	2818590	A	G	766.19	A,G	3,3	6	G,G	0,16	16	NON_SYNONYMOUS_CODING
LOC_Os01g06876.1	Chr1	3257515	A	G	1304.19	A,G	3,11	14	G,G	0,22	22	NON_SYNONYMOUS_CODING
LOC_Os01g41960.1	Chr1	23796967	G	C	570.19	G,C	11,3	14	C,C	0,15	15	NON_SYNONYMOUS_CODING
LOC_Os01g34030.1	Chr1	18734371	G	A	78.19	G,A	6,3	9	G,G	12,0	12	NON_SYNONYMOUS_CODING
LOC_Os01g06520.1	Chr1	3068393	T	C	959.19	T,C	4,11	15	C,C	0,15	15	NON_SYNONYMOUS_CODING
LOC_Os01g06760.1	Chr1	3201747	C	A	843.19	C,A	3,8	11	A,A	0,16	16	NON_SYNONYMOUS_CODING
LOC_Os01g40770.1	Chr1	23034795	C	T	136.21	C,C	8,0	8	C,T	10,5	15	NON_SYNONYMOUS_CODING
LOC_Os01g03370.1	Chr1	1357266	G	A	1273.19	G,A	5,12	17	A,A	0,21	21	NON_SYNONYMOUS_CODING
LOC_Os01g49980.1	Chr1	28721319	C	T	44.19	C,T	2,2	4	C,C	10,0	10	NON_SYNONYMOUS_CODING
LOC_Os01g33830.1	Chr1	18620803	T	C	30.54	T,T	4,0	4	T,C	6,2	8	NON_SYNONYMOUS_CODING
LOC_Os01g09660.1	Chr1	4979916	T	C	323.21	T,T	8,0	8	T,C	8,10	18	NON_SYNONYMOUS_CODING
LOC_Os01g02750.1	Chr1	955615	T	C	106.44	T,T	16,1	17	T,C	25,4	29	NON_SYNONYMOUS_CODING
LOC_Os01g06820.1	Chr1	3236809	G	A	981.7	G,A	1,7	8	A,A	0,18	18	NON_SYNONYMOUS_CODING
LOC_Os01g41960.1	Chr1	23792365	A	G	429.21	A,G	8,3	11	G,G	0,8	8	NON_SYNONYMOUS_CODING
LOC_Os01g74690.1	Chr1	43267559	G	A	67.28	G,A	3,3	6	G,G	6,0	6	NON_SYNONYMOUS_CODING
LOC_Os01g44200.1	Chr1	25343649	T	C	36.54	T,C	1,2	3	T,T	4,0	4	NON_SYNONYMOUS_CODING
LOC_Os01g06730.1	Chr1	3182346	C	T	915.4	C,T	1,8	9	T,T	0,16	16	NON_SYNONYMOUS_CODING
LOC_Os01g58444.1	Chr1	33785234	C	T	130.19	C,T	16,5	21	C,C	11,0	11	NON_SYNONYMOUS_CODING
LOC_Os01g44310.1	Chr1	25421774	T	A	409.19	T,A	9,12	21	T,T	29,0	29	NON_SYNONYMOUS_CODING
LOC_Os01g06900.1	Chr1	3273478	G	C	1663.2	G,C	2,18	20	C,C	0,20	20	NON_SYNONYMOUS_CODING
LOC_Os01g06820.1	Chr1	3236062	C	G	698.19	C,G	3,6	9	G,G	0,12	12	NON_SYNONYMOUS_CODING
LOC_Os01g16480.1	Chr1	9358901	T	C	53.28	T,T	6,0	6	T,C	6,3	9	NON_SYNONYMOUS_CODING
LOC_Os01g44200.1	Chr1	25339021	T	C	148.19	T,C	7,5	12	T,T	20,0	20	NON_SYNONYMOUS_CODING
LOC_Os01g05640.1	Chr1	2691692	A	G	77.19	A,G	4,3	7	A,A	14,0	14	NON_SYNONYMOUS_CODING
LOC_Os01g44200.1	Chr1	25344664	A	T	123.19	A,T	5,3	8	A,A	14,0	14	NON_SYNONYMOUS_CODING
LOC_Os01g73380.1	Chr1	42530856	C	A	541.19	C,A	7,4	11	A,A	0,11	11	NON_SYNONYMOUS_CODING
LOC_Os01g38540.1	Chr1	21647745	T	C	323.2	T,C	6,10	16	T,T	9,0	9	NON_SYNONYMOUS_CODING
LOC_Os01g44200.1	Chr1	25339780	G	A	228.19	G,A	7,7	14	G,G	18,0	18	NON_SYNONYMOUS_CODING
LOC_Os01g34400.1	Chr1	18974401	G	A	58.19	G,G	14,0	14	G,A	15,5	20	NON_SYNONYMOUS_CODING
LOC_Os01g06650.1	Chr1	3134874	C	T	535.2	N	N	N	T,T	0,14	14	NON_SYNONYMOUS_CODING
LOC_Os01g50670.1	Chr1	29100804	G	A	501.19	G,A	1,2	3	A,A	0,12	12	NON_SYNONYMOUS_CODING
LOC_Os01g52000.1	Chr1	29883653	A	G	95.2	A,A	9,0	9	A,G	13,4	17	NON_SYNONYMOUS_CODING
LOC_Os01g50410.1	Chr1	28939901	A	T	669.31	A,A	4,1	5	T,T	0,17	17	NON_SYNONYMOUS_CODING
LOC_Os01g20150.1	Chr1	11446997	A	G	64.17	N	N	N	G,G	0,2	2	NON_SYNONYMOUS_CODING
LOC_Os01g43920.1	Chr1	25169822	G	A	58.2	G,A	9,3	12	G,G	9,0	9	NON_SYNONYMOUS_CODING
LOC_Os01g73270.1	Chr1	42471015	C	T	182.19	C,T	3,6	9	C,C	11,0	11	NON_SYNONYMOUS_CODING
LOC_Os01g23200.1	Chr1	13034519	A	G	215.52	G,G	0,7	7	A,A	12,0	12	NON_SYNONYMOUS_CODING
LOC_Os01g06160.1	Chr1	2936508	C	T	790.19	C,T	2,7	9	T,T	0,16	16	NON_SYNONYMOUS_CODING
LOC_Os01g06200.1	Chr1	2951964	T	C	113.41	T,T	15,1	16	T,C	23,5	28	NON_SYNONYMOUS_CODING
LOC_Os01g20090.1	Chr1	11404343	G	A	496.19	G,A	9,2	11	A,A	0,11	11	NON_SYNONYMOUS_CODING
LOC_Os01g06890.1	Chr1	3262047	G	A	312.28	G,A	4,2	6	A,A	0,6	6	NON_SYNONYMOUS_CODING
LOC_Os01g18800.1	Chr1	10625542	G	A	166.28	G,G	6,0	6	G,A	15,7	22	NON_SYNONYMOUS_CODING
LOC_Os01g06050.1	Chr1	2893965	G	A	742.29	G,A	1,7	8	A,A	0,14	14	NON_SYNONYMOUS_CODING
LOC_Os01g16160.1	Chr1	9128093	C	T	185.19	C,C	13,0	13	C,T	20,9	29	NON_SYNONYMOUS_CODING
LOC_Os01g05870.1	Chr1	2813605	A	G	1463.19	A,G	3,5	8	G,G	0,32	32	NON_SYNONYMOUS_CODING
LOC_Os01g06870.1	Chr1	3251774	A	G	1305.15	A,G	2,7	9	G,G	0,26	26	NON_SYNONYMOUS_CODING
LOC_Os01g06160.1	Chr1	2936745	A	G	754.19	A,G	3,7	10	G,G	0,14	14	NON_SYNONYMOUS_CODING
LOC_Os01g06790.1	Chr1	3226087	T	C	923.45	T,C	1,9	10	C,C	0,15	15	NON_SYNONYMOUS_CODING
LOC_Os01g20204.1	Chr1	11501342	A	G	303.23	A,G	6,2	8	G,G	0,7	7	NON_SYNONYMOUS_CODING
LOC_Os01g06890.1	Chr1	3261609	G	T	202.86	G,T	5,3	8	T,T	0,3	3	NON_SYNONYMOUS_CODING
LOC_Os01g41960.1	Chr1	23793869	C	T	773.19	C,T	4,4	8	T,T	0,20	20	NON_SYNONYMOUS_CODING
LOC_Os01g06570.1	Chr1	3095847	T	C	975.22	T,C	1,6	7	C,C	0,17	17	NON_SYNONYMOUS_CODING
LOC_Os01g06876.1	Chr1	3257760	G	C	580.19	G,C	3,3	6	C,C	0,11	11	NON_SYNONYMOUS_CODING
LOC_Os01g06530.1	Chr1	3079607	A	G	753.19	A,G	6,4	10	G,G	0,15	15	NON_SYNONYMOUS_CODING
LOC_Os01g10390.1	Chr1	5471801	G	T	537.19	G,T	4,2	6	T,T	0,11	11	NON_SYNONYMOUS_CODING
LOC_Os01g64080.1	Chr1	37226331	C	T	153.54	C,C	4,0	4	C,T	23,6	29	NON_SYNONYMOUS_CODING
LOC_Os01g43210.1	Chr1	24686177	C	T	240.87	N	N	N	C,T	23,8	31	NON_SYNONYMOUS_CODING
LOC_Os01g05640.1	Chr1	2691083	G	A	994.19	G,A	4,10	14	A,A	0,14	14	NON_SYNONYMOUS_CODING
LOC_Os01g31400.1	Chr1	17169620	G	A	141.2	G,G	8,0	8	G,A	13,5	18	NON_SYNONYMOUS_CODING
LOC_Os01g05530.1	Chr1	2636746	G	T	939.29	G,T	1,7	8	T,T	0,18	18	NON_SYNONYMOUS_CODING
LOC_Os01g06876.1	Chr1	3257188	C	G	922.19	C,G	2,8	10	G,G	0,16	16	NON_SYNONYMOUS_CODING
LOC_Os01g70760.1	Chr1	40959106	A	G	147.19	A,G	4,5	9	A,A	15,0	15	NON_SYNONYMOUS_CODING
LOC_Os01g42310.1	Chr1	24002907	T	A	545.19	T,A	9,4	13	A,A	0,12	12	NON_SYNONYMOUS_CODING
LOC_Os01g74670.1	Chr1	43247079	A	G	54.44	A,A	11,1	12	A,G	14,4	18	NON_SYNONYMOUS_CODING
LOC_Os01g18280.1	Chr1	10262991	T	C	98.19	T,C	3,4	7	T,T	12,0	12	NON_SYNONYMOUS_CODING
LOC_Os01g31400.1	Chr1	17169642	C	T	132.23	C,C	7,0	7	C,T	16,5	21	NON_SYNONYMOUS_CODING
LOC_Os01g06320.1	Chr1	3004447	T	A	1543.19	T,A	2,5	7	A,A	0,30	30	NON_SYNONYMOUS_CODING
LOC_Os01g35430.1	Chr1	19604051	A	G	63.22	A,G	6,3	9	A,A	8,0	8	NON_SYNONYMOUS_CODING
LOC_Os01g27440.1	Chr1	15320797	C	T	33.19	C,T	5,2	7	C,C	18,0	18	NON_SYNONYMOUS_CODING
LOC_Os01g06760.1	Chr1	3202120	T	A	1048.19	T,A	7,13	20	A,A	0,14	14	NON_SYNONYMOUS_CODING
LOC_Os01g58444.1	Chr1	33785346	G	C	214.19	G,C	11,7	18	G,G	12,0	12	NON_SYNONYMOUS_CODING
LOC_Os01g73320.1	Chr1	42501495	A	G	166.86	A,G	5,3	8	G,G	0,3	3	NON_SYNONYMOUS_CODING
LOC_Os01g06820.1	Chr1	3236856	A	C	711.26	A,C	1,6	7	C,C	0,10	10	NON_SYNONYMOUS_CODING
LOC_Os01g37940.1	Chr1	21254678	G	C	34.19	G,C	5,2	7	G,G	11,0	11	NON_SYNONYMOUS_CODING
LOC_Os01g58444.1	Chr1	33785202	A	G	147.19	A,G	11,5	16	A,A	10,0	10	NON_SYNONYMOUS_CODING
LOC_Os01g06350.1	Chr1	3015947	A	C	814.4	A,C	1,8	9	C,C	0,13	13	NON_SYNONYMOUS_CODING
LOC_Os01g33580.1	Chr1	18482824	T	G	210.19	T,G	3,8	11	T,T	11,0	11	NON_SYNONYMOUS_CODING
LOC_Os01g41960.1	Chr1	23794952	G	T	348.43	T,T	0,10	10	G,G	20,0	20	NON_SYNONYMOUS_CODING
LOC_Os01g06700.1	Chr1	3166893	C	T	33.83	C,C	2,0	2	T,T	0,2	2	NON_SYNONYMOUS_CODING
LOC_Os01g18420.1	Chr1	10352796	A	G	531.2	A,G	1,4	5	G,G	0,11	11	NON_SYNONYMOUS_CODING
LOC_Os01g41960.1	Chr1	23792557	G	A	253.53	A,A	0,7	7	G,G	10,0	10	NON_SYNONYMOUS_CODING
LOC_Os01g41480.1	Chr1	23484261	C	T	962.19	C,T	2,9	11	T,T	0,18	18	NON_SYNONYMOUS_CODING
LOC_Os01g62330.1	Chr1	36074068	G	A	69.37	G,A	7,3	10	G,G	17,1	18	NON_SYNONYMOUS_CODING
LOC_Os01g38270.1	Chr1	21468978	G	A	30.2	G,A	5,2	7	G,G	10,0	10	NON_SYNONYMOUS_CODING
LOC_Os01g06530.1	Chr1	3079642	C	A	872.19	C,A	5,8	13	A,A	0,13	13	NON_SYNONYMOUS_CODING
LOC_Os01g44200.1	Chr1	25346145	C	G	560.19	C,C	25,1	26	C,G	22,17	39	NON_SYNONYMOUS_CODING
LOC_Os01g16500.1	Chr1	9364026	T	G	60.2	T,T	9,0	9	T,G	12,3	15	NON_SYNONYMOUS_CODING
LOC_Os01g38070.1	Chr1	21329057	G	C	82.02	G,C	2,4	6	G,G	11,0	11	NON_SYNONYMOUS_CODING
LOC_Os01g24610.1	Chr1	13862504	G	A	178.19	G,A	4,6	10	G,G	13,0	13	NON_SYNONYMOUS_CODING
LOC_Os01g46810.1	Chr1	26703729	T	C	67.19	T,C	6,3	9	T,T	25,0	25	NON_SYNONYMOUS_CODING
LOC_Os01g05870.1	Chr1	2813027	G	A	1501.19	G,A	4,10	14	A,A	0,29	29	NON_SYNONYMOUS_CODING
LOC_Os01g09550.1	Chr1	4885845	G	A	1411.19	G,A	2,12	14	A,A	0,26	26	NON_SYNONYMOUS_CODING
LOC_Os01g05500.1	Chr1	2602686	G	A	1404.19	G,A	2,7	9	A,A	0,29	29	NON_SYNONYMOUS_CODING
LOC_Os01g40770.1	Chr1	23034777	C	T	105.19	C,C	10,0	10	C,T	11,4	15	NON_SYNONYMOUS_CODING
LOC_Os01g70540.1	Chr1	40857172	C	T	146.19	C,T	3,6	9	C,C	12,0	12	NON_SYNONYMOUS_CODING
LOC_Os01g06530.1	Chr1	3078720	A	T	834.19	A,T	4,7	11	T,T	0,15	15	NON_SYNONYMOUS_CODING
LOC_Os01g05640.1	Chr1	2691752	T	C	83.19	T,C	2,3	5	T,T	15,0	15	NON_SYNONYMOUS_CODING
LOC_Os01g73380.1	Chr1	42530894	T	C	434.19	T,C	9,2	11	C,C	0,10	10	NON_SYNONYMOUS_CODING
LOC_Os01g39370.1	Chr1	22160331	C	T	37.19	C,T	4,2	6	C,C	15,0	15	NON_SYNONYMOUS_CODING
LOC_Os01g06876.1	Chr1	3257157	C	A	1394.19	C,A	2,11	13	A,A	0,25	25	NON_SYNONYMOUS_CODING
LOC_Os01g06870.1	Chr1	3252487	A	T	869.19	A,T	6,7	13	T,T	0,17	17	NON_SYNONYMOUS_CODING
LOC_Os01g07250.1	Chr1	3424384	A	G	1491.19	A,G	3,11	14	G,G	0,29	29	NON_SYNONYMOUS_CODING
LOC_Os01g06160.1	Chr1	2936777	G	A	923.19	G,A	2,8	10	A,A	0,17	17	NON_SYNONYMOUS_CODING
LOC_Os01g44240.1	Chr1	25367736	G	T	61.19	G,T	8,3	11	G,G	14,0	14	NON_SYNONYMOUS_CODING
LOC_Os01g44320.1	Chr1	25428224	A	G	90.19	A,G	2,3	5	A,A	10,0	10	NON_SYNONYMOUS_CODING
LOC_Os01g41970.1	Chr1	23801807	G	A	591.19	G,A	4,2	6	A,A	0,14	14	NON_SYNONYMOUS_CODING
LOC_Os01g74390.1	Chr1	43089023	T	C	439.31	T,C	2,12	14	T,T	9,0	9	NON_SYNONYMOUS_CODING
LOC_Os01g21690.1	Chr1	12168425	G	T	78.21	G,G	8,0	8	G,T	22,5	27	NON_SYNONYMOUS_CODING
LOC_Os01g36420.1	Chr1	20217490	G	C	47.28	G,G	6,0	6	G,C	12,4	16	NON_SYNONYMOUS_CODING
LOC_Os01g43930.1	Chr1	25176495	C	T	208.19	C,T	13,7	20	C,C	20,0	20	NON_SYNONYMOUS_CODING
LOC_Os01g06820.1	Chr1	3236563	A	T	1372.19	A,T	2,7	9	T,T	0,29	29	NON_SYNONYMOUS_CODING
LOC_Os01g22170.1	Chr1	12460544	A	G	242.2	A,G	1,7	8	A,A	21,0	21	NON_SYNONYMOUS_CODING
LOC_Os01g06500.1	Chr1	3059570	T	G	609.19	T,G	5,5	10	G,G	0,11	11	NON_SYNONYMOUS_CODING
LOC_Os01g23890.1	Chr1	13444462	C	G	78.28	C,C	6,0	6	C,G	6,2	8	NON_SYNONYMOUS_CODING
LOC_Os01g20060.1	Chr1	11389571	A	G	454.19	A,G	2,1	3	G,G	0,9	9	NON_SYNONYMOUS_CODING
LOC_Os01g06380.1	Chr1	3027149	G	A	596.19	G,A	2,6	8	A,A	0,11	11	NON_SYNONYMOUS_CODING
LOC_Os01g45810.1	Chr1	26024674	A	G	62.19	A,G	3,3	6	A,A	13,0	13	NON_SYNONYMOUS_CODING
LOC_Os01g41960.1	Chr1	23795527	C	T	452.26	C,T	9,1	10	T,T	0,14	14	NON_SYNONYMOUS_CODING
LOC_Os01g06670.1	Chr1	3143696	C	T	1483.19	C,T	6,13	19	T,T	0,21	21	NON_SYNONYMOUS_CODING
LOC_Os01g63960.1	Chr1	37130819	T	C	500.02	T,C	9,1	10	C,C	0,14	14	NON_SYNONYMOUS_CODING
LOC_Os01g06200.1	Chr1	2950158	T	A	228.37	T,A	3,1	4	A,A	0,5	5	NON_SYNONYMOUS_CODING
LOC_Os01g06160.1	Chr1	2934927	T	C	602.19	T,C	2,4	6	C,C	0,12	12	NON_SYNONYMOUS_CODING
LOC_Os01g05870.1	Chr1	2812627	A	T	1617.19	A,T	3,14	17	T,T	0,27	27	NON_SYNONYMOUS_CODING
LOC_Os01g06160.1	Chr1	2935185	T	C	1413.19	T,C	2,9	11	C,C	0,23	23	NON_SYNONYMOUS_CODING
LOC_Os01g39200.1	Chr1	22056474	A	T	228.19	A,T	7,7	14	A,A	17,0	17	NON_SYNONYMOUS_CODING
LOC_Os01g17460.1	Chr1	10039271	T	C	232.28	T,C	4,1	5	C,C	0,6	6	NON_SYNONYMOUS_CODING
LOC_Os01g43210.1	Chr1	24686289	T	C	246.2	T,T	16,1	17	T,C	14,9	23	NON_SYNONYMOUS_CODING
LOC_Os01g07260.1	Chr1	3428886	C	T	875.19	C,T	4,7	11	T,T	0,17	17	NON_SYNONYMOUS_CODING
LOC_Os01g19650.1	Chr1	11146887	G	A	42.19	G,G	12,0	12	G,A	11,3	14	NON_SYNONYMOUS_CODING
LOC_Os01g54680.1	Chr1	31464372	G	A	39.02	G,A	6,3	9	G,G	14,2	16	NON_SYNONYMOUS_CODING
LOC_Os01g05870.1	Chr1	2814561	T	A	1461.19	T,A	5,12	17	A,A	0,27	27	NON_SYNONYMOUS_CODING
LOC_Os01g06870.1	Chr1	3252203	G	A	1158.19	G,A	3,10	13	A,A	0,21	21	NON_SYNONYMOUS_CODING
LOC_Os01g06890.1	Chr1	3261277	A	C	763.19	A,C	2,7	9	C,C	0,14	14	NON_SYNONYMOUS_CODING
LOC_Os01g17310.1	Chr1	9957640	T	C	933.19	T,C	9,4	13	C,C	0,25	25	NON_SYNONYMOUS_CODING
LOC_Os01g07180.1	Chr1	3392406	G	A	402.2	G,A	1,3	4	A,A	0,10	10	NON_SYNONYMOUS_CODING
LOC_Os01g06670.1	Chr1	3143688	G	A	1388.19	G,A	6,12	18	A,A	0,21	21	NON_SYNONYMOUS_CODING
LOC_Os01g22170.1	Chr1	12458119	G	A	594.19	G,A	3,1	4	A,A	0,16	16	NON_SYNONYMOUS_CODING
LOC_Os01g05640.1	Chr1	2689456	G	A	97.19	G,A	13,4	17	G,G	33,0	33	NON_SYNONYMOUS_CODING
LOC_Os01g64080.1	Chr1	37224661	C	A	144.19	C,C	13,0	13	C,A	12,5	17	NON_SYNONYMOUS_CODING
LOC_Os01g41960.1	Chr1	23795192	G	A	367.19	G,A	6,2	8	A,A	0,10	10	NON_SYNONYMOUS_CODING
LOC_Os01g06680.1	Chr1	3150027	A	T	1143.19	A,T	4,10	14	T,T	0,22	22	NON_SYNONYMOUS_CODING
LOC_Os01g43550.2	Chr1	24945796	C	G	124.19	C,G	4,5	9	C,C	16,0	16	NON_SYNONYMOUS_CODING
LOC_Os01g06852.1	Chr1	3247040	T	A	741.4	T,A	1,8	9	A,A	0,13	13	NON_SYNONYMOUS_CODING
LOC_Os01g73120.1	Chr1	42415524	T	G	339.19	T,G	5,10	15	T,T	18,0	18	NON_SYNONYMOUS_CODING
LOC_Os01g29850.1	Chr1	16727125	G	A	261.37	A,A	0,5	5	G,A	9,3	12	NON_SYNONYMOUS_CODING
LOC_Os01g06730.1	Chr1	3182206	C	A	1109.19	C,A	5,8	13	A,A	0,21	21	NON_SYNONYMOUS_CODING
LOC_Os01g43070.1	Chr1	24573270	G	A	255.52	A,A	0,7	7	G,G	13,0	13	NON_SYNONYMOUS_CODING
LOC_Os01g13630.1	Chr1	7641761	G	A	36.87	G,A	6,2	8	N	N	N	NON_SYNONYMOUS_CODING
LOC_Os01g42370.1	Chr1	24070657	G	A	631.19	G,A	8,4	12	A,A	0,15	15	NON_SYNONYMOUS_CODING
LOC_Os01g06440.1	Chr1	3038515	A	C	600.31	A,C	1,7	8	C,C	0,9	9	NON_SYNONYMOUS_CODING
LOC_Os01g49800.1	Chr1	28598029	G	A	75.19	G,A	6,3	9	G,G	15,0	15	NON_SYNONYMOUS_CODING
LOC_Os01g06160.1	Chr1	2935490	C	T	833.19	C,T	2,8	10	T,T	0,15	15	NON_SYNONYMOUS_CODING
LOC_Os01g06280.1	Chr1	2983692	G	C	862.19	G,C	2,9	11	C,C	0,15	15	NON_SYNONYMOUS_CODING
LOC_Os01g41960.1	Chr1	23795599	G	A	229.19	G,A	3,8	11	G,G	17,0	17	NON_SYNONYMOUS_CODING
LOC_Os01g73380.1	Chr1	42529897	G	A	143.83	G,G	9,0	9	A,A	0,5	5	NON_SYNONYMOUS_CODING
LOC_Os01g06240.1	Chr1	2964449	G	A	584.19	G,A	2,4	6	A,A	0,14	14	NON_SYNONYMOUS_CODING
LOC_Os01g38930.1	Chr1	21870884	A	G	36.19	A,G	6,2	8	A,A	12,0	12	NON_SYNONYMOUS_CODING
LOC_Os01g44200.1	Chr1	25345556	A	C	100.19	A,C	12,4	16	A,A	24,0	24	NON_SYNONYMOUS_CODING
LOC_Os01g06520.1	Chr1	3070194	T	G	146.35	T,T	6,0	6	G,G	0,4	4	NON_SYNONYMOUS_CODING
LOC_Os01g41960.1	Chr1	23792342	G	A	316.23	G,A	2,9	11	G,G	7,0	7	NON_SYNONYMOUS_CODING
LOC_Os01g06520.1	Chr1	3068718	A	C	576.19	A,C	2,4	6	C,C	0,10	10	NON_SYNONYMOUS_CODING
LOC_Os01g41960.1	Chr1	23792209	G	A	608.19	G,A	5,1	6	A,A	0,16	16	NON_SYNONYMOUS_CODING
LOC_Os01g35660.1	Chr1	19752524	G	A	308.86	G,G	15,1	16	G,A	14,11	25	NON_SYNONYMOUS_CODING
LOC_Os01g06836.1	Chr1	3241149	C	T	56.41	C,T	1,1	2	T,T	0,1	1	NON_SYNONYMOUS_CODING
LOC_Os01g19600.1	Chr1	11108287	T	C	68.19	T,C	2,3	5	T,T	11,0	11	NON_SYNONYMOUS_CODING
LOC_Os01g52000.1	Chr1	29883663	C	A	92.21	C,C	8,0	8	C,A	14,4	18	NON_SYNONYMOUS_CODING
LOC_Os01g41800.1	Chr1	23663906	T	C	767.19	T,C	3,5	8	C,C	0,15	15	NON_SYNONYMOUS_CODING
LOC_Os01g03400.1	Chr1	1369212	T	G	78.19	T,T	14,0	14	T,G	20,4	24	NON_SYNONYMOUS_CODING
LOC_Os01g05320.1	Chr1	2504449	T	C	71.19	T,C	6,3	9	T,T	10,0	10	NON_SYNONYMOUS_CODING
LOC_Os01g06680.1	Chr1	3152495	C	G	641.19	C,G	1,3	4	G,G	0,13	13	NON_SYNONYMOUS_CODING
LOC_Os01g61090.1	Chr1	35356924	C	A	74.46	A,A	0,2	2	C,A	4,1	5	NON_SYNONYMOUS_CODING
LOC_Os01g73390.1	Chr1	42533901	A	G	1163.19	A,G	11,4	15	G,G	0,27	27	NON_SYNONYMOUS_CODING
LOC_Os01g14900.1	Chr1	8350199	C	G	78.19	C,G	4,3	7	C,C	21,0	21	NON_SYNONYMOUS_CODING
LOC_Os01g07010.1	Chr1	3303800	T	C	191.16	T,T	2,0	2	C,C	0,4	4	NON_SYNONYMOUS_CODING
LOC_Os01g07280.1	Chr1	3433262	T	C	1677.19	T,C	4,18	22	C,C	0,26	26	NON_SYNONYMOUS_CODING
LOC_Os01g06990.1	Chr1	3298130	T	C	72.19	T,T	12,0	12	T,C	8,3	11	NON_SYNONYMOUS_CODING
LOC_Os01g43890.1	Chr1	25145091	C	T	53.19	C,T	1,3	4	C,C	13,0	13	NON_SYNONYMOUS_CODING
LOC_Os01g55470.1	Chr1	31959507	C	T	71.84	C,C	9,1	10	C,T	15,5	20	NON_SYNONYMOUS_CODING
LOC_Os01g09440.1	Chr1	4808130	C	T	424.23	C,T	2,5	7	T,T	0,7	7	NON_SYNONYMOUS_CODING
LOC_Os01g22270.1	Chr1	12525081	G	A	45.24	G,A	5,3	8	G,G	15,1	16	NON_SYNONYMOUS_CODING
LOC_Os01g07050.1	Chr1	3317630	T	C	867.83	T,C	1,9	10	C,C	0,13	13	NON_SYNONYMOUS_CODING
LOC_Os01g06380.1	Chr1	3027551	T	G	337.33	T,G	1,5	6	G,G	0,6	6	NON_SYNONYMOUS_CODING
LOC_Os01g45910.1	Chr1	26078561	G	T	353.19	G,T	13,11	24	G,G	15,0	15	NON_SYNONYMOUS_CODING
LOC_Os01g36970.1	Chr1	20630881	C	G	116.02	C,G	3,4	7	C,C	16,1	17	NON_SYNONYMOUS_CODING
LOC_Os01g50590.1	Chr1	29045109	G	A	607.19	G,A	5,6	11	A,A	0,12	12	NON_SYNONYMOUS_CODING
LOC_Os01g06280.1	Chr1	2983991	C	G	754.19	C,G	2,7	9	G,G	0,15	15	NON_SYNONYMOUS_CODING
LOC_Os01g72930.1	Chr1	42299083	C	A	313.19	C,A	3,9	12	C,C	25,0	25	NON_SYNONYMOUS_CODING
LOC_Os01g62330.1	Chr1	36074059	G	A	69.28	G,A	9,3	12	G,G	20,1	21	NON_SYNONYMOUS_CODING
LOC_Os01g74090.1	Chr1	42901821	A	G	399.19	A,G	7,3	10	G,G	0,10	10	NON_SYNONYMOUS_CODING
LOC_Os01g29050.1	Chr1	16262628	A	G	34.19	A,G	5,2	7	A,A	21,0	21	NON_SYNONYMOUS_CODING
LOC_Os01g39930.1	Chr1	22514520	T	C	80.19	T,T	20,0	20	T,C	21,5	26	NON_SYNONYMOUS_CODING
LOC_Os01g41960.1	Chr1	23795141	C	T	217.5	C,T	1,8	9	C,C	2,0	2	NON_SYNONYMOUS_CODING
LOC_Os01g05960.1	Chr1	2841492	C	A	1472.19	C,A	3,15	18	A,A	0,23	23	NON_SYNONYMOUS_CODING
LOC_Os01g05660.1	Chr1	2700518	G	T	1194.19	G,T	5,11	16	T,T	0,20	20	NON_SYNONYMOUS_CODING
LOC_Os01g29050.1	Chr1	16262921	C	T	53.19	C,T	10,3	13	C,C	26,0	26	NON_SYNONYMOUS_CODING
LOC_Os01g05870.1	Chr1	2813694	C	G	1133.19	C,G	3,7	10	G,G	0,25	25	NON_SYNONYMOUS_CODING
LOC_Os01g06820.1	Chr1	3236909	T	C	1251.19	T,C	2,6	8	C,C	0,23	23	NON_SYNONYMOUS_CODING
LOC_Os01g41960.1	Chr1	23792572	A	G	339.64	A,A	6,0	6	G,G	0,9	9	NON_SYNONYMOUS_CODING
LOC_Os01g73380.1	Chr1	42529966	A	C	354.19	A,C	9,2	11	C,C	0,10	10	NON_SYNONYMOUS_CODING
LOC_Os01g25650.1	Chr1	14538863	T	C	53.44	T,T	11,1	12	T,C	19,5	24	NON_SYNONYMOUS_CODING
LOC_Os01g06650.1	Chr1	3134413	T	C	482.28	T,C	1,6	7	C,C	0,6	6	NON_SYNONYMOUS_CODING
LOC_Os01g73370.1	Chr1	42527270	A	G	624.19	A,G	3,1	4	G,G	0,16	16	NON_SYNONYMOUS_CODING
LOC_Os01g17460.1	Chr1	10038849	G	A	328.21	G,A	5,3	8	A,A	0,8	8	NON_SYNONYMOUS_CODING
LOC_Os01g35860.1	Chr1	19856554	C	T	189.32	C,C	10,1	11	C,T	26,11	37	NON_SYNONYMOUS_CODING
LOC_Os01g47160.1	Chr1	26957234	A	G	77.2	A,A	9,0	9	A,G	19,4	23	NON_SYNONYMOUS_CODING
LOC_Os01g05870.1	Chr1	2811539	A	G	706.22	A,G	1,5	6	G,G	0,12	12	NON_SYNONYMOUS_CODING
LOC_Os01g05870.1	Chr1	2813569	C	A	1391.19	C,A	4,6	10	A,A	0,30	30	NON_SYNONYMOUS_CODING
LOC_Os01g06760.1	Chr1	3201242	T	C	372.28	T,C	2,5	7	C,C	0,6	6	NON_SYNONYMOUS_CODING
LOC_Os01g46626.1	Chr1	26547886	C	G	234.19	C,G	2,7	9	C,C	25,0	25	NON_SYNONYMOUS_CODING
LOC_Os01g06700.1	Chr1	3166226	C	T	100.44	C,T	1,1	2	T,T	0,2	2	NON_SYNONYMOUS_CODING
LOC_Os01g41930.1	Chr1	23778239	G	A	1155.19	G,A	4,7	11	A,A	0,23	23	NON_SYNONYMOUS_CODING
LOC_Os01g06320.1	Chr1	3004901	A	T	1145.95	A,T	1,12	13	T,T	0,15	15	NON_SYNONYMOUS_CODING
LOC_Os01g07110.1	Chr1	3346892	C	T	722.19	C,T	3,9	12	T,T	0,10	10	NON_SYNONYMOUS_CODING
LOC_Os01g05600.1	Chr1	2671118	T	A	85.19	T,A	12,4	16	T,T	26,0	26	NON_SYNONYMOUS_CODING
LOC_Os01g73370.1	Chr1	42527316	C	A	628.19	C,A	2,2	4	A,A	0,15	15	NON_SYNONYMOUS_CODING
LOC_Os01g47980.1	Chr1	27456033	C	T	38.2	C,C	9,0	9	C,T	15,3	18	NON_SYNONYMOUS_CODING
LOC_Os01g16160.1	Chr1	9127840	T	C	181.19	T,T	14,0	14	T,C	13,7	20	NON_SYNONYMOUS_CODING
LOC_Os01g05870.1	Chr1	2812744	A	G	1719.19	A,G	3,9	12	G,G	0,32	32	NON_SYNONYMOUS_CODING
LOC_Os01g43050.1	Chr1	24561025	G	T	126.19	G,T	1,4	5	G,G	18,0	18	NON_SYNONYMOUS_CODING
LOC_Os01g41390.1	Chr1	23424196	G	A	570.21	A,A	0,8	8	G,A	2,9	11	NON_SYNONYMOUS_CODING
LOC_Os01g73344.1	Chr1	42512122	T	C	172.33	C,C	0,5	5	N	N	N	NON_SYNONYMOUS_CODING
LOC_Os01g42310.1	Chr1	24002864	A	G	763.19	A,G	9,6	15	G,G	0,12	12	NON_SYNONYMOUS_CODING
LOC_Os01g29540.1	Chr1	16560011	C	T	63.21	C,T	6,3	9	C,C	16,1	17	NON_SYNONYMOUS_CODING
LOC_Os01g44320.1	Chr1	25427942	C	T	45.21	C,T	3,2	5	C,C	7,0	7	NON_SYNONYMOUS_CODING
LOC_Os01g36320.1	Chr1	20142455	T	C	30.2	T,T	9,0	9	T,C	8,2	10	NON_SYNONYMOUS_CODING
LOC_Os01g06650.1	Chr1	3134827	C	T	403.41	C,C	1,0	1	T,T	0,11	11	NON_SYNONYMOUS_CODING
LOC_Os01g05600.1	Chr1	2672008	A	T	137.19	A,T	13,6	19	A,A	27,0	27	NON_SYNONYMOUS_CODING
LOC_Os01g09500.1	Chr1	4850889	G	A	969.19	G,A	2,11	13	A,A	0,14	14	NON_SYNONYMOUS_CODING
LOC_Os01g42350.1	Chr1	24052259	G	T	985.19	G,T	3,3	6	T,T	0,24	24	NON_SYNONYMOUS_CODING
LOC_Os01g45220.1	Chr1	25663214	C	T	120.19	C,T	7,6	13	C,C	14,0	14	NON_SYNONYMOUS_CODING
LOC_Os01g70210.1	Chr1	40647833	A	G	944.19	A,G	13,2	15	G,G	0,23	23	NON_SYNONYMOUS_CODING
LOC_Os01g06360.1	Chr1	3019692	A	G	899.19	A,G	2,9	11	G,G	0,15	15	NON_SYNONYMOUS_CODING
LOC_Os01g71370.1	Chr1	41363322	C	T	92.41	C,T	2,3	5	C,C	14,1	15	NON_SYNONYMOUS_CODING
LOC_Os01g21500.1	Chr1	12011791	A	C	57.86	A,C	13,3	16	A,A	17,1	18	NON_SYNONYMOUS_CODING
LOC_Os01g05600.1	Chr1	2670770	A	G	1130.7	A,G	1,9	10	G,G	0,22	22	NON_SYNONYMOUS_CODING
LOC_Os01g05350.1	Chr1	2529766	G	A	739.98	G,A	1,10	11	A,A	0,10	10	NON_SYNONYMOUS_CODING
LOC_Os01g05530.1	Chr1	2637313	G	A	815.19	G,A	6,10	16	A,A	0,12	12	NON_SYNONYMOUS_CODING
LOC_Os01g41800.1	Chr1	23663669	G	A	509.19	G,A	8,3	11	A,A	0,11	11	NON_SYNONYMOUS_CODING
LOC_Os01g07010.1	Chr1	3303744	T	A	636.19	T,A	3,2	5	A,A	0,16	16	NON_SYNONYMOUS_CODING
LOC_Os01g06580.1	Chr1	3098327	C	A	633.61	C,A	1,9	10	A,A	0,9	9	NON_SYNONYMOUS_CODING
LOC_Os01g45490.1	Chr1	25807418	A	G	60.19	A,A	12,0	12	A,G	20,5	25	NON_SYNONYMOUS_CODING
LOC_Os01g06320.1	Chr1	3004719	G	A	1363.19	G,A	3,10	13	A,A	0,26	26	NON_SYNONYMOUS_CODING
LOC_Os01g73380.1	Chr1	42530522	T	C	280.28	T,C	8,3	11	C,C	0,6	6	NON_SYNONYMOUS_CODING
LOC_Os01g06170.1	Chr1	2942874	G	A	219.54	G,A	5,2	7	A,A	0,4	4	NON_SYNONYMOUS_CODING
LOC_Os01g06570.1	Chr1	3095856	A	G	1065.45	A,G	1,8	9	G,G	0,16	16	NON_SYNONYMOUS_CODING
LOC_Os01g10280.2	Chr1	5410984	A	G	1068.19	A,G	5,4	9	G,G	0,25	25	NON_SYNONYMOUS_CODING
LOC_Os01g06320.1	Chr1	3004456	C	T	1505.19	C,T	3,5	8	T,T	0,30	30	NON_SYNONYMOUS_CODING
LOC_Os01g05870.1	Chr1	2813348	G	T	1750.19	G,T	2,11	13	T,T	0,32	32	NON_SYNONYMOUS_CODING
LOC_Os01g10380.1	Chr1	5464243	A	G	546.19	A,G	5,4	9	G,G	0,11	11	NON_SYNONYMOUS_CODING
LOC_Os01g10390.1	Chr1	5472071	A	C	203.55	A,C	1,2	3	C,C	0,4	4	NON_SYNONYMOUS_CODING
LOC_Os01g04980.1	Chr1	2337114	G	A	64.17	N	N	N	A,A	0,2	2	NON_SYNONYMOUS_CODING
LOC_Os01g54680.1	Chr1	31463847	G	A	51.28	G,G	6,0	6	G,A	15,3	18	NON_SYNONYMOUS_CODING
LOC_Os01g07050.1	Chr1	3317897	G	T	438.28	G,T	4,5	9	T,T	0,5	5	NON_SYNONYMOUS_CODING
LOC_Os01g64080.1	Chr1	37224674	G	A	102.19	G,G	14,0	14	G,A	13,5	18	NON_SYNONYMOUS_CODING
LOC_Os01g06750.1	Chr1	3198485	C	A	1202.19	C,A	5,8	13	A,A	0,23	23	NON_SYNONYMOUS_CODING
LOC_Os01g10380.1	Chr1	5466919	A	G	244.28	A,G	4,1	5	G,G	0,8	8	NON_SYNONYMOUS_CODING
LOC_Os01g05640.1	Chr1	2691222	T	C	70.19	T,C	5,3	8	T,T	34,0	34	NON_SYNONYMOUS_CODING
LOC_Os01g02320.1	Chr1	733129	G	A	64.17	N	N	N	A,A	0,2	2	NON_SYNONYMOUS_CODING
LOC_Os01g10290.1	Chr1	5414250	T	C	929.19	T,C	6,9	15	C,C	0,16	16	NON_SYNONYMOUS_CODING
LOC_Os01g07050.1	Chr1	3318093	T	G	499.19	T,G	1,2	3	G,G	0,10	10	NON_SYNONYMOUS_CODING
LOC_Os01g05620.1	Chr1	2684973	C	A	1824.4	C,A	2,20	22	A,A	0,26	26	NON_SYNONYMOUS_CODING
LOC_Os01g06876.1	Chr1	3257591	A	G	1523.19	A,G	3,15	18	G,G	0,26	26	NON_SYNONYMOUS_CODING
LOC_Os01g06820.1	Chr1	3236413	C	A	1359.19	C,A	1,11	12	A,A	0,20	20	NON_SYNONYMOUS_CODING
LOC_Os01g60380.1	Chr1	34927193	G	C	114.19	G,G	15,0	15	G,C	22,5	27	NON_SYNONYMOUS_CODING
LOC_Os01g41960.1	Chr1	23793037	C	A	358.21	C,A	2,1	3	A,A	0,8	8	NON_SYNONYMOUS_CODING
LOC_Os01g44150.1	Chr1	25309875	A	G	181.19	A,G	6,6	12	A,A	19,0	19	NON_SYNONYMOUS_CODING
LOC_Os01g41930.1	Chr1	23777945	G	C	222.19	G,C	7,7	14	G,G	24,0	24	NON_SYNONYMOUS_CODING
LOC_Os01g36730.1	Chr1	20392755	G	A	188.04	G,G	9,1	10	G,A	13,8	21	NON_SYNONYMOUS_CODING
LOC_Os01g44200.1	Chr1	25345898	A	C	191.19	A,A	20,0	20	A,C	23,8	31	NON_SYNONYMOUS_CODING
LOC_Os01g06160.1	Chr1	2935964	C	T	933.21	C,T	2,17	19	T,T	0,9	9	NON_SYNONYMOUS_CODING
LOC_Os01g06790.1	Chr1	3224630	A	G	1363.4	A,G	1,8	9	G,G	0,27	27	NON_SYNONYMOUS_CODING
LOC_Os01g07300.2	Chr1	3445823	T	G	769.19	T,G	1,3	4	G,G	0,18	18	NON_SYNONYMOUS_CODING
LOC_Os01g10380.1	Chr1	5467419	A	G	151.54	A,G	3,1	4	G,G	0,4	4	NON_SYNONYMOUS_CODING
LOC_Os01g06852.1	Chr1	3247595	T	G	114.86	T,G	3,1	4	G,G	0,3	3	NON_SYNONYMOUS_CODING
LOC_Os01g20060.1	Chr1	11389564	G	A	454.19	G,A	2,1	3	A,A	0,10	10	NON_SYNONYMOUS_CODING
LOC_Os01g44200.1	Chr1	25338551	G	A	160.19	G,A	7,7	14	G,G	27,0	27	NON_SYNONYMOUS_CODING
LOC_Os01g07330.1	Chr1	3459352	G	A	1019.19	G,A	3,12	15	A,A	0,16	16	NON_SYNONYMOUS_CODING
LOC_Os01g14750.1	Chr1	8242724	C	A	69.28	C,A	6,3	9	C,C	6,0	6	NON_SYNONYMOUS_CODING
LOC_Os01g06200.1	Chr1	2952281	C	T	1668.32	C,T	1,13	14	T,T	0,30	30	NON_SYNONYMOUS_CODING
LOC_Os01g27430.1	Chr1	15311972	T	C	75.19	T,C	7,3	10	T,T	15,0	15	NON_SYNONYMOUS_CODING
LOC_Os01g06530.1	Chr1	3079698	A	T	522.21	A,T	5,7	12	T,T	0,8	8	NON_SYNONYMOUS_CODING
LOC_Os01g35430.1	Chr1	19602009	A	G	151.19	A,G	5,5	10	A,A	17,0	17	NON_SYNONYMOUS_CODING
LOC_Os01g31130.1	Chr1	17029057	T	C	42.23	T,T	7,0	7	T,C	18,3	21	NON_SYNONYMOUS_CODING
LOC_Os01g05890.1	Chr1	2817898	T	G	581.19	T,G	2,4	6	G,G	0,12	12	NON_SYNONYMOUS_CODING
LOC_Os01g06900.1	Chr1	3276348	C	A	1076.16	C,A	1,10	11	A,A	0,18	18	NON_SYNONYMOUS_CODING
LOC_Os01g42234.1	Chr1	23923833	G	T	37.21	G,T	4,2	6	G,G	8,0	8	NON_SYNONYMOUS_CODING
LOC_Os01g06050.2	Chr1	2893305	C	T	663.2	C,T	1,4	5	T,T	0,11	11	NON_SYNONYMOUS_CODING
LOC_Os01g05870.1	Chr1	2814498	A	G	1540.19	A,G	3,16	19	G,G	0,25	25	NON_SYNONYMOUS_CODING
LOC_Os01g41960.1	Chr1	23790271	A	C	531.19	A,C	5,2	7	C,C	0,12	12	NON_SYNONYMOUS_CODING
LOC_Os01g06790.1	Chr1	3224948	A	G	1477.27	A,G	2,9	11	G,G	0,32	32	NON_SYNONYMOUS_CODING
LOC_Os01g06852.1	Chr1	3247321	G	A	365.21	G,A	1,1	2	A,A	0,8	8	NON_SYNONYMOUS_CODING
LOC_Os01g06520.1	Chr1	3070263	A	T	192.14	A,A	3,0	3	T,T	0,5	5	NON_SYNONYMOUS_CODING
LOC_Os01g49810.1	Chr1	28599703	G	A	217.24	G,A	1,7	8	G,G	16,0	16	NON_SYNONYMOUS_CODING
LOC_Os01g20820.1	Chr1	11599963	T	C	241.19	T,C	7,7	14	T,T	14,0	14	NON_SYNONYMOUS_CODING
LOC_Os01g05480.2	Chr1	2585610	C	A	111.19	C,A	6,4	10	C,C	18,0	18	NON_SYNONYMOUS_CODING
LOC_Os01g06910.1	Chr1	3277311	T	A	1065.19	T,A	2,10	12	A,A	0,17	17	NON_SYNONYMOUS_CODING
LOC_Os01g29040.1	Chr1	16258357	T	C	177.86	T,T	3,0	3	T,C	14,5	19	NON_SYNONYMOUS_CODING
LOC_Os01g44310.1	Chr1	25421223	T	C	101.19	T,C	7,4	11	T,T	15,0	15	NON_SYNONYMOUS_CODING
LOC_Os01g05880.1	Chr1	2815390	T	C	420.21	T,C	2,4	6	C,C	0,8	8	NON_SYNONYMOUS_CODING
LOC_Os01g06280.1	Chr1	2984530	T	C	545.19	T,C	4,4	8	C,C	0,12	12	NON_SYNONYMOUS_CODING
LOC_Os01g27430.1	Chr1	15311948	C	T	39.86	C,T	5,2	7	C,C	17,0	17	NON_SYNONYMOUS_CODING
LOC_Os01g44200.1	Chr1	25344580	T	G	202.19	T,G	15,6	21	T,T	13,0	13	NON_SYNONYMOUS_CODING
LOC_Os01g44230.1	Chr1	25363810	A	C	103.19	A,C	7,4	11	A,A	19,0	19	NON_SYNONYMOUS_CODING
LOC_Os01g62420.1	Chr1	36131464	G	T	292.19	G,G	13,0	13	G,T	8,9	17	NON_SYNONYMOUS_CODING
LOC_Os01g33960.1	Chr1	18693502	T	G	72.19	T,G	6,3	9	T,T	11,0	11	NON_SYNONYMOUS_CODING
LOC_Os01g24740.1	Chr1	13915904	T	C	114.19	T,C	4,4	8	T,T	12,0	12	NON_SYNONYMOUS_CODING
LOC_Os01g45690.1	Chr1	25944950	A	G	64.19	A,G	6,5	11	A,A	19,0	19	NON_SYNONYMOUS_CODING
LOC_Os01g44100.1	Chr1	25279301	C	T	126.2	C,T	4,4	8	C,C	8,0	8	NON_SYNONYMOUS_CODING
LOC_Os01g39570.1	Chr1	22316544	C	A	39.21	C,C	8,0	8	C,A	12,3	15	NON_SYNONYMOUS_CODING
LOC_Os01g05550.1	Chr1	2651253	G	A	577.19	G,A	1,2	3	A,A	0,12	12	NON_SYNONYMOUS_CODING
LOC_Os01g06520.1	Chr1	3070956	T	G	300.54	T,G	6,3	9	G,G	0,4	4	NON_SYNONYMOUS_CODING
LOC_Os01g73280.1	Chr1	42472831	C	G	284.23	C,G	2,1	3	G,G	0,7	7	NON_SYNONYMOUS_CODING
LOC_Os01g45810.1	Chr1	26022397	T	C	73.71	T,C	9,4	13	T,T	10,1	11	NON_SYNONYMOUS_CODING
LOC_Os01g49820.1	Chr1	28605670	A	G	183.19	A,G	6,7	13	A,A	14,0	14	NON_SYNONYMOUS_CODING
LOC_Os01g06890.1	Chr1	3262056	G	A	312.28	G,A	4,2	6	A,A	0,6	6	NON_SYNONYMOUS_CODING
LOC_Os01g10230.1	Chr1	5384467	C	T	765.29	C,T	1,7	8	T,T	0,14	14	NON_SYNONYMOUS_CODING
LOC_Os01g06990.1	Chr1	3298013	T	G	575.19	T,G	4,5	9	G,G	0,11	11	NON_SYNONYMOUS_CODING
LOC_Os01g05640.1	Chr1	2690569	G	T	48.19	G,T	15,3	18	G,G	21,0	21	NON_SYNONYMOUS_CODING
LOC_Os01g29540.1	Chr1	16559999	G	A	36.02	G,A	7,3	10	G,G	16,1	17	NON_SYNONYMOUS_CODING
LOC_Os01g20200.1	Chr1	11486650	T	C	311.19	T,T	4,0	4	C,C	0,9	9	NON_SYNONYMOUS_CODING
LOC_Os01g06790.1	Chr1	3222805	C	A	955.19	C,A	2,8	10	A,A	0,16	16	NON_SYNONYMOUS_CODING
LOC_Os01g09620.1	Chr1	4950805	C	T	438.2	C,T	2,4	6	T,T	0,9	9	NON_SYNONYMOUS_CODING
LOC_Os01g06350.1	Chr1	3016213	C	A	518.32	C,A	1,2	3	A,A	0,12	12	NON_SYNONYMOUS_CODING
LOC_Os01g28950.1	Chr1	16219139	A	G	58.21	A,G	6,3	9	A,A	8,0	8	NON_SYNONYMOUS_CODING
LOC_Os01g54690.1	Chr1	31467605	C	T	129.19	C,C	10,0	10	C,T	8,5	13	NON_SYNONYMOUS_CODING
LOC_Os01g06836.1	Chr1	3241900	T	C	450.32	T,C	1,4	5	C,C	0,7	7	NON_SYNONYMOUS_CODING
LOC_Os01g10110.1	Chr1	5275210	C	A	943.19	C,A	6,7	13	A,A	0,20	20	NON_SYNONYMOUS_CODING
LOC_Os01g33684.1	Chr1	18538750	C	T	46.3	C,T	12,3	15	C,C	19,1	20	NON_SYNONYMOUS_CODING
LOC_Os01g29880.1	Chr1	16739365	C	T	51.23	C,C	21,1	22	C,T	14,3	17	NON_SYNONYMOUS_CODING
LOC_Os01g51820.1	Chr1	29792538	G	A	82.19	G,A	14,5	19	G,G	18,0	18	NON_SYNONYMOUS_CODING
LOC_Os01g73170.1	Chr1	42429698	C	T	174.19	C,T	6,7	13	C,C	17,0	17	NON_SYNONYMOUS_CODING
LOC_Os01g14932.2	Chr1	8368670	A	G	536.19	A,G	9,17	26	A,A	20,0	20	NON_SYNONYMOUS_CODING
LOC_Os01g24870.1	Chr1	14006176	C	T	226.44	C,C	16,1	17	C,T	20,8	28	NON_SYNONYMOUS_CODING
LOC_Os01g10390.1	Chr1	5471905	C	T	289.31	C,T	1,4	5	T,T	0,6	6	NON_SYNONYMOUS_CODING
LOC_Os01g69904.1	Chr1	40390603	C	T	131.19	C,T	7,5	12	C,C	14,0	14	NON_SYNONYMOUS_CODING
LOC_Os01g47160.1	Chr1	26957625	A	G	52.19	A,A	11,0	11	A,G	6,4	10	NON_SYNONYMOUS_CODING
LOC_Os01g73380.1	Chr1	42530881	C	T	515.19	C,T	6,3	9	T,T	0,11	11	NON_SYNONYMOUS_CODING
LOC_Os01g59220.1	Chr1	34208026	C	G	85.23	C,C	7,0	7	C,G	11,4	15	NON_SYNONYMOUS_CODING
LOC_Os01g06900.1	Chr1	3274580	T	C	1142.19	T,C	2,10	12	C,C	0,17	17	NON_SYNONYMOUS_CODING
LOC_Os01g06680.1	Chr1	3150417	T	C	1196.19	T,C	6,9	15	C,C	0,23	23	NON_SYNONYMOUS_CODING
LOC_Os01g07110.1	Chr1	3350595	T	C	658.19	T,C	2,5	7	C,C	0,14	14	NON_SYNONYMOUS_CODING
LOC_Os01g63640.1	Chr1	36911881	A	C	152.21	A,A	8,0	8	A,C	12,8	20	NON_SYNONYMOUS_CODING
LOC_Os01g26190.1	Chr1	14842613	C	T	362.01	C,T	1,11	12	C,C	16,1	17	NON_SYNONYMOUS_CODING
LOC_Os01g35870.1	Chr1	19859396	A	G	344.19	A,A	10,0	10	A,G	15,11	26	NON_SYNONYMOUS_CODING
LOC_Os01g43210.1	Chr1	24686205	G	A	443.41	G,G	15,1	16	G,A	24,14	38	NON_SYNONYMOUS_CODING
LOC_Os01g23330.1	Chr1	13102136	G	T	126.28	G,G	6,0	6	G,T	17,5	22	NON_SYNONYMOUS_CODING
LOC_Os01g41960.1	Chr1	23792386	A	G	516.2	A,G	6,4	10	G,G	0,9	9	NON_SYNONYMOUS_CODING
LOC_Os01g64610.1	Chr1	37498663	C	T	307.2	C,T	4,10	14	C,C	9,0	9	NON_SYNONYMOUS_CODING
LOC_Os01g24870.1	Chr1	14006183	A	G	161.41	A,A	14,1	15	A,G	20,6	26	NON_SYNONYMOUS_CODING
LOC_Os01g36810.1	Chr1	20478069	A	G	197.54	A,G	2,6	8	A,A	4,0	4	NON_SYNONYMOUS_CODING
LOC_Os01g06160.1	Chr1	2934812	A	G	1044.7	A,G	1,10	11	G,G	0,15	15	NON_SYNONYMOUS_CODING
LOC_Os01g23330.1	Chr1	13103120	T	G	72.23	T,T	7,0	7	T,G	21,4	25	NON_SYNONYMOUS_CODING
LOC_Os01g06820.1	Chr1	3236830	G	A	947.2	G,A	1,5	6	A,A	0,18	18	NON_SYNONYMOUS_CODING
LOC_Os01g06790.1	Chr1	3225977	C	T	1228.45	C,T	1,8	9	T,T	0,20	20	NON_SYNONYMOUS_CODING
LOC_Os01g05870.1	Chr1	2812469	A	C	1591.19	A,C	3,15	18	C,C	0,26	26	NON_SYNONYMOUS_CODING
LOC_Os01g06160.1	Chr1	2936354	G	A	1004.2	G,A	2,12	14	A,A	0,16	16	NON_SYNONYMOUS_CODING
LOC_Os01g44310.2	Chr1	25419163	T	C	348.19	T,C	4,10	14	T,T	18,0	18	NON_SYNONYMOUS_CODING
LOC_Os01g06670.1	Chr1	3144210	T	A	423.28	T,A	8,5	13	A,A	0,6	6	NON_SYNONYMOUS_CODING
LOC_Os01g06200.1	Chr1	2950150	A	G	211.37	A,G	2,1	3	G,G	0,5	5	NON_SYNONYMOUS_CODING
LOC_Os01g09340.1	Chr1	4755195	C	A	953.19	C,A	2,6	8	A,A	0,18	18	NON_SYNONYMOUS_CODING
LOC_Os01g06890.1	Chr1	3261886	T	C	225.86	T,C	2,2	4	C,C	0,3	3	NON_SYNONYMOUS_CODING
LOC_Os01g41930.1	Chr1	23777744	G	A	274.19	G,A	2,8	10	G,G	29,0	29	NON_SYNONYMOUS_CODING
LOC_Os01g73380.1	Chr1	42529588	A	G	235.63	A,A	10,0	10	G,G	0,6	6	NON_SYNONYMOUS_CODING
LOC_Os01g20150.1	Chr1	11446979	C	G	45.17	N	N	N	G,G	0,2	2	NON_SYNONYMOUS_CODING
LOC_Os01g49980.1	Chr1	28720427	C	T	439.19	C,T	9,3	12	T,T	0,10	10	NON_SYNONYMOUS_CODING
LOC_Os01g06210.1	Chr1	2954560	A	T	570.2	A,T	2,6	8	T,T	0,9	9	NON_SYNONYMOUS_CODING
LOC_Os01g05870.1	Chr1	2812445	C	T	1431.98	C,T	1,10	11	T,T	0,27	27	NON_SYNONYMOUS_CODING
LOC_Os01g12590.1	Chr1	6931203	A	G	68.71	N	N	N	G,G	0,3	3	NON_SYNONYMOUS_CODING
LOC_Os01g06900.1	Chr1	3274573	G	A	1140.19	G,A	2,11	13	A,A	0,16	16	NON_SYNONYMOUS_CODING
LOC_Os01g06200.1	Chr1	2953007	T	C	1253.19	T,C	6,11	17	C,C	0,19	19	NON_SYNONYMOUS_CODING
LOC_Os01g07280.1	Chr1	3431889	A	G	1010.6	A,G	1,9	10	G,G	0,19	19	NON_SYNONYMOUS_CODING
LOC_Os01g38540.1	Chr1	21649896	T	C	157.21	T,C	1,5	6	T,T	8,0	8	NON_SYNONYMOUS_CODING
LOC_Os01g29530.1	Chr1	16553156	A	T	114.19	A,A	12,0	12	A,T	14,5	19	NON_SYNONYMOUS_CODING
LOC_Os01g25402.1	Chr1	14371636	G	C	41.19	G,C	3,2	5	G,G	12,0	12	NON_SYNONYMOUS_CODING
LOC_Os01g16480.1	Chr1	9358890	C	G	36.2	C,C	9,0	9	C,G	7,3	10	NON_SYNONYMOUS_CODING
LOC_Os01g48070.1	Chr1	27529832	A	G	55.21	A,A	8,0	8	A,G	12,2	14	NON_SYNONYMOUS_CODING
LOC_Os01g06800.1	Chr1	3229206	A	T	976.19	A,T	1,8	9	T,T	0,15	15	NON_SYNONYMOUS_CODING
LOC_Os01g20820.1	Chr1	11599977	A	G	198.19	A,G	8,6	14	A,A	13,0	13	NON_SYNONYMOUS_CODING
LOC_Os01g06890.1	Chr1	3261027	C	A	579.19	C,A	3,3	6	A,A	0,9	9	NON_SYNONYMOUS_CODING
LOC_Os01g25679.1	Chr1	14557730	C	T	43.19	C,T	13,3	16	C,C	36,2	38	NON_SYNONYMOUS_CODING
LOC_Os01g06310.1	Chr1	3000882	A	G	393.23	A,G	2,3	5	G,G	0,7	7	NON_SYNONYMOUS_CODING
LOC_Os01g73370.1	Chr1	42527239	A	G	351.17	A,A	5,0	5	G,G	0,11	11	NON_SYNONYMOUS_CODING
LOC_Os01g07212.1	Chr1	3401658	A	G	599.22	A,G	1,5	6	G,G	0,11	11	NON_SYNONYMOUS_CODING
LOC_Os01g10380.1	Chr1	5467399	G	A	142.54	G,A	4,1	5	A,A	0,4	4	NON_SYNONYMOUS_CODING
LOC_Os01g06836.1	Chr1	3242072	G	A	788.73	G,A	1,9	10	A,A	0,12	12	NON_SYNONYMOUS_CODING
LOC_Os01g22794.1	Chr1	12814576	A	G	115.2	A,G	1,4	5	A,A	14,0	14	NON_SYNONYMOUS_CODING
LOC_Os01g24230.1	Chr1	13656069	C	T	200.23	C,T	2,7	9	C,C	7,0	7	NON_SYNONYMOUS_CODING
LOC_Os01g44200.1	Chr1	25344849	T	G	271.19	T,G	11,8	19	T,T	12,0	12	NON_SYNONYMOUS_CODING
LOC_Os01g10520.1	Chr1	5584699	C	A	445.24	C,A	1,4	5	A,A	0,8	8	NON_SYNONYMOUS_CODING
LOC_Os01g36180.1	Chr1	20011362	G	A	117.19	G,A	2,5	7	G,G	14,1	15	NON_SYNONYMOUS_CODING
LOC_Os01g07170.1	Chr1	3387051	C	A	1607.19	C,A	3,12	15	A,A	0,30	30	NON_SYNONYMOUS_CODING
LOC_Os01g05580.1	Chr1	2663576	G	A	1248.19	G,A	2,12	14	A,A	0,18	18	NON_SYNONYMOUS_CODING
LOC_Os01g20820.1	Chr1	11600125	G	T	147.3	G,T	3,5	8	G,G	19,1	20	NON_SYNONYMOUS_CODING
LOC_Os01g24910.1	Chr1	14026938	T	A	44.41	T,T	15,1	16	T,A	18,3	21	NON_SYNONYMOUS_CODING
LOC_Os01g06454.1	Chr1	3041723	T	G	885.73	T,G	1,12	13	G,G	0,12	12	NON_SYNONYMOUS_CODING
LOC_Os01g71474.1	Chr1	41398609	T	G	111.21	T,T	8,0	8	T,G	9,4	13	NON_SYNONYMOUS_CODING
LOC_Os01g06870.1	Chr1	3251958	G	T	1632.19	G,T	3,11	14	T,T	0,32	32	NON_SYNONYMOUS_CODING
LOC_Os01g12930.1	Chr1	7182770	C	T	570.2	C,T	1,3	4	T,T	1,12	13	NON_SYNONYMOUS_CODING
LOC_Os01g05870.1	Chr1	2813852	C	T	1253.19	C,T	5,11	16	T,T	0,22	22	NON_SYNONYMOUS_CODING
LOC_Os01g06790.1	Chr1	3222345	C	G	832.96	N	N	N	G,G	0,12	12	NON_SYNONYMOUS_CODING
LOC_Os01g44170.1	Chr1	25321524	A	C	77.19	A,C	4,3	7	A,A	11,0	11	NON_SYNONYMOUS_CODING
LOC_Os01g06650.1	Chr1	3134424	G	A	402.37	G,A	1,5	6	A,A	0,5	5	NON_SYNONYMOUS_CODING
LOC_Os01g43210.1	Chr1	24686300	A	G	256.19	A,A	15,0	15	A,G	15,7	22	NON_SYNONYMOUS_CODING
LOC_Os01g29000.1	Chr1	16235779	C	A	48.19	C,C	14,0	14	C,A	11,3	14	NON_SYNONYMOUS_CODING
LOC_Os01g41960.1	Chr1	23788270	A	G	94.98	A,A	6,0	6	G,G	0,3	3	NON_SYNONYMOUS_CODING
LOC_Os01g23470.1	Chr1	13184513	A	G	42.2	A,A	8,0	8	A,G	18,3	21	NON_SYNONYMOUS_CODING
LOC_Os01g38480.3	Chr1	21624185	A	G	109.19	A,G	5,4	9	A,A	17,0	17	NON_SYNONYMOUS_CODING
LOC_Os01g63080.1	Chr1	36550911	T	C	52.37	T,T	17,1	18	T,C	22,4	26	NON_SYNONYMOUS_CODING
LOC_Os01g06800.1	Chr1	3229238	G	A	779.19	G,A	2,7	9	A,A	0,13	13	NON_SYNONYMOUS_CODING
LOC_Os01g20200.1	Chr1	11486802	A	C	802.44	A,A	9,0	9	C,C	0,22	22	NON_SYNONYMOUS_CODING
LOC_Os01g06690.1	Chr1	3158914	C	T	130.86	C,T	4,1	5	T,T	0,3	3	NON_SYNONYMOUS_CODING
LOC_Os01g29000.1	Chr1	16235752	C	A	51.19	C,C	12,0	12	C,A	14,3	17	NON_SYNONYMOUS_CODING
LOC_Os01g05600.1	Chr1	2670890	G	A	1082.19	G,A	2,12	14	A,A	0,17	17	NON_SYNONYMOUS_CODING
LOC_Os01g07340.1	Chr1	3467113	C	A	677.2	C,A	2,9	11	A,A	0,9	9	NON_SYNONYMOUS_CODING
LOC_Os01g43210.1	Chr1	24679674	G	A	163.2	G,G	9,0	9	G,A	14,8	22	NON_SYNONYMOUS_CODING
LOC_Os01g38420.1	Chr1	21588037	C	G	90.28	C,C	6,0	6	C,G	19,5	24	NON_SYNONYMOUS_CODING
LOC_Os01g09440.1	Chr1	4808459	T	C	453.21	T,C	1,3	4	C,C	0,8	8	NON_SYNONYMOUS_CODING
LOC_Os01g31124.1	Chr1	17024846	A	G	276.19	A,G	2,8	10	A,A	12,0	12	NON_SYNONYMOUS_CODING
LOC_Os01g06900.1	Chr1	3273460	G	T	1401.19	G,T	3,15	18	T,T	0,18	18	NON_SYNONYMOUS_CODING
LOC_Os01g06870.1	Chr1	3251317	G	T	847.27	G,T	1,7	8	T,T	0,18	18	NON_SYNONYMOUS_CODING
LOC_Os01g42320.1	Chr1	24019334	C	T	781.19	C,T	7,2	9	T,T	0,19	19	NON_SYNONYMOUS_CODING
LOC_Os01g23420.1	Chr1	13157647	A	T	33.19	A,T	6,1	7	A,A	12,0	12	NON_SYNONYMOUS_CODING
LOC_Os01g06790.1	Chr1	3222867	C	G	770.19	C,G	2,7	9	G,G	0,13	13	NON_SYNONYMOUS_CODING
LOC_Os01g07530.1	Chr1	3601419	T	A	630.19	T,A	2,7	9	A,A	0,10	10	NON_SYNONYMOUS_CODING
LOC_Os01g06900.1	Chr1	3273373	A	T	959.19	A,T	1,10	11	T,T	0,12	12	NON_SYNONYMOUS_CODING
LOC_Os01g73370.1	Chr1	42527113	C	A	366.23	C,A	7,5	12	A,A	0,7	7	NON_SYNONYMOUS_CODING
LOC_Os01g38260.1	Chr1	21464903	A	G	192.34	A,G	1,6	7	A,A	6,0	6	NON_SYNONYMOUS_CODING
LOC_Os01g73370.1	Chr1	42526982	T	C	649.19	T,C	3,3	6	C,C	0,14	14	NON_SYNONYMOUS_CODING
LOC_Os01g73430.1	Chr1	42556258	T	C	161.19	T,C	5,6	11	T,T	21,0	21	NON_SYNONYMOUS_CODING
LOC_Os01g06130.1	Chr1	2924249	G	A	1087.38	G,A	2,13	15	A,A	0,16	16	NON_SYNONYMOUS_CODING
LOC_Os01g55640.1	Chr1	32057937	G	A	99.23	G,G	7,0	7	G,A	12,4	16	NON_SYNONYMOUS_CODING
LOC_Os01g73430.1	Chr1	42554621	C	T	451.19	C,T	7,13	20	C,C	23,0	23	NON_SYNONYMOUS_CODING
LOC_Os01g39530.1	Chr1	22274972	C	T	30.19	C,T	6,2	8	C,C	23,0	23	NON_SYNONYMOUS_CODING
LOC_Os01g38930.1	Chr1	21870804	T	C	153.19	T,C	9,5	14	T,T	15,0	15	NON_SYNONYMOUS_CODING
LOC_Os01g28760.1	Chr1	16109236	A	C	149.71	A,C	6,5	11	A,A	15,1	16	NON_SYNONYMOUS_CODING
LOC_Os01g06870.1	Chr1	3252249	A	G	1128.19	A,G	4,12	16	G,G	0,17	17	NON_SYNONYMOUS_CODING
LOC_Os01g44230.1	Chr1	25364261	G	A	203.19	G,A	10,7	17	G,G	15,0	15	NON_SYNONYMOUS_CODING
LOC_Os01g73380.1	Chr1	42530009	A	G	745.19	A,G	8,3	11	G,G	0,14	14	NON_SYNONYMOUS_CODING
LOC_Os01g48520.1	Chr1	27820255	T	C	139.19	T,T	27,0	27	T,C	31,7	38	NON_SYNONYMOUS_CODING
LOC_Os01g44200.1	Chr1	25345689	T	C	66.19	T,C	8,3	11	T,T	12,0	12	NON_SYNONYMOUS_CODING
LOC_Os01g35860.1	Chr1	19857059	A	T	92.26	A,A	14,1	15	A,T	22,6	28	NON_SYNONYMOUS_CODING
LOC_Os01g02760.1	Chr1	958140	C	T	1288.62	T,T	1,9	10	C,T	3,25	28	NON_SYNONYMOUS_CODING
LOC_Os01g49940.1	Chr1	28692270	A	G	258.19	A,G	10,8	18	A,A	29,0	29	NON_SYNONYMOUS_CODING
LOC_Os01g07080.1	Chr1	3328977	A	G	1114.19	A,G	2,13	15	G,G	0,17	17	NON_SYNONYMOUS_CODING
LOC_Os01g28420.1	Chr1	15925024	G	T	113.62	G,G	6,1	7	G,T	13,5	18	NON_SYNONYMOUS_CODING
LOC_Os01g06320.1	Chr1	3005162	C	G	720.2	C,G	1,4	5	G,G	0,13	13	NON_SYNONYMOUS_CODING
LOC_Os01g38440.1	Chr1	21606069	T	C	388.19	T,C	5,12	17	T,T	23,0	23	NON_SYNONYMOUS_CODING
LOC_Os01g25040.1	Chr1	14125202	A	C	163.19	A,C	2,5	7	A,A	18,0	18	NON_SYNONYMOUS_CODING
LOC_Os01g29080.1	Chr1	16284478	C	T	46.2	C,C	9,0	9	C,T	10,4	14	NON_SYNONYMOUS_CODING
LOC_Os01g73380.1	Chr1	42530651	T	C	396.21	T,C	10,6	16	C,C	0,8	8	NON_SYNONYMOUS_CODING
LOC_Os01g07110.1	Chr1	3349776	T	C	1385.19	T,C	2,14	16	C,C	0,23	23	NON_SYNONYMOUS_CODING
LOC_Os01g42160.1	Chr1	23896998	A	G	381.23	A,G	6,4	10	G,G	0,7	7	NON_SYNONYMOUS_CODING
LOC_Os01g09330.1	Chr1	4747337	C	T	369.28	C,T	2,5	7	T,T	0,6	6	NON_SYNONYMOUS_CODING
LOC_Os01g06160.1	Chr1	2936169	C	T	860.65	C,T	1,10	11	T,T	0,14	14	NON_SYNONYMOUS_CODING
LOC_Os01g19200.1	Chr1	10862885	C	T	338.23	C,T	2,3	5	T,T	0,7	7	NON_SYNONYMOUS_CODING
LOC_Os01g05460.1	Chr1	2578206	G	A	358.54	G,A	2,6	8	A,A	0,4	4	NON_SYNONYMOUS_CODING
LOC_Os01g54250.1	Chr1	31214760	T	C	63.19	T,C	5,3	8	T,T	16,0	16	NON_SYNONYMOUS_CODING
LOC_Os01g23270.1	Chr1	13078271	C	A	52.28	C,A	11,3	14	C,C	13,1	14	NON_SYNONYMOUS_CODING
LOC_Os01g28760.1	Chr1	16111301	T	G	64.2	T,T	9,0	9	T,G	18,6	24	NON_SYNONYMOUS_CODING
LOC_Os01g06470.1	Chr1	3051084	C	A	832.21	C,A	1,5	6	A,A	0,16	16	NON_SYNONYMOUS_CODING
LOC_Os01g46626.1	Chr1	26546200	A	G	51.19	A,G	11,3	14	A,A	21,0	21	NON_SYNONYMOUS_CODING
LOC_Os01g55480.1	Chr1	31965167	G	A	58.19	G,G	13,0	13	G,A	14,4	18	NON_SYNONYMOUS_CODING
LOC_Os01g05640.1	Chr1	2690913	T	C	96.19	T,C	9,4	13	T,T	31,0	31	NON_SYNONYMOUS_CODING
LOC_Os01g31380.1	Chr1	17166741	T	A	341.23	A,A	0,7	7	T,A	12,3	15	NON_SYNONYMOUS_CODING
LOC_Os01g41960.1	Chr1	23794096	G	A	1007.19	G,A	5,6	11	A,A	0,21	21	NON_SYNONYMOUS_CODING
LOC_Os01g41480.1	Chr1	23484343	A	G	1267.19	A,G	2,13	15	G,G	0,20	20	NON_SYNONYMOUS_CODING
LOC_Os01g71474.1	Chr1	41398615	G	A	111.21	G,G	8,0	8	G,A	9,4	13	NON_SYNONYMOUS_CODING
LOC_Os01g19600.1	Chr1	11106443	C	A	528.31	A,A	1,15	16	C,C	21,0	21	NON_SYNONYMOUS_CODING
LOC_Os01g06380.1	Chr1	3028071	G	A	522.21	G,A	1,4	5	A,A	0,10	10	NON_SYNONYMOUS_CODING
LOC_Os01g24220.1	Chr1	13648879	C	A	77.86	C,A	13,4	17	C,C	18,2	20	NON_SYNONYMOUS_CODING
LOC_Os01g23420.1	Chr1	13157186	T	C	71.3	T,C	7,3	10	T,T	18,1	19	NON_SYNONYMOUS_CODING
LOC_Os01g06870.1	Chr1	3251882	T	A	1358.96	N	N	N	A,A	0,22	22	NON_SYNONYMOUS_CODING
LOC_Os01g06870.1	Chr1	3252689	G	C	709.19	G,C	2,8	10	C,C	0,12	12	NON_SYNONYMOUS_CODING
LOC_Os01g53830.1	Chr1	30947015	T	A	86.21	T,T	8,0	8	T,A	7,4	11	NON_SYNONYMOUS_CODING
LOC_Os01g06520.1	Chr1	3070233	G	A	192.14	G,G	3,0	3	A,A	0,5	5	NON_SYNONYMOUS_CODING
LOC_Os01g07040.1	Chr1	3315088	G	A	629.19	G,A	1,2	3	A,A	0,15	15	NON_SYNONYMOUS_CODING
LOC_Os01g05660.1	Chr1	2700617	G	A	1424.19	G,A	4,9	13	A,A	0,30	30	NON_SYNONYMOUS_CODING
LOC_Os01g21500.1	Chr1	12011806	G	A	60.37	G,A	12,3	15	G,G	18,1	19	NON_SYNONYMOUS_CODING
LOC_Os01g58230.1	Chr1	33657538	G	A	37.44	G,G	2,0	2	G,A	4,2	6	NON_SYNONYMOUS_CODING
LOC_Os01g06660.1	Chr1	3137090	T	G	1438.19	T,G	2,13	15	G,G	0,24	24	NON_SYNONYMOUS_CODING
LOC_Os01g06520.1	Chr1	3068466	G	A	768.19	G,A	2,7	9	A,A	0,14	14	NON_SYNONYMOUS_CODING
LOC_Os01g47090.1	Chr1	26901164	T	C	69.19	T,C	2,3	5	T,T	10,0	10	NON_SYNONYMOUS_CODING
LOC_Os01g43930.1	Chr1	25174983	T	C	219.19	T,C	7,7	14	T,T	13,0	13	NON_SYNONYMOUS_CODING
LOC_Os01g20700.1	Chr1	11520929	T	G	1056.19	T,G	7,2	9	G,G	0,28	28	NON_SYNONYMOUS_CODING
LOC_Os01g06800.1	Chr1	3229212	T	C	973.19	T,C	2,8	10	C,C	0,15	15	NON_SYNONYMOUS_CODING
LOC_Os01g05900.1	Chr1	2820614	A	G	169.16	A,A	2,0	2	G,G	0,5	5	NON_SYNONYMOUS_CODING
LOC_Os01g05870.1	Chr1	2812457	A	C	1324.64	A,C	1,11	12	C,C	0,24	24	NON_SYNONYMOUS_CODING
LOC_Os01g06530.1	Chr1	3079588	A	C	851.19	A,C	5,5	10	C,C	0,16	16	NON_SYNONYMOUS_CODING
LOC_Os01g06160.1	Chr1	2934818	A	G	1009.45	A,G	1,9	10	G,G	0,14	14	NON_SYNONYMOUS_CODING
LOC_Os01g35400.1	Chr1	19584818	G	A	30.19	G,A	8,2	10	G,G	17,0	17	NON_SYNONYMOUS_CODING
LOC_Os01g05870.1	Chr1	2812111	G	A	1433.19	G,A	3,16	19	A,A	0,18	18	NON_SYNONYMOUS_CODING
LOC_Os01g06876.1	Chr1	3257620	G	T	1616.21	G,T	2,15	17	T,T	0,26	26	NON_SYNONYMOUS_CODING
LOC_Os01g32210.1	Chr1	17633940	G	A	195.3	G,A	2,6	8	G,G	18,1	19	NON_SYNONYMOUS_CODING
LOC_Os01g45800.1	Chr1	26018584	A	C	88.71	A,A	15,1	16	A,C	17,5	22	NON_SYNONYMOUS_CODING
LOC_Os01g38550.1	Chr1	21653976	A	T	68.2	A,A	9,0	9	A,T	7,3	10	NON_SYNONYMOUS_CODING
LOC_Os01g73344.1	Chr1	42513612	T	C	183.86	T,C	2,2	4	C,C	0,3	3	NON_SYNONYMOUS_CODING
LOC_Os01g06050.2	Chr1	2893296	T	C	620.19	T,C	1,3	4	C,C	0,12	12	NON_SYNONYMOUS_CODING
LOC_Os01g35660.1	Chr1	19752063	G	A	145.19	G,G	10,0	10	G,A	19,6	25	NON_SYNONYMOUS_CODING
LOC_Os01g44200.1	Chr1	25345279	G	A	118.19	G,A	16,5	21	G,G	17,0	17	NON_SYNONYMOUS_CODING
LOC_Os01g19200.1	Chr1	10860707	C	T	657.19	C,T	2,2	4	T,T	0,16	16	NON_SYNONYMOUS_CODING
LOC_Os01g47160.1	Chr1	26957586	G	A	114.19	G,G	11,0	11	G,A	8,6	14	NON_SYNONYMOUS_CODING
LOC_Os01g01850.1	Chr1	468525	A	G	122.2	A,A	9,0	9	A,G	10,5	15	NON_SYNONYMOUS_CODING
LOC_Os01g23420.1	Chr1	13157584	T	G	75.19	T,G	6,3	9	T,T	12,0	12	NON_SYNONYMOUS_CODING
LOC_Os01g38420.1	Chr1	21590788	T	C	39.19	T,T	17,0	17	T,C	15,3	18	NON_SYNONYMOUS_CODING
LOC_Os01g05540.1	Chr1	2643571	C	A,T	1154.2	A,T	0,4,6	10	T,T	0,0,19	19	NON_SYNONYMOUS_CODING
LOC_Os01g58444.1	Chr1	33785121	G	T	337.19	G,T	14,10	24	G,G	11,0	11	NON_SYNONYMOUS_CODING
LOC_Os01g06750.1	Chr1	3199262	T	C	1151.29	T,C	1,7	8	C,C	0,22	22	NON_SYNONYMOUS_CODING
LOC_Os01g31310.1	Chr1	17136192	C	G	35.28	C,G	4,2	6	C,C	6,0	6	NON_SYNONYMOUS_CODING
LOC_Os01g44100.1	Chr1	25279636	A	G	130.37	A,G	4,5	9	A,A	5,0	5	NON_SYNONYMOUS_CODING
LOC_Os01g41960.1	Chr1	23790550	T	C	857.2	T,C	6,1	7	C,C	0,21	21	NON_SYNONYMOUS_CODING
LOC_Os01g36100.1	Chr1	19977443	A	G	99.44	G,G	0,2	2	A,G	8,2	10	NON_SYNONYMOUS_CODING
LOC_Os01g05600.1	Chr1	2671792	G	A	1707.19	G,A	3,18	21	A,A	0,28	28	NON_SYNONYMOUS_CODING
LOC_Os01g47310.1	Chr1	27037644	C	T	178.19	C,T	10,6	16	C,C	19,0	19	NON_SYNONYMOUS_CODING
LOC_Os01g38930.1	Chr1	21870793	T	A	111.19	T,A	9,3	12	T,T	15,0	15	NON_SYNONYMOUS_CODING
LOC_Os01g05640.1	Chr1	2689953	C	T	1822.19	C,T	3,15	18	T,T	0,32	32	NON_SYNONYMOUS_CODING
LOC_Os01g29880.1	Chr1	16739383	A	G	86.37	A,A	19,1	20	A,G	15,4	19	NON_SYNONYMOUS_CODING
LOC_Os01g23420.1	Chr1	13156820	G	C	54.19	G,C	6,3	9	G,G	15,0	15	NON_SYNONYMOUS_CODING
LOC_Os01g55020.2	Chr1	31636946	G	A	904.24	G,A	5,5	10	A,A	1,20	21	NON_SYNONYMOUS_CODING
LOC_Os01g03860.1	Chr1	1638992	A	G	70.84	A,A	13,1	14	A,G	6,3	9	NON_SYNONYMOUS_CODING
LOC_Os01g06852.1	Chr1	3247327	A	T	365.21	A,T	1,1	2	T,T	0,6	6	NON_SYNONYMOUS_CODING
LOC_Os01g10260.1	Chr1	5401958	G	C	353.22	G,C	1,2	3	C,C	0,8	8	NON_SYNONYMOUS_CODING
LOC_Os01g64080.1	Chr1	37224619	A	G	62.19	A,A	12,0	12	A,G	14,4	18	NON_SYNONYMOUS_CODING
LOC_Os01g42310.1	Chr1	24002818	C	T	631.19	C,T	2,5	7	T,T	0,11	11	NON_SYNONYMOUS_CODING
LOC_Os01g09540.1	Chr1	4873448	C	T	902.27	C,T	0,6	6	T,T	0,16	16	NON_SYNONYMOUS_CODING
LOC_Os01g03860.1	Chr1	1638152	C	T	105.23	C,C	6,0	6	C,T	10,4	14	NON_SYNONYMOUS_CODING
LOC_Os01g20200.1	Chr1	11487034	C	T	478.22	C,T	8,1	9	T,T	0,13	13	NON_SYNONYMOUS_CODING
LOC_Os01g06000.1	Chr1	2866957	A	C	579.19	A,C	2,7	9	C,C	0,10	10	NON_SYNONYMOUS_CODING
LOC_Os01g02840.1	Chr1	1000551	A	G	152.19	A,A	15,0	15	A,G	14,8	22	NON_SYNONYMOUS_CODING
LOC_Os01g43851.1	Chr1	25120185	T	C	61.19	T,C	6,3	9	T,T	10,0	10	NON_SYNONYMOUS_CODING
LOC_Os01g33670.1	Chr1	18530574	G	A	75.84	G,A	6,3	9	G,G	14,1	15	NON_SYNONYMOUS_CODING
LOC_Os01g07280.1	Chr1	3434274	T	G	733.19	T,G	4,6	10	G,G	0,13	13	NON_SYNONYMOUS_CODING
LOC_Os01g44370.1	Chr1	25457796	G	C	233.37	G,C	4,7	11	G,G	5,0	5	NON_SYNONYMOUS_CODING
LOC_Os01g20140.1	Chr1	11444598	C	T	300.21	C,T	6,1	7	T,T	0,9	9	NON_SYNONYMOUS_CODING
LOC_Os01g37540.1	Chr1	20969500	A	G	70.19	A,A	11,0	11	A,G	18,5	23	NON_SYNONYMOUS_CODING
LOC_Os01g06680.1	Chr1	3151307	T	C	339.28	T,C	2,3	5	C,C	0,6	6	NON_SYNONYMOUS_CODING
LOC_Os01g05870.1	Chr1	2811857	A	G	1114.19	A,G	3,9	12	G,G	0,18	18	NON_SYNONYMOUS_CODING
LOC_Os01g17370.1	Chr1	9998684	T	C	395.37	T,C	5,6	11	C,C	0,5	5	NON_SYNONYMOUS_CODING
LOC_Os01g09640.1	Chr1	4971993	C	T	838.19	C,T	3,7	10	T,T	0,14	14	NON_SYNONYMOUS_CODING
LOC_Os01g44200.1	Chr1	25345376	G	A	106.19	G,A	6,4	10	G,G	11,0	11	NON_SYNONYMOUS_CODING
LOC_Os01g28130.1	Chr1	15753335	C	G	123.19	C,G	2,4	6	C,C	13,0	13	NON_SYNONYMOUS_CODING
LOC_Os01g23470.1	Chr1	13184507	C	T	48.2	C,C	9,0	9	C,T	16,3	19	NON_SYNONYMOUS_CODING
LOC_Os01g45810.1	Chr1	26026275	G	A	95.41	G,A	14,4	18	G,G	14,1	15	NON_SYNONYMOUS_CODING
LOC_Os01g48490.1	Chr1	27798182	G	A	137.84	G,G	14,1	15	G,A	18,6	24	NON_SYNONYMOUS_CODING
LOC_Os01g51650.1	Chr1	29688808	T	C	124.19	T,T	13,0	13	T,C	12,7	19	NON_SYNONYMOUS_CODING
LOC_Os01g20080.1	Chr1	11400325	T	C	457.44	T,T	9,0	9	C,C	0,12	12	NON_SYNONYMOUS_CODING
LOC_Os01g61110.1	Chr1	35370301	G	A	314.37	A,A	0,5	5	G,A	8,4	12	NON_SYNONYMOUS_CODING
LOC_Os01g19529.1	Chr1	11078809	C	T	493.19	C,T	4,14	18	C,C	26,0	26	NON_SYNONYMOUS_CODING
LOC_Os01g70900.1	Chr1	41033445	C	A	70.2	C,A	2,3	5	C,C	9,0	9	NON_SYNONYMOUS_CODING
LOC_Os01g06836.1	Chr1	3242471	T	G	1183.19	T,G	2,12	14	G,G	0,21	21	NON_SYNONYMOUS_CODING
LOC_Os01g29760.1	Chr1	16678046	G	A	138.71	G,A	2,6	8	G,G	15,1	16	NON_SYNONYMOUS_CODING
LOC_Os01g23940.1	Chr1	13469568	C	T	133.19	C,T	1,5	6	C,C	15,0	15	NON_SYNONYMOUS_CODING
LOC_Os01g12530.1	Chr1	6890051	C	G	615.19	C,G	2,4	6	G,G	0,12	12	NON_SYNONYMOUS_CODING
LOC_Os01g73380.1	Chr1	42530255	C	T	99.85	C,C	7,0	7	T,T	0,2	2	NON_SYNONYMOUS_CODING
LOC_Os01g73370.1	Chr1	42527363	T	C	538.19	T,C	3,2	5	C,C	0,13	13	NON_SYNONYMOUS_CODING
LOC_Os01g20200.1	Chr1	11489121	C	T	763.19	C,T	5,1	6	T,T	0,19	19	NON_SYNONYMOUS_CODING
LOC_Os01g63100.1	Chr1	36564784	T	C	90.19	T,T	11,0	11	T,C	12,4	16	NON_SYNONYMOUS_CODING
LOC_Os01g48000.1	Chr1	27476403	G	A	30.19	G,A	8,2	10	G,G	17,0	17	NON_SYNONYMOUS_CODING
LOC_Os01g44150.1	Chr1	25307016	G	A	73.19	G,A	5,3	8	G,G	21,0	21	NON_SYNONYMOUS_CODING
LOC_Os01g64050.1	Chr1	37202825	A	G	681.19	A,G	6,4	10	G,G	0,16	16	NON_SYNONYMOUS_CODING
LOC_Os01g21690.1	Chr1	12167472	T	G	47.37	T,T	5,0	5	T,G	14,3	17	NON_SYNONYMOUS_CODING
LOC_Os01g06900.1	Chr1	3276061	T	G	1350.64	T,G	2,12	14	G,G	0,24	24	NON_SYNONYMOUS_CODING
LOC_Os01g24220.1	Chr1	13649239	T	A	99.19	T,A	13,4	17	T,T	24,1	25	NON_SYNONYMOUS_CODING
LOC_Os01g43210.1	Chr1	24679611	G	A	297.19	G,G	10,0	10	G,A	17,8	25	NON_SYNONYMOUS_CODING
LOC_Os01g38930.1	Chr1	21870878	C	T	67.19	C,T	6,3	9	C,C	14,0	14	NON_SYNONYMOUS_CODING
LOC_Os01g18340.1	Chr1	10303937	A	G	183.86	A,G	2,2	4	G,G	0,3	3	NON_SYNONYMOUS_CODING
LOC_Os01g05870.1	Chr1	2812394	T	C	1292.19	T,C	2,8	10	C,C	0,25	25	NON_SYNONYMOUS_CODING
LOC_Os01g41970.1	Chr1	23801707	C	A	86.19	C,A	1,3	4	C,C	17,0	17	NON_SYNONYMOUS_CODING
LOC_Os01g05480.1	Chr1	2587587	A	G	60.19	A,G	8,3	11	A,A	22,0	22	NON_SYNONYMOUS_CODING
LOC_Os01g44320.1	Chr1	25427572	T	C	74.23	T,C	4,3	7	T,T	7,0	7	NON_SYNONYMOUS_CODING
LOC_Os01g21210.1	Chr1	11834499	C	G	170.81	G,G	0,5	5	C,C	15,0	15	NON_SYNONYMOUS_CODING
LOC_Os01g24220.1	Chr1	13649245	G	A	102.19	G,A	12,4	16	G,G	26,1	27	NON_SYNONYMOUS_CODING
LOC_Os01g39930.1	Chr1	22514205	A	G	45.37	A,A	5,0	5	A,G	9,3	12	NON_SYNONYMOUS_CODING
LOC_Os01g45810.1	Chr1	26025486	C	T	60.19	C,T	12,3	15	C,C	19,0	19	NON_SYNONYMOUS_CODING
LOC_Os01g60380.1	Chr1	34927187	C	T	108.19	C,C	15,0	15	C,T	24,5	29	NON_SYNONYMOUS_CODING
LOC_Os01g06320.1	Chr1	3004755	G	A	1207.4	G,A	1,8	9	A,A	0,23	23	NON_SYNONYMOUS_CODING
LOC_Os01g44200.1	Chr1	25346305	C	G,A	1024.19	G,A	4,7,3	14	C,A	18,0,18	36	NON_SYNONYMOUS_CODING
LOC_Os01g34140.1	Chr1	18812757	G	A	40.19	G,A	12,3	15	G,G	20,0	20	NON_SYNONYMOUS_CODING
LOC_Os01g36040.1	Chr1	19943769	C	T	155.19	C,C	29,1	30	C,T	22,8	30	NON_SYNONYMOUS_CODING
LOC_Os01g44200.1	Chr1	25345454	G	A	187.19	G,A	11,6	17	G,G	11,0	11	NON_SYNONYMOUS_CODING
LOC_Os01g37550.1	Chr1	20973048	G	A	183.19	G,G	16,0	16	G,A	6,7	13	NON_SYNONYMOUS_CODING
LOC_Os01g09540.1	Chr1	4872587	T	C	819.6	T,C	1,9	10	C,C	0,13	13	NON_SYNONYMOUS_CODING
LOC_Os01g28400.1	Chr1	15919601	A	T	279.19	A,T	3,8	11	A,A	20,0	20	NON_SYNONYMOUS_CODING
LOC_Os01g41960.1	Chr1	23792482	C	T	450.19	C,T	1,2	3	T,T	0,11	11	NON_SYNONYMOUS_CODING
LOC_Os01g42080.1	Chr1	23857914	C	T	197.19	C,T	2,6	8	C,C	10,0	10	NON_SYNONYMOUS_CODING
LOC_Os01g43210.1	Chr1	24686240	A	G	349.22	A,A	15,1	16	A,G	21,13	34	NON_SYNONYMOUS_CODING
LOC_Os01g07280.1	Chr1	3432975	T	C	1565.19	T,C	3,14	17	C,C	0,28	28	NON_SYNONYMOUS_CODING
LOC_Os01g06920.1	Chr1	3285646	T	G	2155.19	T,G	4,19	23	G,G	0,34	34	NON_SYNONYMOUS_CODING
LOC_Os01g06150.1	Chr1	2932006	A	C	1027.19	A,C	3,6	9	C,C	0,21	21	NON_SYNONYMOUS_CODING
LOC_Os01g06530.1	Chr1	3079661	T	C	907.19	T,C	5,8	13	C,C	0,12	12	NON_SYNONYMOUS_CODING
LOC_Os01g06670.1	Chr1	3144159	G	T	738.19	G,T	6,8	14	T,T	0,10	10	NON_SYNONYMOUS_CODING
LOC_Os01g06680.1	Chr1	3150308	T	C	1463.19	T,C	3,17	20	C,C	0,22	22	NON_SYNONYMOUS_CODING
LOC_Os01g62330.1	Chr1	36074094	G	C	83.71	G,C	7,4	11	G,G	15,1	16	NON_SYNONYMOUS_CODING
LOC_Os01g06160.1	Chr1	2934744	G	T	805.6	G,T	1,9	10	T,T	0,12	12	NON_SYNONYMOUS_CODING
LOC_Os01g23270.1	Chr1	13078334	T	C	30.19	T,C	8,2	10	T,T	13,0	13	NON_SYNONYMOUS_CODING
LOC_Os01g46770.1	Chr1	26672831	C	T	62.2	C,T	6,3	9	C,C	9,0	9	NON_SYNONYMOUS_CODING
LOC_Os01g69904.1	Chr1	40390510	C	A	111.19	C,A	6,4	10	C,C	12,0	12	NON_SYNONYMOUS_CODING
LOC_Os01g10110.1	Chr1	5270928	A	C	873.23	A,C	1,5	6	C,C	0,18	18	NON_SYNONYMOUS_CODING
LOC_Os01g21690.1	Chr1	12168200	A	T	38.21	A,A	14,1	15	A,T	15,3	18	NON_SYNONYMOUS_CODING
LOC_Os01g62140.1	Chr1	35973595	C	T	45.26	C,T	5,3	8	C,C	15,1	16	NON_SYNONYMOUS_CODING
LOC_Os01g48070.1	Chr1	27529839	A	G	87.2	A,A	9,0	9	A,G	13,4	17	NON_SYNONYMOUS_CODING
LOC_Os01g71150.1	Chr1	41172722	C	T	45.21	C,C	8,0	8	C,T	17,3	20	NON_SYNONYMOUS_CODING
LOC_Os01g35660.1	Chr1	19752109	G	T	209.47	G,G	16,1	17	G,T	22,8	30	NON_SYNONYMOUS_CODING
LOC_Os01g07530.1	Chr1	3600996	C	T	745.19	C,T	4,7	11	T,T	0,13	13	NON_SYNONYMOUS_CODING
LOC_Os01g50220.1	Chr1	28859471	A	G	119.19	A,G	10,5	15	A,A	11,0	11	NON_SYNONYMOUS_CODING
LOC_Os01g39530.1	Chr1	22274687	C	T	75.19	C,T	12,4	16	C,C	19,0	19	NON_SYNONYMOUS_CODING
LOC_Os01g34374.1	Chr1	18956194	G	A	46.2	G,G	9,0	9	G,A	13,3	16	NON_SYNONYMOUS_CODING
LOC_Os01g05620.1	Chr1	2683149	T	C	105.19	T,C	8,4	12	T,T	17,0	17	NON_SYNONYMOUS_CODING
LOC_Os01g06210.1	Chr1	2955287	A	G	496.22	A,G	1,5	6	G,G	0,10	10	NON_SYNONYMOUS_CODING
LOC_Os01g06730.1	Chr1	3182412	A	G	854.98	A,G	1,10	11	G,G	0,14	14	NON_SYNONYMOUS_CODING
LOC_Os01g06450.1	Chr1	3040714	C	G	1660.19	C,G	6,10	16	G,G	0,34	34	NON_SYNONYMOUS_CODING
LOC_Os01g42220.1	Chr1	23922657	G	T	57.19	G,T	5,3	8	G,G	20,0	20	NON_SYNONYMOUS_CODING
LOC_Os01g43930.1	Chr1	25176969	A	C	133.19	A,C	7,5	12	A,A	18,0	18	NON_SYNONYMOUS_CODING
LOC_Os01g54690.1	Chr1	31467568	G	A	193.23	G,G	7,0	7	G,A	9,7	16	NON_SYNONYMOUS_CODING
LOC_Os01g19529.1	Chr1	11078717	C	G	244.21	C,G	1,7	8	C,C	11,0	11	NON_SYNONYMOUS_CODING
LOC_Os01g41960.1	Chr1	23789969	C	T	939.19	C,T	3,4	7	T,T	0,20	20	NON_SYNONYMOUS_CODING
LOC_Os01g03410.1	Chr1	1373690	C	T	711.73	C,T	1,2	3	T,T	2,16	18	NON_SYNONYMOUS_CODING
LOC_Os01g07340.1	Chr1	3465932	A	G	874.19	A,G	2,5	7	G,G	0,18	18	NON_SYNONYMOUS_CODING
LOC_Os01g06820.1	Chr1	3236423	C	T	1377.19	C,T	1,10	11	T,T	0,21	21	NON_SYNONYMOUS_CODING
LOC_Os01g44150.1	Chr1	25305762	G	A	123.19	G,A	4,5	9	G,G	20,0	20	NON_SYNONYMOUS_CODING
LOC_Os01g43210.1	Chr1	24686309	C	T	126.19	C,C	17,0	17	C,T	18,5	23	NON_SYNONYMOUS_CODING
LOC_Os01g09640.1	Chr1	4972013	A	G	859.19	A,G	2,7	9	G,G	0,14	14	NON_SYNONYMOUS_CODING
LOC_Os01g73370.1	Chr1	42527008	G	A	441.2	G,A	3,2	5	A,A	0,9	9	NON_SYNONYMOUS_CODING
LOC_Os01g09520.1	Chr1	4859856	C	T	81.44	C,T	3,3	6	C,C	2,0	2	NON_SYNONYMOUS_CODING
LOC_Os01g06160.1	Chr1	2935232	T	C	90.19	T,T	11,0	11	T,C	16,4	20	NON_SYNONYMOUS_CODING
LOC_Os01g43990.1	Chr1	25211133	T	C	164.19	T,C	6,6	12	T,T	23,0	23	NON_SYNONYMOUS_CODING
LOC_Os01g19590.1	Chr1	11102485	C	T	66.19	C,T	2,3	5	C,C	23,0	23	NON_SYNONYMOUS_CODING
LOC_Os01g06200.1	Chr1	2950166	T	A	216.54	T,A	3,2	5	A,A	0,4	4	NON_SYNONYMOUS_CODING
LOC_Os01g21500.1	Chr1	12011773	T	C	31.23	T,C	12,3	15	T,T	16,1	17	NON_SYNONYMOUS_CODING
LOC_Os01g46880.1	Chr1	26748329	G	A	76.62	G,A	5,4	9	G,G	14,1	15	NON_SYNONYMOUS_CODING
LOC_Os01g15180.1	Chr1	8511445	C	T	48.28	C,C	6,0	6	C,T	16,3	19	NON_SYNONYMOUS_CODING
LOC_Os01g10600.1	Chr1	5665747	A	T	1152.19	A,T	6,10	16	T,T	0,20	20	NON_SYNONYMOUS_CODING
LOC_Os01g29050.1	Chr1	16262885	G	A	33.19	G,A	13,3	16	G,G	24,0	24	NON_SYNONYMOUS_CODING
LOC_Os01g44150.1	Chr1	25306935	G	A	80.19	G,A	3,3	6	G,G	21,0	21	NON_SYNONYMOUS_CODING
LOC_Os01g07280.1	Chr1	3434124	C	T	297.28	C,T	2,2	4	T,T	0,6	6	NON_SYNONYMOUS_CODING
LOC_Os01g14950.1	Chr1	8384080	A	G	262.19	A,G	8,8	16	A,A	23,0	23	NON_SYNONYMOUS_CODING
LOC_Os01g14890.1	Chr1	8343797	A	G	98.2	A,G	2,4	6	A,A	9,0	9	NON_SYNONYMOUS_CODING
LOC_Os01g06900.1	Chr1	3274178	A	G	977.19	A,G	4,9	13	G,G	0,17	17	NON_SYNONYMOUS_CODING
LOC_Os01g05510.1	Chr1	2615202	T	C	803.21	T,C	3,13	16	C,C	0,8	8	NON_SYNONYMOUS_CODING
LOC_Os01g43210.1	Chr1	24686171	A	G	153.87	N	N	N	A,G	24,6	30	NON_SYNONYMOUS_CODING
LOC_Os01g06520.1	Chr1	3068728	G	C	576.19	G,C	2,4	6	C,C	0,10	10	NON_SYNONYMOUS_CODING
LOC_Os01g41960.1	Chr1	23795168	T	C	96.99	T,C	5,1	6	C,C	0,3	3	NON_SYNONYMOUS_CODING
LOC_Os01g06980.1	Chr1	3294994	A	G	95.44	A,G	2,1	3	G,G	0,2	2	NON_SYNONYMOUS_CODING
LOC_Os01g73380.1	Chr1	42530296	C	T	206.37	C,T	15,2	17	T,T	0,5	5	NON_SYNONYMOUS_CODING
LOC_Os01g35070.1	Chr1	19419861	T	A	163.54	T,T	4,0	4	T,A	20,7	27	NON_SYNONYMOUS_CODING
LOC_Os01g44200.1	Chr1	25344784	G	A	99.19	G,A	12,4	16	G,G	16,0	16	NON_SYNONYMOUS_CODING
LOC_Os01g49800.1	Chr1	28597687	G	A	41.19	G,A	2,2	4	G,G	18,0	18	NON_SYNONYMOUS_CODING
LOC_Os01g05870.1	Chr1	2812021	A	G	1218.19	A,G	6,10	16	G,G	0,18	18	NON_SYNONYMOUS_CODING
LOC_Os01g06760.1	Chr1	3203684	T	C	1350.19	T,C	5,11	16	C,C	0,24	24	NON_SYNONYMOUS_CODING
LOC_Os01g54680.1	Chr1	31464736	T	C	49.37	T,T	5,0	5	T,C	10,3	13	NON_SYNONYMOUS_CODING
LOC_Os01g06100.1	Chr1	2912026	T	C	47.82	T,T	2,0	2	C,C	0,2	2	NON_SYNONYMOUS_CODING
LOC_Os01g06610.1	Chr1	3116428	C	T	70.19	C,T	18,4	22	C,C	10,0	10	NON_SYNONYMOUS_CODING
LOC_Os01g44200.1	Chr1	25339032	G	A	145.19	G,A	8,5	13	G,G	14,0	14	NON_SYNONYMOUS_CODING
LOC_Os01g07350.1	Chr1	3468850	T	C	1115.19	T,C	2,8	10	C,C	0,23	23	NON_SYNONYMOUS_CODING
LOC_Os01g06790.1	Chr1	3222630	G	C	1119.45	G,C	1,9	10	C,C	0,18	18	NON_SYNONYMOUS_CODING
LOC_Os01g64070.1	Chr1	37212380	C	T	1103.19	C,T	7,5	12	T,T	0,25	25	NON_SYNONYMOUS_CODING
LOC_Os01g44260.1	Chr1	25383230	G	A	223.19	G,A	5,7	12	G,G	11,0	11	NON_SYNONYMOUS_CODING
LOC_Os01g19580.1	Chr1	11096233	G	A	349.19	G,A	3,10	13	G,G	16,0	16	NON_SYNONYMOUS_CODING
LOC_Os01g06520.1	Chr1	3069224	C	G	54.95	C,C	3,0	3	G,G	0,2	2	NON_SYNONYMOUS_CODING
LOC_Os01g19894.1	Chr1	11305318	T	C	92.83	C,C	0,3	3	T,T	9,0	9	NON_SYNONYMOUS_CODING
LOC_Os01g06360.1	Chr1	3018991	G	A	709.19	G,A	2,1	3	A,A	0,17	17	NON_SYNONYMOUS_CODING
LOC_Os01g05870.1	Chr1	2813626	G	A	1576.19	G,A	3,7	10	A,A	0,33	33	NON_SYNONYMOUS_CODING
LOC_Os01g10280.1	Chr1	5406296	T	C	201.37	T,C	3,1	4	C,C	0,5	5	NON_SYNONYMOUS_CODING
LOC_Os01g05620.1	Chr1	2684461	G	C	1172.2	G,C	2,15	17	C,C	0,15	15	NON_SYNONYMOUS_CODING
LOC_Os01g53230.1	Chr1	30585383	T	A	165.28	T,T	6,0	6	T,A	5,5	10	NON_SYNONYMOUS_CODING
LOC_Os01g06920.1	Chr1	3283433	T	C	2028.19	T,C	2,17	19	C,C	0,30	30	NON_SYNONYMOUS_CODING
LOC_Os01g29080.1	Chr1	16284094	G	A	36.21	G,G	8,0	8	G,A	15,3	18	NON_SYNONYMOUS_CODING
LOC_Os01g31660.1	Chr1	17332661	A	G	30.37	A,G	8,2	10	A,A	19,1	20	NON_SYNONYMOUS_CODING
LOC_Os01g10390.1	Chr1	5470294	G	A	426.19	G,A	2,4	6	A,A	0,10	10	NON_SYNONYMOUS_CODING
LOC_Os01g10390.1	Chr1	5471959	T	C	352.31	T,C	1,3	4	C,C	0,6	6	NON_SYNONYMOUS_CODING
LOC_Os01g44100.1	Chr1	25279110	A	G	34.2	A,G	2,2	4	A,A	9,0	9	NON_SYNONYMOUS_CODING
LOC_Os01g10800.1	Chr1	5767779	T	C	395.23	C,C	0,7	7	T,C	7,5	12	NON_SYNONYMOUS_CODING
LOC_Os01g06750.1	Chr1	3199969	C	T	1054.19	C,T	5,9	14	T,T	0,19	19	NON_SYNONYMOUS_CODING
LOC_Os01g48520.1	Chr1	27821721	T	A	113.19	T,T	18,1	19	T,A	35,7	42	NON_SYNONYMOUS_CODING
LOC_Os01g41960.1	Chr1	23796046	C	T	290.23	C,T	4,2	6	T,T	0,7	7	NON_SYNONYMOUS_CODING
LOC_Os01g31130.1	Chr1	17026972	C	G	231.19	C,C	12,0	12	C,G	19,9	28	NON_SYNONYMOUS_CODING
LOC_Os01g42900.1	Chr1	24409809	C	T	35.37	C,T	3,2	5	C,C	5,0	5	NON_SYNONYMOUS_CODING
LOC_Os01g23330.1	Chr1	13103095	A	C	75.2	A,A	9,0	9	A,C	20,4	24	NON_SYNONYMOUS_CODING
LOC_Os01g05640.1	Chr1	2691681	C	T	45.19	C,T	3,2	5	C,C	17,0	17	NON_SYNONYMOUS_CODING
LOC_Os01g06520.1	Chr1	3068750	A	G	447.21	A,G	2,4	6	G,G	0,8	8	NON_SYNONYMOUS_CODING
LOC_Os01g64220.1	Chr1	37294309	C	T	411.23	C,T	11,5	16	T,T	0,7	7	NON_SYNONYMOUS_CODING
LOC_Os01g48520.1	Chr1	27820240	C	A	146.19	C,C	24,0	24	C,A	32,7	39	NON_SYNONYMOUS_CODING
LOC_Os01g09460.1	Chr1	4822790	G	C	771.19	G,C	4,9	13	C,C	0,12	12	NON_SYNONYMOUS_CODING
LOC_Os01g06900.1	Chr1	3273031	C	A	634.24	C,A	2,8	10	A,A	0,10	10	NON_SYNONYMOUS_CODING
LOC_Os01g37240.1	Chr1	20798508	G	A	47.21	G,G	8,0	8	G,A	11,3	14	NON_SYNONYMOUS_CODING
LOC_Os01g06870.1	Chr1	3252431	T	C	762.19	T,C	4,8	12	C,C	0,13	13	NON_SYNONYMOUS_CODING
LOC_Os01g07190.1	Chr1	3395906	G	A	409.34	G,A	1,5	6	A,A	0,6	6	NON_SYNONYMOUS_CODING
LOC_Os01g37250.1	Chr1	20802750	C	T	240.19	C,T	2,7	9	C,C	11,0	11	NON_SYNONYMOUS_CODING
LOC_Os01g70430.1	Chr1	40796044	T	C	195.19	T,C	2,6	8	T,T	14,0	14	NON_SYNONYMOUS_CODING
LOC_Os01g44260.1	Chr1	25384262	G	A	63.19	G,A	6,4	10	G,G	13,0	13	NON_SYNONYMOUS_CODING
LOC_Os01g44270.1	Chr1	25386678	C	T	117.2	C,T	3,5	8	C,C	9,0	9	NON_SYNONYMOUS_CODING
LOC_Os01g06160.1	Chr1	2935715	C	T	48.19	C,T	8,3	11	C,C	12,0	12	NON_SYNONYMOUS_CODING
LOC_Os01g44200.1	Chr1	25345566	A	G	57.19	A,G	13,3	16	A,A	25,0	25	NON_SYNONYMOUS_CODING
LOC_Os01g06160.1	Chr1	2935282	G	C	722.19	G,C	2,7	9	C,C	0,13	13	NON_SYNONYMOUS_CODING
LOC_Os01g06890.1	Chr1	3261687	G	A	839.19	G,A	2,7	9	A,A	0,12	12	NON_SYNONYMOUS_CODING
LOC_Os01g43210.1	Chr1	24686152	T	A	69.19	T,T	13,0	13	T,A	23,4	27	NON_SYNONYMOUS_CODING
LOC_Os01g06550.1	Chr1	3087730	A	T	1342.2	A,T	2,14	16	T,T	0,22	22	NON_SYNONYMOUS_CODING
LOC_Os01g05770.1	Chr1	2754641	G	A	114.92	G,G	1,0	1	A,A	0,4	4	NON_SYNONYMOUS_CODING
LOC_Os01g43930.1	Chr1	25174568	A	G	312.19	A,G	8,10	18	A,A	23,0	23	NON_SYNONYMOUS_CODING
LOC_Os01g61300.1	Chr1	35466701	A	G	149.46	N	N	N	G,G	0,4	4	NON_SYNONYMOUS_CODING
LOC_Os01g06700.1	Chr1	3166259	C	G	100.44	C,G	1,1	2	G,G	0,2	2	NON_SYNONYMOUS_CODING
LOC_Os01g46530.1	Chr1	26493696	G	A	119.2	G,A	1,4	5	G,G	9,0	9	NON_SYNONYMOUS_CODING
LOC_Os04g04060.1	Chr4	1875267	A	G	508.19	A,G	4,5	9	G,G	0,11	11	NON_SYNONYMOUS_CODING
LOC_Os04g04550.1	Chr4	2178564	C	T	101.98	C,C	6,0	6	T,T	0,3	3	NON_SYNONYMOUS_CODING
LOC_Os04g54720.1	Chr4	32545642	A	G	386.19	A,G	4,1	5	G,G	0,10	10	NON_SYNONYMOUS_CODING
LOC_Os04g50172.1	Chr4	29934112	T	C	123.19	T,T	11,0	11	T,C	5,4	9	NON_SYNONYMOUS_CODING
LOC_Os04g04080.1	Chr4	1883598	T	G	940.19	T,G	3,7	10	G,G	0,17	17	NON_SYNONYMOUS_CODING
LOC_Os04g04940.1	Chr4	2379527	C	T	610.2	C,T	2,6	8	T,T	0,11	11	NON_SYNONYMOUS_CODING
LOC_Os04g29424.1	Chr4	17494618	G	C	63.37	G,C	11,3	14	G,G	19,1	20	NON_SYNONYMOUS_CODING
LOC_Os04g19260.1	Chr4	10701104	T	A	467.54	T,T	4,0	4	T,A	11,13	24	NON_SYNONYMOUS_CODING
LOC_Os04g38200.1	Chr4	22737593	C	G	780.19	C,G	8,2	10	G,G	0,20	20	NON_SYNONYMOUS_CODING
LOC_Os04g04000.1	Chr4	1845488	T	C	1029.19	T,C	8,9	17	C,C	0,19	19	NON_SYNONYMOUS_CODING
LOC_Os04g53810.1	Chr4	32064030	G	C	775.19	G,C	2,4	6	C,C	0,18	18	NON_SYNONYMOUS_CODING
LOC_Os04g07380.1	Chr4	3930002	G	A	70.19	G,G	18,0	18	G,A	17,4	21	NON_SYNONYMOUS_CODING
LOC_Os04g03810.1	Chr4	1714756	C	A	315.23	C,A	3,1	4	A,A	0,7	7	NON_SYNONYMOUS_CODING
LOC_Os04g02180.1	Chr4	736344	G	A	641.19	G,A	3,4	7	A,A	0,13	13	NON_SYNONYMOUS_CODING
LOC_Os04g09284.1	Chr4	4936756	G	A	311.23	G,A	6,3	9	A,A	0,7	7	NON_SYNONYMOUS_CODING
LOC_Os04g18700.1	Chr4	10358506	G	T	60.19	G,G	12,0	12	G,T	12,3	15	NON_SYNONYMOUS_CODING
LOC_Os04g04490.1	Chr4	2142954	C	G	855.19	C,G	2,3	5	G,G	0,17	17	NON_SYNONYMOUS_CODING
LOC_Os04g54010.1	Chr4	32194162	T	C	658.19	T,C	6,3	9	C,C	0,16	16	NON_SYNONYMOUS_CODING
LOC_Os04g02210.1	Chr4	759033	G	T	517.19	G,T	5,5	10	T,T	0,10	10	NON_SYNONYMOUS_CODING
LOC_Os04g02230.1	Chr4	768878	T	A	938.19	T,A	5,8	13	A,A	0,17	17	NON_SYNONYMOUS_CODING
LOC_Os04g04940.1	Chr4	2381441	T	C	646.19	T,C	6,3	9	C,C	0,15	15	NON_SYNONYMOUS_CODING
LOC_Os04g04320.1	Chr4	2022582	C	T	926.19	C,T	6,10	16	T,T	0,15	15	NON_SYNONYMOUS_CODING
LOC_Os04g54670.1	Chr4	32523655	C	T	811.19	C,T	4,8	12	T,T	0,14	14	NON_SYNONYMOUS_CODING
LOC_Os04g04460.1	Chr4	2122709	G	C	902.19	G,C	3,8	11	C,C	0,17	17	NON_SYNONYMOUS_CODING
LOC_Os04g04300.1	Chr4	2017598	G	A	702.19	G,A	5,6	11	A,A	0,13	13	NON_SYNONYMOUS_CODING
LOC_Os04g53998.1	Chr4	32180535	G	A	1182.19	G,A	5,6	11	A,A	0,25	25	NON_SYNONYMOUS_CODING
LOC_Os04g53820.1	Chr4	32075565	G	C	249.37	G,C	1,2	3	C,C	0,5	5	NON_SYNONYMOUS_CODING
LOC_Os04g44480.1	Chr4	26330471	T	C	40.73	T,T	3,1	4	C,C	0,2	2	NON_SYNONYMOUS_CODING
LOC_Os04g14640.1	Chr4	8206263	C	T	51.2	C,T	15,3	18	C,C	8,0	8	NON_SYNONYMOUS_CODING
LOC_Os04g48630.1	Chr4	28978159	T	C	630.26	T,C	1,4	5	C,C	0,13	13	NON_SYNONYMOUS_CODING
LOC_Os04g09590.1	Chr4	5152658	T	C	614.2	T,C	2,8	10	C,C	0,9	9	NON_SYNONYMOUS_CODING
LOC_Os04g03110.1	Chr4	1291454	G	A	210.54	G,A	6,2	8	A,A	0,4	4	NON_SYNONYMOUS_CODING
LOC_Os04g21080.1	Chr4	11846329	G	T	223.23	T,T	0,7	7	N	N	N	NON_SYNONYMOUS_CODING
LOC_Os04g04930.1	Chr4	2376338	G	A	539.19	G,A	2,2	4	A,A	0,10	10	NON_SYNONYMOUS_CODING
LOC_Os04g38310.2	Chr4	22798487	C	T	345.37	C,T	6,4	10	T,T	0,5	5	NON_SYNONYMOUS_CODING
LOC_Os04g03820.1	Chr4	1721656	T	G	572.19	T,G	3,3	6	G,G	0,11	11	NON_SYNONYMOUS_CODING
LOC_Os04g04230.1	Chr4	1971401	A	G	862.19	A,G	2,9	11	G,G	0,12	12	NON_SYNONYMOUS_CODING
LOC_Os04g03810.1	Chr4	1718051	A	G	1237.19	A,G	3,8	11	G,G	0,19	19	NON_SYNONYMOUS_CODING
LOC_Os04g02730.1	Chr4	1051176	A	G	1137.19	A,G	5,9	14	G,G	0,18	18	NON_SYNONYMOUS_CODING
LOC_Os04g21060.1	Chr4	11839869	C	T	39.87	C,T	6,2	8	N	N	N	NON_SYNONYMOUS_CODING
LOC_Os04g42730.1	Chr4	25289409	T	G	620.19	T,G	5,7	12	G,G	0,11	11	NON_SYNONYMOUS_CODING
LOC_Os04g04410.1	Chr4	2099577	G	A	1016.19	G,A	5,7	12	A,A	0,20	20	NON_SYNONYMOUS_CODING
LOC_Os04g48640.1	Chr4	28986083	G	T	518.21	G,T	4,7	11	T,T	0,8	8	NON_SYNONYMOUS_CODING
LOC_Os04g04400.1	Chr4	2096473	C	T	670.19	C,T	9,7	16	T,T	0,13	13	NON_SYNONYMOUS_CODING
LOC_Os04g03190.1	Chr4	1349028	G	T	42.59	G,T	6,1	7	T,T	0,2	2	NON_SYNONYMOUS_CODING
LOC_Os04g16400.1	Chr4	8910110	T	C	165.19	T,T	10,0	10	T,C	18,6	24	NON_SYNONYMOUS_CODING
LOC_Os04g02720.1	Chr4	1043399	G	A	1106.19	G,A	2,5	7	A,A	0,24	24	NON_SYNONYMOUS_CODING
LOC_Os04g02980.1	Chr4	1217928	G	A	337.3	G,A	4,5	9	A,A	0,6	6	NON_SYNONYMOUS_CODING
LOC_Os04g35320.1	Chr4	21481131	C	T	43.71	C,C	15,1	16	C,T	10,3	13	NON_SYNONYMOUS_CODING
LOC_Os04g40400.1	Chr4	24015499	G	A	431.19	G,A	4,12	16	G,G	14,0	14	NON_SYNONYMOUS_CODING
LOC_Os04g06070.1	Chr4	3157588	C	T	50.47	C,C	15,1	16	C,T	18,4	22	NON_SYNONYMOUS_CODING
LOC_Os04g02230.1	Chr4	769421	C	A	546.19	C,A	5,2	7	A,A	0,17	17	NON_SYNONYMOUS_CODING
LOC_Os04g04840.1	Chr4	2328897	G	A	160.55	G,A	6,1	7	A,A	0,4	4	NON_SYNONYMOUS_CODING
LOC_Os04g04370.1	Chr4	2057332	G	A	1023.19	G,A	7,2	9	A,A	0,22	22	NON_SYNONYMOUS_CODING
LOC_Os04g06950.1	Chr4	3667285	A	G	88.86	A,A	3,0	3	A,G	5,4	9	NON_SYNONYMOUS_CODING
LOC_Os04g03120.1	Chr4	1299319	A	G	138.86	A,G	3,1	4	G,G	0,3	3	NON_SYNONYMOUS_CODING
LOC_Os04g04900.1	Chr4	2363751	A	C	1163.19	A,C	11,9	20	C,C	0,21	21	NON_SYNONYMOUS_CODING
LOC_Os04g14620.1	Chr4	8198467	T	G	99.19	T,G	9,4	13	T,T	23,1	24	NON_SYNONYMOUS_CODING
LOC_Os04g50000.1	Chr4	29819446	A	G	97.19	A,G	8,4	12	A,A	17,0	17	NON_SYNONYMOUS_CODING
LOC_Os04g03210.1	Chr4	1361118	A	G	1455.19	A,G	3,7	10	G,G	0,30	30	NON_SYNONYMOUS_CODING
LOC_Os04g53920.1	Chr4	32133454	C	G	842.19	C,G	1,8	9	G,G	0,12	12	NON_SYNONYMOUS_CODING
LOC_Os04g54150.1	Chr4	32262766	A	G	491.23	A,G	2,8	10	G,G	0,7	7	NON_SYNONYMOUS_CODING
LOC_Os04g42399.1	Chr4	25083545	G	A	579.19	G,A	4,3	7	A,A	0,13	13	NON_SYNONYMOUS_CODING
LOC_Os04g04710.1	Chr4	2260713	A	G	753.19	A,G	6,6	12	G,G	0,19	19	NON_SYNONYMOUS_CODING
LOC_Os04g02180.1	Chr4	736747	T	C	792.19	T,C	2,6	8	C,C	0,16	16	NON_SYNONYMOUS_CODING
LOC_Os04g51590.1	Chr4	30565949	G	T	233.21	G,G	8,0	8	G,T	30,9	39	NON_SYNONYMOUS_CODING
LOC_Os04g01660.1	Chr4	446788	G	A	556.19	G,A	1,2	3	A,A	0,14	14	NON_SYNONYMOUS_CODING
LOC_Os04g04900.1	Chr4	2360277	C	T	254.21	C,C	24,2	26	C,T	67,14	81	NON_SYNONYMOUS_CODING
LOC_Os04g54120.1	Chr4	32245379	C	A	1693.19	C,A	3,14	17	A,A	0,29	29	NON_SYNONYMOUS_CODING
LOC_Os04g04940.1	Chr4	2380160	T	C	643.19	T,C	3,4	7	C,C	0,12	12	NON_SYNONYMOUS_CODING
LOC_Os04g53850.1	Chr4	32088067	G	C	424.19	G,C	4,2	6	C,C	0,10	10	NON_SYNONYMOUS_CODING
LOC_Os04g04710.1	Chr4	2263143	T	A	687.19	T,A	6,4	10	A,A	0,15	15	NON_SYNONYMOUS_CODING
LOC_Os04g37820.1	Chr4	22481971	G	A	975.19	G,A	6,7	13	A,A	0,19	19	NON_SYNONYMOUS_CODING
LOC_Os04g04940.1	Chr4	2382525	C	T	377.2	C,T	6,3	9	T,T	0,9	9	NON_SYNONYMOUS_CODING
LOC_Os04g07690.1	Chr4	4091991	C	T	57.19	C,T	11,3	14	C,C	19,0	19	NON_SYNONYMOUS_CODING
LOC_Os04g22720.1	Chr4	12881176	T	C	61.19	T,T	12,0	12	T,C	18,5	23	NON_SYNONYMOUS_CODING
LOC_Os04g16390.1	Chr4	8906929	C	T	57.19	C,C	16,0	16	C,T	13,2	15	NON_SYNONYMOUS_CODING
LOC_Os04g04400.1	Chr4	2094095	G	C	1071.19	G,C	4,7	11	C,C	0,24	24	NON_SYNONYMOUS_CODING
LOC_Os04g04470.1	Chr4	2124633	G	A	769.19	G,A	4,7	11	A,A	0,15	15	NON_SYNONYMOUS_CODING
LOC_Os04g04780.1	Chr4	2294302	C	G	172.86	C,G	2,2	4	G,G	0,3	3	NON_SYNONYMOUS_CODING
LOC_Os04g04440.1	Chr4	2114635	C	T	803.19	C,T	4,7	11	T,T	0,14	14	NON_SYNONYMOUS_CODING
LOC_Os04g54010.1	Chr4	32196219	T	C	1048.19	T,C	4,6	10	C,C	0,22	22	NON_SYNONYMOUS_CODING
LOC_Os04g20310.1	Chr4	11360588	C	T	84.28	C,C	6,0	6	C,T	18,4	22	NON_SYNONYMOUS_CODING
LOC_Os04g48970.1	Chr4	29201890	A	G	1182.19	A,G	8,7	15	G,G	0,26	26	NON_SYNONYMOUS_CODING
LOC_Os04g03810.1	Chr4	1714766	A	T	276.28	A,T	2,1	3	T,T	0,6	6	NON_SYNONYMOUS_CODING
LOC_Os04g02200.1	Chr4	758343	T	G	1115.19	T,G	5,9	14	G,G	0,20	20	NON_SYNONYMOUS_CODING
LOC_Os04g02730.1	Chr4	1047072	A	C	531.2	A,C	4,4	8	C,C	0,9	9	NON_SYNONYMOUS_CODING
LOC_Os04g02550.1	Chr4	946471	C	T	100.19	C,T	14,5	19	C,C	13,0	13	NON_SYNONYMOUS_CODING
LOC_Os04g02300.1	Chr4	802840	G	A	882.19	G,A	4,7	11	A,A	0,14	14	NON_SYNONYMOUS_CODING
LOC_Os04g44370.1	Chr4	26271183	T	G	653.19	T,G	7,6	13	G,G	0,12	12	NON_SYNONYMOUS_CODING
LOC_Os04g33800.1	Chr4	20470654	G	A	121.23	G,G	7,0	7	G,A	5,4	9	NON_SYNONYMOUS_CODING
LOC_Os04g44370.1	Chr4	26272270	C	T	329.21	C,T	4,2	6	T,T	0,8	8	NON_SYNONYMOUS_CODING
LOC_Os04g45420.1	Chr4	26871065	T	G	482.19	T,G	1,2	3	G,G	0,11	11	NON_SYNONYMOUS_CODING
LOC_Os04g37810.2	Chr4	22474947	T	C	1119.19	T,C	7,8	15	C,C	0,21	21	NON_SYNONYMOUS_CODING
LOC_Os04g42750.1	Chr4	25303567	T	C	580.19	T,C	2,4	6	C,C	0,10	10	NON_SYNONYMOUS_CODING
LOC_Os04g21040.1	Chr4	11827899	A	G	151.44	A,A	2,0	2	A,G	10,5	15	NON_SYNONYMOUS_CODING
LOC_Os04g02320.1	Chr4	812945	C	T	99.28	C,C	6,0	6	C,T	20,7	27	NON_SYNONYMOUS_CODING
LOC_Os04g04480.1	Chr4	2135663	T	G	1443.19	T,G	6,7	13	G,G	0,31	31	NON_SYNONYMOUS_CODING
LOC_Os04g17290.1	Chr4	9481300	G	A	42.19	G,G	12,0	12	G,A	17,3	20	NON_SYNONYMOUS_CODING
LOC_Os04g04500.1	Chr4	2148102	T	G	1165.19	T,G	4,9	13	G,G	0,18	18	NON_SYNONYMOUS_CODING
LOC_Os04g18330.1	Chr4	10117556	A	C	102.19	A,A	21,0	21	A,C	12,4	16	NON_SYNONYMOUS_CODING
LOC_Os04g25850.1	Chr4	15030865	C	T	157.28	C,T	5,5	10	C,C	6,0	6	NON_SYNONYMOUS_CODING
LOC_Os04g38090.1	Chr4	22673648	C	G	468.86	C,G	13,3	16	G,G	1,11	12	NON_SYNONYMOUS_CODING
LOC_Os04g04590.1	Chr4	2191930	C	T	80.23	C,C	7,0	7	C,T	4,3	7	NON_SYNONYMOUS_CODING
LOC_Os04g04940.1	Chr4	2381183	C	T	542.19	C,T	5,3	8	T,T	0,12	12	NON_SYNONYMOUS_CODING
LOC_Os04g44480.1	Chr4	26328507	C	T	574.19	C,T	3,1	4	T,T	0,15	15	NON_SYNONYMOUS_CODING
LOC_Os04g42760.1	Chr4	25308323	A	G	498.19	A,G	4,1	5	G,G	0,14	14	NON_SYNONYMOUS_CODING
LOC_Os04g53630.1	Chr4	31966775	G	A	431.23	G,A	3,6	9	A,A	0,7	7	NON_SYNONYMOUS_CODING
LOC_Os04g04930.1	Chr4	2377544	A	G	302.37	A,G	2,3	5	G,G	0,5	5	NON_SYNONYMOUS_CODING
LOC_Os04g03640.1	Chr4	1607078	G	A	308.2	G,A	7,2	9	A,A	0,9	9	NON_SYNONYMOUS_CODING
LOC_Os04g03110.1	Chr4	1291231	A	G	315.23	A,G	4,1	5	G,G	0,7	7	NON_SYNONYMOUS_CODING
LOC_Os04g54660.1	Chr4	32521465	G	A	809.19	G,A	4,8	12	A,A	0,13	13	NON_SYNONYMOUS_CODING
LOC_Os04g48640.1	Chr4	28983904	C	T	683.19	C,T	4,7	11	T,T	0,13	13	NON_SYNONYMOUS_CODING
LOC_Os04g16400.1	Chr4	8912720	C	A	165.87	N	N	N	C,A	20,6	26	NON_SYNONYMOUS_CODING
LOC_Os04g04980.1	Chr4	2413889	A	G	390.2	A,G	7,2	9	G,G	0,9	9	NON_SYNONYMOUS_CODING
LOC_Os04g04080.1	Chr4	1883618	G	A	1164.4	G,A	1,8	9	A,A	0,22	22	NON_SYNONYMOUS_CODING
LOC_Os04g54660.1	Chr4	32519932	C	T	337.2	C,T	3,2	5	T,T	0,9	9	NON_SYNONYMOUS_CODING
LOC_Os04g04460.1	Chr4	2122650	T	C	612.19	T,C	4,7	11	C,C	0,11	11	NON_SYNONYMOUS_CODING
LOC_Os04g04950.1	Chr4	2396300	A	T	510.34	A,T	1,7	8	T,T	0,6	6	NON_SYNONYMOUS_CODING
LOC_Os04g02180.1	Chr4	735900	A	C	862.19	A,C	3,7	10	C,C	0,17	17	NON_SYNONYMOUS_CODING
LOC_Os04g03210.1	Chr4	1360705	C	T	691.19	C,T	10,8	18	T,T	0,11	11	NON_SYNONYMOUS_CODING
LOC_Os04g03490.1	Chr4	1509763	C	T	146.35	C,C	6,0	6	T,T	0,4	4	NON_SYNONYMOUS_CODING
LOC_Os04g53810.1	Chr4	32064381	G	T	810.19	G,T	4,6	10	T,T	0,15	15	NON_SYNONYMOUS_CODING
LOC_Os04g05030.1	Chr4	2446323	G	C	1307.19	G,C	8,8	16	C,C	0,27	27	NON_SYNONYMOUS_CODING
LOC_Os04g27210.1	Chr4	16081138	A	G	103.19	A,A	12,0	12	A,G	11,5	16	NON_SYNONYMOUS_CODING
LOC_Os04g54660.1	Chr4	32521984	A	G	928.19	A,G	6,3	9	G,G	0,22	22	NON_SYNONYMOUS_CODING
LOC_Os04g04999.1	Chr4	2423318	T	A	658.24	T,A	1,6	7	A,A	0,11	11	NON_SYNONYMOUS_CODING
LOC_Os04g38120.1	Chr4	22690484	G	A	615.19	G,A	9,7	16	A,A	0,11	11	NON_SYNONYMOUS_CODING
LOC_Os04g04990.1	Chr4	2419381	G	T	1150.19	G,T	6,7	13	T,T	0,22	22	NON_SYNONYMOUS_CODING
LOC_Os04g58090.1	Chr4	34598271	G	C	103.44	G,C	11,4	15	G,G	16,1	17	NON_SYNONYMOUS_CODING
LOC_Os04g54010.1	Chr4	32195798	T	G	656.19	T,G	4,6	10	G,G	0,12	12	NON_SYNONYMOUS_CODING
LOC_Os04g39400.1	Chr4	23455774	G	A	184.54	G,A	5,2	7	A,A	0,4	4	NON_SYNONYMOUS_CODING
LOC_Os04g04080.1	Chr4	1884399	T	C	533.19	T,C	8,4	12	C,C	0,13	13	NON_SYNONYMOUS_CODING
LOC_Os04g05380.1	Chr4	2692650	T	A	755.19	T,A	4,7	11	A,A	0,15	15	NON_SYNONYMOUS_CODING
LOC_Os04g04770.1	Chr4	2292878	G	A	347.86	G,A	4,7	11	A,A	0,3	3	NON_SYNONYMOUS_CODING
LOC_Os04g48080.1	Chr4	28618354	T	C	1013.19	T,C	5,4	9	C,C	0,22	22	NON_SYNONYMOUS_CODING
LOC_Os04g39760.1	Chr4	23694366	A	T	712.19	A,T	8,3	11	T,T	0,17	17	NON_SYNONYMOUS_CODING
LOC_Os04g18330.1	Chr4	10117521	G	T	193.44	G,G	16,1	17	G,T	23,7	30	NON_SYNONYMOUS_CODING
LOC_Os04g04120.1	Chr4	1898448	A	G	554.19	A,G	7,3	10	G,G	0,12	12	NON_SYNONYMOUS_CODING
LOC_Os04g05730.1	Chr4	2932685	G	A	69.19	G,A	12,4	16	G,G	14,0	14	NON_SYNONYMOUS_CODING
LOC_Os04g11500.1	Chr4	6286555	A	G	78.28	A,A	6,0	6	A,G	18,4	22	NON_SYNONYMOUS_CODING
LOC_Os04g01874.1	Chr4	546375	T	C	419.2	T,C	3,4	7	C,C	0,9	9	NON_SYNONYMOUS_CODING
LOC_Os04g02850.1	Chr4	1111512	G	C	443.23	G,C	3,5	8	C,C	0,7	7	NON_SYNONYMOUS_CODING
LOC_Os04g38140.1	Chr4	22699020	A	G	466.19	A,G	11,4	15	G,G	0,10	10	NON_SYNONYMOUS_CODING
LOC_Os04g03950.1	Chr4	1803491	C	T	898.19	C,T	4,12	16	T,T	0,13	13	NON_SYNONYMOUS_CODING
LOC_Os04g03860.1	Chr4	1758997	T	A	947.19	T,A	4,9	13	A,A	0,16	16	NON_SYNONYMOUS_CODING
LOC_Os04g37940.1	Chr4	22566139	T	C	788.19	T,C	6,2	8	C,C	0,19	19	NON_SYNONYMOUS_CODING
LOC_Os04g04510.1	Chr4	2158629	G	C	53.41	G,C	1,2	3	G,G	1,0	1	NON_SYNONYMOUS_CODING
LOC_Os04g04940.1	Chr4	2379704	T	C	694.3	T,C	6,1	7	C,C	0,16	16	NON_SYNONYMOUS_CODING
LOC_Os04g38120.1	Chr4	22690403	C	T	861.19	C,T	6,8	14	T,T	0,13	13	NON_SYNONYMOUS_CODING
LOC_Os04g04940.1	Chr4	2381311	G	T	632.19	G,T	3,3	6	T,T	0,15	15	NON_SYNONYMOUS_CODING
LOC_Os04g10280.1	Chr4	5553009	T	C	152.38	T,C	5,1	6	C,C	0,5	5	NON_SYNONYMOUS_CODING
LOC_Os04g05710.1	Chr4	2917821	A	G	965.19	A,G	3,4	7	G,G	0,21	21	NON_SYNONYMOUS_CODING
LOC_Os04g03950.1	Chr4	1802051	C	T	203.54	C,T	5,2	7	T,T	0,4	4	NON_SYNONYMOUS_CODING
LOC_Os04g54160.1	Chr4	32264857	A	T	299.67	A,A	6,0	6	T,T	0,8	8	NON_SYNONYMOUS_CODING
LOC_Os04g38070.1	Chr4	22656237	G	T	299.28	G,T	6,2	8	T,T	0,6	6	NON_SYNONYMOUS_CODING
LOC_Os04g04080.1	Chr4	1883702	A	G	1597.73	A,G	1,12	13	G,G	0,28	28	NON_SYNONYMOUS_CODING
LOC_Os04g04860.1	Chr4	2344540	T	C	74.14	T,T	5,0	5	C,C	0,3	3	NON_SYNONYMOUS_CODING
LOC_Os04g12770.1	Chr4	7064745	G	A	741.71	G,A	1,10	11	A,A	0,10	10	NON_SYNONYMOUS_CODING
LOC_Os04g05340.1	Chr4	2656188	C	T	73.19	C,C	21,0	21	C,T	23,5	28	NON_SYNONYMOUS_CODING
LOC_Os04g04060.1	Chr4	1875469	C	T	931.21	C,T	1,3	4	T,T	0,21	21	NON_SYNONYMOUS_CODING
LOC_Os04g04270.1	Chr4	2002269	T	C	45.66	T,C	3,2	5	C,C	0,1	1	NON_SYNONYMOUS_CODING
LOC_Os04g01650.1	Chr4	443638	C	T	813.19	C,T	2,2	4	T,T	0,17	17	NON_SYNONYMOUS_CODING
LOC_Os04g38090.1	Chr4	22674282	G	C	1070.19	G,C	20,10	30	C,C	0,23	23	NON_SYNONYMOUS_CODING
LOC_Os04g02230.1	Chr4	765435	T	C	608.19	T,C	3,3	6	C,C	0,13	13	NON_SYNONYMOUS_CODING
LOC_Os04g02520.1	Chr4	926403	G	C	694.19	G,C	3,4	7	C,C	0,13	13	NON_SYNONYMOUS_CODING
LOC_Os04g04210.1	Chr4	1961542	A	T	1173.19	A,T	5,7	12	T,T	0,25	25	NON_SYNONYMOUS_CODING
LOC_Os04g23340.1	Chr4	13328519	G	A	120.19	G,G	10,0	10	G,A	19,5	24	NON_SYNONYMOUS_CODING
LOC_Os04g06600.1	Chr4	3480222	C	T	30.19	C,T	8,2	10	C,C	17,0	17	NON_SYNONYMOUS_CODING
LOC_Os04g19260.1	Chr4	10700820	T	C	462.28	T,T	6,0	6	T,C	16,13	29	NON_SYNONYMOUS_CODING
LOC_Os04g48300.1	Chr4	28787154	C	T	308.21	C,T	2,1	3	T,T	0,8	8	NON_SYNONYMOUS_CODING
LOC_Os04g54420.1	Chr4	32380702	G	A	1178.19	G,A	3,7	10	A,A	0,23	23	NON_SYNONYMOUS_CODING
LOC_Os04g04080.1	Chr4	1884297	A	G	790.19	A,G	5,7	12	G,G	0,16	16	NON_SYNONYMOUS_CODING
LOC_Os04g04710.1	Chr4	2260881	G	A	865.19	G,A	7,7	14	A,A	0,16	16	NON_SYNONYMOUS_CODING
LOC_Os04g19260.1	Chr4	10701386	T	C	174.54	T,T	4,0	4	T,C	16,6	22	NON_SYNONYMOUS_CODING
LOC_Os04g48900.1	Chr4	29168644	A	C	784.19	A,C	2,6	8	C,C	0,15	15	NON_SYNONYMOUS_CODING
LOC_Os04g02200.1	Chr4	755822	C	T	966.19	C,T	4,9	13	T,T	0,14	14	NON_SYNONYMOUS_CODING
LOC_Os04g42730.1	Chr4	25292437	C	T	1006.19	C,T	4,4	8	T,T	0,23	23	NON_SYNONYMOUS_CODING
LOC_Os04g08710.1	Chr4	4726304	G	A	63.21	G,G	8,0	8	G,A	11,3	14	NON_SYNONYMOUS_CODING
LOC_Os04g23350.1	Chr4	13335217	T	C	181.19	T,C	12,7	19	T,T	15,0	15	NON_SYNONYMOUS_CODING
LOC_Os04g12760.1	Chr4	7061360	C	A	154.26	N	N	N	A,A	0,6	6	NON_SYNONYMOUS_CODING
LOC_Os04g06080.1	Chr4	3161041	C	T	60.23	C,C	20,1	21	C,T	26,4	30	NON_SYNONYMOUS_CODING
LOC_Os04g42730.1	Chr4	25287679	G	T	829.19	G,T	8,5	13	T,T	0,17	17	NON_SYNONYMOUS_CODING
LOC_Os04g37790.1	Chr4	22468083	C	T	249.29	C,T	7,1	8	T,T	0,6	6	NON_SYNONYMOUS_CODING
LOC_Os04g11680.1	Chr4	6411587	C	T	187.19	C,C	14,0	14	C,T	20,5	25	NON_SYNONYMOUS_CODING
LOC_Os04g54150.1	Chr4	32261516	A	G	836.19	A,G	3,7	10	G,G	0,12	12	NON_SYNONYMOUS_CODING
LOC_Os04g04640.1	Chr4	2225804	C	T	890.19	C,T	5,8	13	T,T	0,16	16	NON_SYNONYMOUS_CODING
LOC_Os04g03640.1	Chr4	1607910	T	C	117.35	T,T	6,0	6	C,C	0,4	4	NON_SYNONYMOUS_CODING
LOC_Os04g29330.1	Chr4	17410506	A	G	162.84	A,A	14,1	15	A,G	18,7	25	NON_SYNONYMOUS_CODING
LOC_Os04g55890.1	Chr4	33282494	T	C	72.41	T,T	1,0	1	T,C	6,3	9	NON_SYNONYMOUS_CODING
LOC_Os04g05520.1	Chr4	2788807	T	C	52.33	T,C	9,4	13	T,T	19,1	20	NON_SYNONYMOUS_CODING
LOC_Os04g04999.1	Chr4	2423612	T	C	311.23	T,C	2,2	4	C,C	0,7	7	NON_SYNONYMOUS_CODING
LOC_Os04g12770.1	Chr4	7064138	G	C	572.21	C,C	0,8	8	G,C	2,8	10	NON_SYNONYMOUS_CODING
LOC_Os04g02590.1	Chr4	971891	C	T	881.19	C,T	3,6	9	T,T	0,15	15	NON_SYNONYMOUS_CODING
LOC_Os04g23340.1	Chr4	13328506	G	T	123.19	G,G	11,0	11	G,T	19,5	24	NON_SYNONYMOUS_CODING
LOC_Os04g07730.1	Chr4	4114164	G	T	128.19	G,G	20,0	20	G,T	25,6	31	NON_SYNONYMOUS_CODING
LOC_Os04g54670.1	Chr4	32524624	G	A	381.2	G,A	1,3	4	A,A	0,10	10	NON_SYNONYMOUS_CODING
LOC_Os04g13770.1	Chr4	7677491	C	T	46.22	C,T	13,4	17	C,C	21,1	22	NON_SYNONYMOUS_CODING
LOC_Os04g48970.1	Chr4	29201531	G	A	1222.19	G,A	5,8	13	A,A	0,23	23	NON_SYNONYMOUS_CODING
LOC_Os04g03579.1	Chr4	1572153	T	A	85.95	T,T	2,0	2	A,A	0,3	3	NON_SYNONYMOUS_CODING
LOC_Os04g03860.1	Chr4	1758250	C	T	947.19	C,T	2,2	4	T,T	0,24	24	NON_SYNONYMOUS_CODING
LOC_Os04g04914.1	Chr4	2371659	T	C	508.19	T,C	3,3	6	C,C	0,11	11	NON_SYNONYMOUS_CODING
LOC_Os04g04420.1	Chr4	2105039	T	C	214.28	T,C	2,1	3	C,C	0,6	6	NON_SYNONYMOUS_CODING
LOC_Os04g04940.1	Chr4	2381804	C	T	911.19	C,T	5,6	11	T,T	0,16	16	NON_SYNONYMOUS_CODING
LOC_Os04g44370.1	Chr4	26269125	G	T	364.19	G,T	4,3	7	T,T	0,10	10	NON_SYNONYMOUS_CODING
LOC_Os04g03810.1	Chr4	1715254	C	A	654.19	C,A	3,4	7	A,A	0,12	12	NON_SYNONYMOUS_CODING
LOC_Os04g04700.1	Chr4	2258691	T	C	821.19	T,C	7,6	13	C,C	0,13	13	NON_SYNONYMOUS_CODING
LOC_Os04g04400.1	Chr4	2096371	T	C	300.28	T,C	8,2	10	C,C	0,6	6	NON_SYNONYMOUS_CODING
LOC_Os04g07370.1	Chr4	3924251	C	T	39.71	C,C	15,1	16	C,T	13,3	16	NON_SYNONYMOUS_CODING
LOC_Os04g04130.1	Chr4	1907015	A	C	623.19	A,C	8,6	14	C,C	0,12	12	NON_SYNONYMOUS_CODING
LOC_Os04g03950.1	Chr4	1803808	A	G	627.19	A,G	4,2	6	G,G	0,15	15	NON_SYNONYMOUS_CODING
LOC_Os04g03579.1	Chr4	1566394	T	G	281.37	T,G	1,3	4	G,G	0,5	5	NON_SYNONYMOUS_CODING
LOC_Os04g41730.1	Chr4	24735271	C	T	58.19	C,T	9,4	13	C,C	21,0	21	NON_SYNONYMOUS_CODING
LOC_Os04g04710.1	Chr4	2260592	A	C	592.19	A,C	6,4	10	C,C	0,15	15	NON_SYNONYMOUS_CODING
LOC_Os04g29530.1	Chr4	17543310	C	G	613.73	C,G	1,6	7	G,G	0,12	12	NON_SYNONYMOUS_CODING
LOC_Os04g42830.1	Chr4	25347501	C	G	70.2	C,C	9,0	9	C,G	10,4	14	NON_SYNONYMOUS_CODING
LOC_Os04g04070.1	Chr4	1879106	T	G	740.19	T,G	2,2	4	G,G	0,18	18	NON_SYNONYMOUS_CODING
LOC_Os04g34110.1	Chr4	20674225	T	G	163.24	T,G	1,6	7	T,T	7,0	7	NON_SYNONYMOUS_CODING
LOC_Os04g04070.1	Chr4	1878909	A	G	938.19	A,G	5,9	14	G,G	0,16	16	NON_SYNONYMOUS_CODING
LOC_Os04g23020.1	Chr4	13069208	G	T	30.19	G,T	8,2	10	G,G	17,0	17	NON_SYNONYMOUS_CODING
LOC_Os04g12320.1	Chr4	6805596	G	C	78.19	G,C	6,3	9	G,G	26,0	26	NON_SYNONYMOUS_CODING
LOC_Os04g42830.1	Chr4	25347488	C	T	60.2	C,C	9,0	9	C,T	12,3	15	NON_SYNONYMOUS_CODING
LOC_Os04g13790.1	Chr4	7693056	C	T	37.19	C,T	4,2	6	C,C	15,0	15	NON_SYNONYMOUS_CODING
LOC_Os04g04254.1	Chr4	1995883	G	T	827.19	G,T	5,8	13	T,T	0,12	12	NON_SYNONYMOUS_CODING
LOC_Os04g18180.1	Chr4	10051389	T	A	30.19	T,A	8,2	10	T,T	14,0	14	NON_SYNONYMOUS_CODING
LOC_Os04g15610.1	Chr4	8491116	T	A	49.19	T,A	9,3	12	T,T	24,0	24	NON_SYNONYMOUS_CODING
LOC_Os04g27570.1	Chr4	16314654	A	G	54.19	A,G	7,3	10	A,A	10,0	10	NON_SYNONYMOUS_CODING
LOC_Os04g53280.1	Chr4	31739342	T	C	68.01	T,T	3,0	3	C,C	0,3	3	NON_SYNONYMOUS_CODING
LOC_Os04g03380.1	Chr4	1452024	T	A	583.19	T,A	1,3	4	A,A	0,13	13	NON_SYNONYMOUS_CODING
LOC_Os04g04940.1	Chr4	2379632	G	A	830.19	G,A	5,1	6	A,A	0,19	19	NON_SYNONYMOUS_CODING
LOC_Os04g54660.1	Chr4	32521036	T	C	1043.19	T,C	6,5	11	C,C	0,22	22	NON_SYNONYMOUS_CODING
LOC_Os04g03710.1	Chr4	1647265	A	G	1825.19	A,G	6,10	16	G,G	0,33	33	NON_SYNONYMOUS_CODING
LOC_Os04g20950.1	Chr4	11757181	C	A	63.21	C,A	5,3	8	C,C	13,1	14	NON_SYNONYMOUS_CODING
LOC_Os04g04680.1	Chr4	2254385	G	A	1071.19	G,A	5,5	10	A,A	0,24	24	NON_SYNONYMOUS_CODING
LOC_Os04g04460.1	Chr4	2121041	C	T	836.19	C,T	5,3	8	T,T	0,19	19	NON_SYNONYMOUS_CODING
LOC_Os04g04914.1	Chr4	2371389	A	G	719.19	A,G	5,6	11	G,G	0,14	14	NON_SYNONYMOUS_CODING
LOC_Os04g05240.1	Chr4	2612083	G	A	251.19	G,G	13,0	13	G,A	12,8	20	NON_SYNONYMOUS_CODING
LOC_Os04g28220.1	Chr4	16678774	C	T	72.2	C,T	13,5	18	C,C	18,1	19	NON_SYNONYMOUS_CODING
LOC_Os04g03796.4	Chr4	1706221	A	T	191.53	A,A	4,0	4	T,T	0,5	5	NON_SYNONYMOUS_CODING
LOC_Os04g17820.1	Chr4	9769704	C	A	40.19	C,A	8,3	11	C,C	11,0	11	NON_SYNONYMOUS_CODING
LOC_Os04g27210.1	Chr4	16081444	A	G	156.19	A,A	13,0	13	A,G	22,6	28	NON_SYNONYMOUS_CODING
LOC_Os04g02230.1	Chr4	769796	G	A	1352.19	G,A	5,6	11	A,A	0,30	30	NON_SYNONYMOUS_CODING
LOC_Os04g03950.1	Chr4	1804699	A	G	867.19	A,G	4,11	15	G,G	0,13	13	NON_SYNONYMOUS_CODING
LOC_Os04g04820.1	Chr4	2321129	G	A	225.37	G,A	4,1	5	A,A	0,5	5	NON_SYNONYMOUS_CODING
LOC_Os04g39390.1	Chr4	23446220	G	A	220.63	A,A	0,6	6	G,G	10,0	10	NON_SYNONYMOUS_CODING
LOC_Os04g03100.1	Chr4	1283004	G	A	466.23	G,A	6,5	11	A,A	0,7	7	NON_SYNONYMOUS_CODING
LOC_Os04g50000.1	Chr4	29819293	C	T	63.19	C,T	6,3	9	C,C	20,0	20	NON_SYNONYMOUS_CODING
LOC_Os04g04820.1	Chr4	2322197	C	T	217.86	C,T	4,2	6	T,T	0,3	3	NON_SYNONYMOUS_CODING
LOC_Os04g04430.1	Chr4	2112127	C	T	521.21	C,T	5,9	14	T,T	0,8	8	NON_SYNONYMOUS_CODING
LOC_Os04g53840.1	Chr4	32083819	T	C	615.2	T,C	1,3	4	C,C	0,13	13	NON_SYNONYMOUS_CODING
LOC_Os04g07380.1	Chr4	3930313	C	T	95.19	C,C	21,1	22	C,T	18,5	23	NON_SYNONYMOUS_CODING
LOC_Os04g48910.1	Chr4	29172613	G	T	726.19	G,T	8,5	13	T,T	0,15	15	NON_SYNONYMOUS_CODING
LOC_Os04g29469.1	Chr4	17527035	T	A	135.21	T,T	8,0	8	T,A	12,6	18	NON_SYNONYMOUS_CODING
LOC_Os04g03050.1	Chr4	1259039	A	G	676.19	A,G	7,5	12	G,G	0,14	14	NON_SYNONYMOUS_CODING
LOC_Os04g45310.1	Chr4	26782254	G	A	133.86	G,G	4,0	4	A,A	0,4	4	NON_SYNONYMOUS_CODING
LOC_Os04g11700.1	Chr4	6416693	C	G	36.19	C,G	6,2	8	C,C	10,0	10	NON_SYNONYMOUS_CODING
LOC_Os04g03850.1	Chr4	1740559	T	C	790.19	T,C	4,7	11	C,C	0,12	12	NON_SYNONYMOUS_CODING
LOC_Os04g03190.1	Chr4	1346827	A	T	153.54	A,T	3,1	4	T,T	0,4	4	NON_SYNONYMOUS_CODING
LOC_Os04g04310.1	Chr4	2018293	A	G	640.19	A,G	7,5	12	G,G	0,11	11	NON_SYNONYMOUS_CODING
LOC_Os04g54010.1	Chr4	32195836	C	T	785.19	C,T	5,7	12	T,T	0,15	15	NON_SYNONYMOUS_CODING
LOC_Os04g43780.1	Chr4	25921230	T	C	471.2	T,C	1,4	5	C,C	0,11	11	NON_SYNONYMOUS_CODING
LOC_Os04g04410.1	Chr4	2100008	T	C	320.22	T,C	6,1	7	C,C	0,9	9	NON_SYNONYMOUS_CODING
LOC_Os04g03310.1	Chr4	1409788	C	A	327.54	C,A	1,5	6	A,A	0,4	4	NON_SYNONYMOUS_CODING
LOC_Os04g02980.1	Chr4	1218805	A	C	532.21	A,C	2,4	6	C,C	0,8	8	NON_SYNONYMOUS_CODING
LOC_Os04g03890.1	Chr4	1780930	A	G	853.19	A,G	7,12	19	G,G	0,12	12	NON_SYNONYMOUS_CODING
LOC_Os04g54002.1	Chr4	32192779	A	G	905.19	A,G	2,6	8	G,G	0,17	17	NON_SYNONYMOUS_CODING
LOC_Os04g03850.1	Chr4	1740247	C	T	953.19	C,T	6,8	14	T,T	0,14	14	NON_SYNONYMOUS_CODING
LOC_Os04g55540.1	Chr4	33042750	G	T	33.28	G,G	6,0	6	G,T	6,2	8	NON_SYNONYMOUS_CODING
LOC_Os04g18480.1	Chr4	10216342	C	T	49.19	C,T	11,3	14	C,C	35,2	37	NON_SYNONYMOUS_CODING
LOC_Os04g04950.1	Chr4	2395444	G	T	876.19	G,T	5,6	11	T,T	0,18	18	NON_SYNONYMOUS_CODING
LOC_Os04g03890.1	Chr4	1780208	T	C	529.21	T,C	3,5	8	C,C	0,8	8	NON_SYNONYMOUS_CODING
LOC_Os04g02230.1	Chr4	766355	G	A	741.19	G,A	2,2	4	A,A	0,18	18	NON_SYNONYMOUS_CODING
LOC_Os04g03100.1	Chr4	1282803	T	C	795.19	T,C	2,8	10	C,C	0,9	9	NON_SYNONYMOUS_CODING
LOC_Os04g02230.1	Chr4	764345	A	G	1118.19	A,G	4,7	11	G,G	0,22	22	NON_SYNONYMOUS_CODING
LOC_Os04g02090.1	Chr4	676451	T	C	80.28	T,T	6,0	6	T,C	8,5	13	NON_SYNONYMOUS_CODING
LOC_Os04g03810.1	Chr4	1719931	G	A	1213.19	G,A	4,6	10	A,A	0,22	22	NON_SYNONYMOUS_CODING
LOC_Os04g13980.1	Chr4	7810540	T	C	66.28	T,T	6,0	6	T,C	9,3	12	NON_SYNONYMOUS_CODING
LOC_Os04g04310.1	Chr4	2018286	C	A	640.19	C,A	6,5	11	A,A	0,10	10	NON_SYNONYMOUS_CODING
LOC_Os04g39400.1	Chr4	23453155	T	A	189.98	T,T	3,0	3	A,A	0,6	6	NON_SYNONYMOUS_CODING
LOC_Os04g03620.1	Chr4	1581653	G	A	44.67	G,A	5,1	6	A,A	0,2	2	NON_SYNONYMOUS_CODING
LOC_Os04g55890.1	Chr4	33282413	C	T	78.37	C,C	5,0	5	C,T	4,3	7	NON_SYNONYMOUS_CODING
LOC_Os04g53950.3	Chr4	32146886	G	C	342.21	G,C	1,1	2	C,C	0,8	8	NON_SYNONYMOUS_CODING
LOC_Os04g03890.1	Chr4	1780313	C	T	386.23	C,T	6,4	10	T,T	0,7	7	NON_SYNONYMOUS_CODING
LOC_Os04g03710.1	Chr4	1644642	T	A	264.24	T,A	1,3	4	A,A	0,7	7	NON_SYNONYMOUS_CODING
LOC_Os04g04900.1	Chr4	2362104	G	A	127.19	G,G	25,1	26	G,A	19,7	26	NON_SYNONYMOUS_CODING
LOC_Os04g19260.1	Chr4	10702647	T	G	348.19	T,T	11,0	11	T,G	14,10	24	NON_SYNONYMOUS_CODING
LOC_Os04g04800.1	Chr4	2302065	T	A	109.99	T,A	6,1	7	A,A	0,3	3	NON_SYNONYMOUS_CODING
LOC_Os04g45770.1	Chr4	27088844	G	A	1522.19	G,A	4,14	18	A,A	0,25	25	NON_SYNONYMOUS_CODING
LOC_Os04g04820.1	Chr4	2321898	C	T	253.54	C,T	4,4	8	T,T	0,4	4	NON_SYNONYMOUS_CODING
LOC_Os04g16860.1	Chr4	9232085	T	C	128.2	T,T	9,0	9	T,C	17,6	23	NON_SYNONYMOUS_CODING
LOC_Os04g03950.1	Chr4	1803060	T	C	1214.19	T,C	4,7	11	C,C	0,24	24	NON_SYNONYMOUS_CODING
LOC_Os04g02600.1	Chr4	977275	C	A	523.19	C,A	3,3	6	A,A	0,12	12	NON_SYNONYMOUS_CODING
LOC_Os04g04400.1	Chr4	2095790	G	T	1052.19	G,T	7,6	13	T,T	0,22	22	NON_SYNONYMOUS_CODING
LOC_Os04g37830.1	Chr4	22491104	A	G	484.81	A,A	5,0	5	G,G	0,13	13	NON_SYNONYMOUS_CODING
LOC_Os04g03370.1	Chr4	1447255	T	G	59.82	T,T	2,0	2	G,G	0,2	2	NON_SYNONYMOUS_CODING
LOC_Os04g02780.1	Chr4	1075640	C	A	1146.19	C,A	11,10	21	A,A	0,20	20	NON_SYNONYMOUS_CODING
LOC_Os04g46530.1	Chr4	27593393	C	G	64.23	C,C	15,1	16	C,G	21,5	26	NON_SYNONYMOUS_CODING
LOC_Os04g02330.1	Chr4	816822	C	T	392.28	C,T	3,4	7	T,T	0,6	6	NON_SYNONYMOUS_CODING
LOC_Os04g55890.1	Chr4	33282501	A	T	69.41	A,A	1,0	1	A,T	8,3	11	NON_SYNONYMOUS_CODING
LOC_Os04g34170.1	Chr4	20708154	C	G	145.67	G,G	0,6	6	C,C	15,0	15	NON_SYNONYMOUS_CODING
LOC_Os04g22830.1	Chr4	12928289	A	G	33.19	A,G	7,2	9	A,A	17,0	17	NON_SYNONYMOUS_CODING
LOC_Os04g04690.1	Chr4	2256052	C	T	472.19	C,T	2,3	5	T,T	0,10	10	NON_SYNONYMOUS_CODING
LOC_Os04g02310.1	Chr4	807197	G	A	1078.2	G,A	1,4	5	A,A	0,21	21	NON_SYNONYMOUS_CODING
LOC_Os04g04410.1	Chr4	2099935	G	A	569.2	G,A	4,6	10	A,A	0,9	9	NON_SYNONYMOUS_CODING
LOC_Os04g22720.1	Chr4	12881687	C	T	82.04	C,C	11,1	12	C,T	28,6	34	NON_SYNONYMOUS_CODING
LOC_Os04g02730.1	Chr4	1048148	G	T	886.19	G,T	5,5	10	T,T	0,18	18	NON_SYNONYMOUS_CODING
LOC_Os04g07760.1	Chr4	4128578	G	A	63.19	G,G	18,0	18	G,A	25,4	29	NON_SYNONYMOUS_CODING
LOC_Os04g06130.1	Chr4	3187544	T	C	42.19	T,C	14,4	18	T,T	30,2	32	NON_SYNONYMOUS_CODING
LOC_Os04g20140.1	Chr4	11220059	A	G	46.2	A,A	9,0	9	A,G	14,3	17	NON_SYNONYMOUS_CODING
LOC_Os04g54002.1	Chr4	32193026	G	A	776.19	G,A	6,8	14	A,A	0,16	16	NON_SYNONYMOUS_CODING
LOC_Os04g54670.1	Chr4	32525227	G	A	577.19	G,A	2,4	6	A,A	0,12	12	NON_SYNONYMOUS_CODING
LOC_Os04g04670.1	Chr4	2250300	T	A	1336.19	T,A	4,8	12	A,A	0,25	25	NON_SYNONYMOUS_CODING
LOC_Os04g02230.1	Chr4	769394	A	G	689.19	A,G	4,3	7	G,G	0,15	15	NON_SYNONYMOUS_CODING
LOC_Os04g02660.1	Chr4	1004035	C	T	517.19	C,T	4,2	6	T,T	0,13	13	NON_SYNONYMOUS_CODING
LOC_Os04g40570.1	Chr4	24096567	A	C	811.19	A,C	9,4	13	C,C	0,18	18	NON_SYNONYMOUS_CODING
LOC_Os04g19500.1	Chr4	10861075	T	C	66.87	N	N	N	T,C	11,4	15	NON_SYNONYMOUS_CODING
LOC_Os04g38110.1	Chr4	22681252	T	G	203.67	T,T	6,0	6	G,G	0,8	8	NON_SYNONYMOUS_CODING
LOC_Os04g02860.1	Chr4	1114337	A	G	513.19	A,G	2,4	6	G,G	0,10	10	NON_SYNONYMOUS_CODING
LOC_Os04g04930.1	Chr4	2377578	C	T	451.21	C,T	0,2	2	T,T	0,7	7	NON_SYNONYMOUS_CODING
LOC_Os04g04120.1	Chr4	1897321	T	C	286.22	T,C	6,1	7	C,C	0,8	8	NON_SYNONYMOUS_CODING
LOC_Os04g45740.1	Chr4	27067017	T	C	720.19	T,C	8,7	15	C,C	0,12	12	NON_SYNONYMOUS_CODING
LOC_Os04g16390.1	Chr4	8906913	T	G	54.19	T,T	16,0	16	T,G	14,3	17	NON_SYNONYMOUS_CODING
LOC_Os04g54720.1	Chr4	32545720	A	G	438.19	A,G	6,3	9	G,G	0,10	10	NON_SYNONYMOUS_CODING
LOC_Os04g08832.1	Chr4	4882892	C	T	864.19	C,T	2,8	10	T,T	0,14	14	NON_SYNONYMOUS_CODING
LOC_Os04g04860.1	Chr4	2344090	A	G	483.21	A,G	7,3	10	G,G	1,11	12	NON_SYNONYMOUS_CODING
LOC_Os04g04420.1	Chr4	2104632	G	C	168.53	G,G	4,0	4	C,C	0,5	5	NON_SYNONYMOUS_CODING
LOC_Os04g02300.1	Chr4	802974	T	C	373.23	T,C	3,3	6	C,C	0,7	7	NON_SYNONYMOUS_CODING
LOC_Os04g04080.1	Chr4	1883679	T	G	1365.32	T,G	2,8	10	G,G	0,28	28	NON_SYNONYMOUS_CODING
LOC_Os04g11700.1	Chr4	6416646	A	G	30.19	A,G	8,2	10	A,A	11,0	11	NON_SYNONYMOUS_CODING
LOC_Os04g48760.1	Chr4	29084013	G	T	583.19	G,T	2,5	7	T,T	0,11	11	NON_SYNONYMOUS_CODING
LOC_Os04g54160.1	Chr4	32266370	C	T	667.19	C,T	2,8	10	T,T	0,11	11	NON_SYNONYMOUS_CODING
LOC_Os04g48910.1	Chr4	29173666	T	C	545.19	T,C	5,3	8	C,C	0,12	12	NON_SYNONYMOUS_CODING
LOC_Os04g39990.1	Chr4	23801528	A	G	140.86	A,G	8,2	10	G,G	0,3	3	NON_SYNONYMOUS_CODING
LOC_Os04g05960.1	Chr4	3087913	C	A	49.21	C,A	8,3	11	C,C	8,0	8	NON_SYNONYMOUS_CODING
LOC_Os04g03490.1	Chr4	1509738	A	G	146.26	A,A	7,0	7	G,G	0,4	4	NON_SYNONYMOUS_CODING
LOC_Os04g06480.1	Chr4	3395913	C	T	323.23	C,T	5,3	8	T,T	0,7	7	NON_SYNONYMOUS_CODING
LOC_Os04g54040.1	Chr4	32206836	A	G	565.21	A,G	3,8	11	G,G	0,8	8	NON_SYNONYMOUS_CODING
LOC_Os04g07030.1	Chr4	3728418	T	C	139.19	T,T	10,0	10	T,C	10,5	15	NON_SYNONYMOUS_CODING
LOC_Os04g37890.1	Chr4	22533559	C	T	593.81	C,C	5,0	5	T,T	0,15	15	NON_SYNONYMOUS_CODING
LOC_Os04g24810.1	Chr4	14259525	A	G	241.71	A,A	13,1	14	A,G	3,8	11	NON_SYNONYMOUS_CODING
LOC_Os04g44390.1	Chr4	26278982	T	C	359.21	T,C	4,2	6	C,C	0,8	8	NON_SYNONYMOUS_CODING
LOC_Os04g04310.1	Chr4	2018331	C	T	616.19	C,T	5,7	12	T,T	0,10	10	NON_SYNONYMOUS_CODING
LOC_Os04g04670.1	Chr4	2247274	C	T	1385.19	C,T	4,9	13	T,T	0,25	25	NON_SYNONYMOUS_CODING
LOC_Os04g41520.1	Chr4	24627790	G	A	701.19	G,A	7,2	9	A,A	0,16	16	NON_SYNONYMOUS_CODING
LOC_Os04g54140.1	Chr4	32257928	A	C	773.19	A,C	3,3	6	C,C	0,18	18	NON_SYNONYMOUS_CODING
LOC_Os04g19570.1	Chr4	10891946	T	A	44.19	T,T	10,0	10	T,A	14,3	17	NON_SYNONYMOUS_CODING
LOC_Os04g04120.1	Chr4	1898220	A	C	160.26	A,A	16,1	17	A,C	24,9	33	NON_SYNONYMOUS_CODING
LOC_Os04g51590.1	Chr4	30568241	T	A	198.19	T,T	11,0	11	T,A	22,7	29	NON_SYNONYMOUS_CODING
LOC_Os04g02530.1	Chr4	938487	G	C	736.19	G,C	11,7	18	C,C	0,14	14	NON_SYNONYMOUS_CODING
LOC_Os04g03380.1	Chr4	1451863	G	C	379.21	G,C	6,3	9	C,C	0,8	8	NON_SYNONYMOUS_CODING
LOC_Os04g08710.1	Chr4	4726857	G	A	36.2	G,A	6,2	8	G,G	17,1	18	NON_SYNONYMOUS_CODING
LOC_Os04g04120.1	Chr4	1898412	G	C	405.2	G,C	7,3	10	C,C	0,8	8	NON_SYNONYMOUS_CODING
LOC_Os04g43590.1	Chr4	25793196	G	C	224.23	G,C	5,7	12	G,G	7,0	7	NON_SYNONYMOUS_CODING
LOC_Os04g40220.1	Chr4	23927980	A	G	992.19	A,G	3,3	6	G,G	0,23	23	NON_SYNONYMOUS_CODING
LOC_Os04g29960.1	Chr4	17876395	C	G	750.19	C,G	2,8	10	G,G	0,9	9	NON_SYNONYMOUS_CODING
LOC_Os04g04690.1	Chr4	2256414	A	G	57.86	A,A	3,0	3	A,G	12,3	15	NON_SYNONYMOUS_CODING
LOC_Os04g03380.1	Chr4	1452352	T	C	102.14	T,T	5,0	5	C,C	0,3	3	NON_SYNONYMOUS_CODING
LOC_Os04g30900.1	Chr4	18460212	C	T	49.17	N	N	N	T,T	0,2	2	NON_SYNONYMOUS_CODING
LOC_Os04g02550.1	Chr4	946105	T	C	728.19	T,C	3,5	8	C,C	0,14	14	NON_SYNONYMOUS_CODING
LOC_Os04g03550.1	Chr4	1551669	C	A	65.41	C,A	3,2	5	A,A	0,1	1	NON_SYNONYMOUS_CODING
LOC_Os04g04940.1	Chr4	2381224	G	A	658.19	G,A	3,5	8	A,A	0,14	14	NON_SYNONYMOUS_CODING
LOC_Os04g54660.1	Chr4	32518676	T	C	656.19	T,C	3,4	7	C,C	0,12	12	NON_SYNONYMOUS_CODING
LOC_Os04g38120.1	Chr4	22690455	C	T	549.19	C,T	8,6	14	T,T	0,10	10	NON_SYNONYMOUS_CODING
LOC_Os04g14530.1	Chr4	8133392	G	A	165.2	N	N	N	G,A	6,5	11	NON_SYNONYMOUS_CODING
LOC_Os04g27210.1	Chr4	16081191	T	C	278.19	T,T	15,0	15	T,C	22,13	35	NON_SYNONYMOUS_CODING
LOC_Os04g02230.1	Chr4	765349	T	C	1139.19	T,C	2,7	9	C,C	0,23	23	NON_SYNONYMOUS_CODING
LOC_Os04g40000.1	Chr4	23807941	G	A	225.9	G,G	9,1	10	A,A	0,7	7	NON_SYNONYMOUS_CODING
LOC_Os04g04410.1	Chr4	2100541	T	C	1005.19	T,C	11,13	24	C,C	0,18	18	NON_SYNONYMOUS_CODING
LOC_Os04g04300.1	Chr4	2016881	T	C	562.19	T,C	3,4	7	C,C	0,10	10	NON_SYNONYMOUS_CODING
LOC_Os04g06130.1	Chr4	3186525	A	G	44.28	A,G	12,3	15	A,A	14,1	15	NON_SYNONYMOUS_CODING
LOC_Os04g54780.1	Chr4	32571069	G	T	69.19	G,T	8,3	11	G,G	24,1	25	NON_SYNONYMOUS_CODING
LOC_Os04g48790.1	Chr4	29106243	A	G	623.21	A,G	1,5	6	G,G	0,15	15	NON_SYNONYMOUS_CODING
LOC_Os04g02230.1	Chr4	767026	C	G	560.19	C,G	7,5	12	G,G	0,11	11	NON_SYNONYMOUS_CODING
LOC_Os04g21040.1	Chr4	11830059	G	C	231.37	G,C	11,7	18	G,G	19,1	20	NON_SYNONYMOUS_CODING
LOC_Os04g06220.1	Chr4	3230259	G	T	198.54	G,G	18,1	19	G,T	21,7	28	NON_SYNONYMOUS_CODING
LOC_Os04g03970.1	Chr4	1808553	G	C	759.19	G,C	2,4	6	C,C	0,15	15	NON_SYNONYMOUS_CODING
LOC_Os04g38160.1	Chr4	22710392	C	T	440.19	C,T	3,2	5	T,T	0,10	10	NON_SYNONYMOUS_CODING
LOC_Os04g37830.1	Chr4	22490037	T	G	276.28	T,G	6,2	8	G,G	0,6	6	NON_SYNONYMOUS_CODING
LOC_Os04g03710.1	Chr4	1647058	T	C	860.19	T,C	5,5	10	C,C	0,16	16	NON_SYNONYMOUS_CODING
LOC_Os04g42399.1	Chr4	25083030	C	T	83.44	C,T	2,1	3	T,T	0,2	2	NON_SYNONYMOUS_CODING
LOC_Os04g54040.1	Chr4	32207313	C	T	559.19	C,T	6,5	11	T,T	0,10	10	NON_SYNONYMOUS_CODING
LOC_Os04g40360.1	Chr4	23994638	A	C	205.32	A,C	4,1	5	C,C	0,7	7	NON_SYNONYMOUS_CODING
LOC_Os04g04900.1	Chr4	2360604	T	A	832.19	T,T	25,1	26	T,A	26,27	53	NON_SYNONYMOUS_CODING
LOC_Os04g50000.1	Chr4	29821046	T	C	114.19	T,C	5,4	9	T,T	26,0	26	NON_SYNONYMOUS_CODING
LOC_Os04g04930.1	Chr4	2376506	T	C	563.21	T,C	3,8	11	C,C	0,8	8	NON_SYNONYMOUS_CODING
LOC_Os04g03710.1	Chr4	1646527	C	A	91.44	C,A	4,1	5	A,A	0,2	2	NON_SYNONYMOUS_CODING
LOC_Os04g48680.1	Chr4	29021113	G	A	460.22	G,A	4,1	5	A,A	0,12	12	NON_SYNONYMOUS_CODING
LOC_Os04g03796.2	Chr4	1709607	C	A	1056.19	C,A	6,7	13	A,A	0,18	18	NON_SYNONYMOUS_CODING
LOC_Os04g03970.1	Chr4	1808662	A	G	822.19	A,G	3,11	14	G,G	0,12	12	NON_SYNONYMOUS_CODING
LOC_Os04g04930.1	Chr4	2377731	A	G	411.28	A,G	3,6	9	G,G	0,6	6	NON_SYNONYMOUS_CODING
LOC_Os04g04680.1	Chr4	2254475	G	T	920.19	G,T	2,10	12	T,T	0,17	17	NON_SYNONYMOUS_CODING
LOC_Os04g38140.1	Chr4	22698998	G	A	679.19	G,A	11,4	15	A,A	0,14	14	NON_SYNONYMOUS_CODING
LOC_Os04g04950.1	Chr4	2395470	C	T	895.19	C,T	6,7	13	T,T	0,17	17	NON_SYNONYMOUS_CODING
LOC_Os04g04890.1	Chr4	2359052	G	C	151.62	G,G	17,1	18	G,C	14,7	21	NON_SYNONYMOUS_CODING
LOC_Os04g54350.1	Chr4	32349568	T	C	1170.19	T,C	5,8	13	C,C	0,22	22	NON_SYNONYMOUS_CODING
LOC_Os04g39720.1	Chr4	23673234	G	A	367.22	G,A	7,1	8	A,A	0,9	9	NON_SYNONYMOUS_CODING
LOC_Os04g48730.2	Chr4	29068561	G	A	951.19	G,A	7,6	13	A,A	0,20	20	NON_SYNONYMOUS_CODING
LOC_Os04g53650.1	Chr4	31976372	G	A	524.19	G,A	5,3	8	A,A	0,12	12	NON_SYNONYMOUS_CODING
LOC_Os04g04240.1	Chr4	1979391	A	G	1161.19	A,G	5,7	12	G,G	0,26	26	NON_SYNONYMOUS_CODING
LOC_Os04g03980.1	Chr4	1815013	C	T	717.19	C,T	7,6	13	T,T	0,14	14	NON_SYNONYMOUS_CODING
LOC_Os04g16860.1	Chr4	9231505	T	C	139.19	T,T	13,0	13	T,C	16,6	22	NON_SYNONYMOUS_CODING
LOC_Os04g04999.1	Chr4	2423476	G	A	519.2	G,A	5,4	9	A,A	0,9	9	NON_SYNONYMOUS_CODING
LOC_Os04g45780.1	Chr4	27094657	T	A	1413.4	T,A	1,8	9	A,A	0,29	29	NON_SYNONYMOUS_CODING
LOC_Os04g26560.1	Chr4	15507090	T	C	82.71	N	N	N	C,C	0,3	3	NON_SYNONYMOUS_CODING
LOC_Os04g51590.1	Chr4	30567285	C	T	298.19	C,C	13,0	13	C,T	20,10	30	NON_SYNONYMOUS_CODING
LOC_Os04g04490.1	Chr4	2141632	T	G	431.19	T,G	9,4	13	G,G	0,11	11	NON_SYNONYMOUS_CODING
LOC_Os04g02520.1	Chr4	924442	G	T	37.46	G,T	7,1	8	T,T	0,2	2	NON_SYNONYMOUS_CODING
LOC_Os04g25280.1	Chr4	14612158	A	G	78.19	A,A	16,0	16	A,G	20,4	24	NON_SYNONYMOUS_CODING
LOC_Os04g02360.1	Chr4	842031	G	A	609.19	G,A	4,4	8	A,A	0,12	12	NON_SYNONYMOUS_CODING
LOC_Os04g02090.1	Chr4	675481	C	T	60.19	C,C	11,0	11	C,T	12,3	15	NON_SYNONYMOUS_CODING
LOC_Os04g58450.1	Chr4	34772449	T	C	62.62	T,C	9,3	12	T,T	17,1	18	NON_SYNONYMOUS_CODING
LOC_Os04g37830.1	Chr4	22489664	A	G	182.54	A,G	6,2	8	G,G	0,4	4	NON_SYNONYMOUS_CODING
LOC_Os04g03110.1	Chr4	1291181	C	A	480.19	C,A	3,2	5	A,A	0,10	10	NON_SYNONYMOUS_CODING
LOC_Os04g03020.1	Chr4	1231673	A	G	977.19	A,G	5,6	11	G,G	0,21	21	NON_SYNONYMOUS_CODING
LOC_Os04g04780.1	Chr4	2294248	C	T	183.86	C,T	2,2	4	T,T	0,3	3	NON_SYNONYMOUS_CODING
LOC_Os04g40660.3	Chr4	24135683	A	C	412.45	A,A	9,0	9	C,C	0,11	11	NON_SYNONYMOUS_CODING
LOC_Os04g02300.1	Chr4	800034	A	G	873.19	A,G	8,5	13	G,G	0,19	19	NON_SYNONYMOUS_CODING
LOC_Os04g26010.1	Chr4	15136668	C	T	46.23	C,T	1,2	3	C,C	7,0	7	NON_SYNONYMOUS_CODING
LOC_Os04g04310.1	Chr4	2018346	T	C	686.19	T,C	4,7	11	C,C	0,11	11	NON_SYNONYMOUS_CODING
LOC_Os04g54130.1	Chr4	32249179	G	C	671.19	G,C	5,6	11	C,C	0,13	13	NON_SYNONYMOUS_CODING
LOC_Os04g04470.1	Chr4	2124281	T	A	501.19	T,A	5,4	9	A,A	0,10	10	NON_SYNONYMOUS_CODING
LOC_Os04g04080.1	Chr4	1883481	C	T	950.19	C,T	7,9	16	T,T	0,16	16	NON_SYNONYMOUS_CODING
LOC_Os04g07000.1	Chr4	3742059	G	A	55.02	G,G	10,1	11	G,A	14,4	18	NON_SYNONYMOUS_CODING
LOC_Os04g04940.1	Chr4	2380225	A	G	693.19	A,G	4,3	7	G,G	0,18	18	NON_SYNONYMOUS_CODING
LOC_Os04g54660.1	Chr4	32518407	T	C	642.19	T,C	4,4	8	C,C	0,13	13	NON_SYNONYMOUS_CODING
LOC_Os04g01760.1	Chr4	494976	A	G	57.37	A,A	5,0	5	A,G	13,3	16	NON_SYNONYMOUS_CODING
LOC_Os04g21030.1	Chr4	11827064	G	A	33.54	G,A	6,2	8	G,G	18,1	19	NON_SYNONYMOUS_CODING
LOC_Os04g48800.1	Chr4	29111535	G	C	1104.19	G,C	7,6	13	C,C	0,22	22	NON_SYNONYMOUS_CODING
LOC_Os04g05200.1	Chr4	2594555	C	T	222.23	C,C	21,1	22	C,T	14,7	21	NON_SYNONYMOUS_CODING
LOC_Os04g03050.1	Chr4	1259623	C	G	614.19	C,G	6,2	8	G,G	0,15	15	NON_SYNONYMOUS_CODING
LOC_Os04g03710.1	Chr4	1646557	T	A	91.44	T,A	4,1	5	A,A	0,2	2	NON_SYNONYMOUS_CODING
LOC_Os04g23350.1	Chr4	13335527	C	T	186.19	C,T	12,6	18	C,C	14,0	14	NON_SYNONYMOUS_CODING
LOC_Os04g03579.1	Chr4	1566306	C	G	684.19	C,G	4,2	6	G,G	0,16	16	NON_SYNONYMOUS_CODING
LOC_Os04g07580.1	Chr4	4033457	T	A	36.19	T,A	6,2	8	T,T	15,0	15	NON_SYNONYMOUS_CODING
LOC_Os04g24060.1	Chr4	13739849	T	C	268.2	T,T	9,0	9	T,C	8,12	20	NON_SYNONYMOUS_CODING
LOC_Os04g50172.1	Chr4	29933902	A	G	114.19	A,A	11,0	11	A,G	22,5	27	NON_SYNONYMOUS_CODING
LOC_Os04g04400.1	Chr4	2092813	C	T	907.19	C,T	5,3	8	T,T	0,19	19	NON_SYNONYMOUS_CODING
LOC_Os04g02300.1	Chr4	802809	C	G	886.19	C,G	3,7	10	G,G	0,17	17	NON_SYNONYMOUS_CODING
LOC_Os04g34060.1	Chr4	20627742	C	G	345.42	C,G	9,1	10	G,G	0,9	9	NON_SYNONYMOUS_CODING
LOC_Os04g04900.1	Chr4	2363430	G	A	129.19	G,A	11,5	16	G,G	14,0	14	NON_SYNONYMOUS_CODING
LOC_Os04g42399.1	Chr4	25083666	C	T	116.19	C,T	4,4	8	C,C	12,0	12	NON_SYNONYMOUS_CODING
LOC_Os04g04120.1	Chr4	1897152	A	T	713.23	A,T	8,5	13	T,T	1,15	16	NON_SYNONYMOUS_CODING
LOC_Os04g03110.1	Chr4	1291492	G	A	219.54	G,A	5,2	7	A,A	0,4	4	NON_SYNONYMOUS_CODING
LOC_Os04g03560.1	Chr4	1555080	C	T	143.44	C,T	2,3	5	T,T	0,2	2	NON_SYNONYMOUS_CODING
LOC_Os04g29330.1	Chr4	17407358	T	C	124.2	T,T	9,0	9	T,C	14,6	20	NON_SYNONYMOUS_CODING
LOC_Os04g41880.1	Chr4	24822280	C	A	337.23	C,A	2,3	5	A,A	0,7	7	NON_SYNONYMOUS_CODING
LOC_Os04g23739.1	Chr4	13575560	G	A	104.28	G,G	6,0	6	G,A	4,5	9	NON_SYNONYMOUS_CODING
LOC_Os04g17250.1	Chr4	9461110	C	T	42.19	C,C	13,0	13	C,T	17,3	20	NON_SYNONYMOUS_CODING
LOC_Os04g02210.1	Chr4	759271	C	T	910.19	C,T	6,2	8	T,T	0,22	22	NON_SYNONYMOUS_CODING
LOC_Os04g02230.1	Chr4	765735	T	G	693.19	T,G	8,4	12	G,G	0,14	14	NON_SYNONYMOUS_CODING
LOC_Os04g52420.1	Chr4	31154302	T	G	111.19	T,G	9,4	13	T,T	12,0	12	NON_SYNONYMOUS_CODING
LOC_Os04g02230.1	Chr4	769814	A	G	960.19	A,G	3,6	9	G,G	0,20	20	NON_SYNONYMOUS_CODING
LOC_Os04g44630.1	Chr4	26412314	A	G	410.19	A,G	8,2	10	G,G	0,10	10	NON_SYNONYMOUS_CODING
LOC_Os04g09310.1	Chr4	4945262	C	T	1022.19	C,T	7,6	13	T,T	0,21	21	NON_SYNONYMOUS_CODING
LOC_Os04g34060.1	Chr4	20627945	G	C	841.19	G,C	2,4	6	C,C	0,16	16	NON_SYNONYMOUS_CODING
LOC_Os04g03810.1	Chr4	1714746	G	A	312.24	G,A	5,1	6	A,A	0,7	7	NON_SYNONYMOUS_CODING
LOC_Os04g42730.1	Chr4	25290771	A	G	737.19	A,G	11,4	15	G,G	0,18	18	NON_SYNONYMOUS_CODING
LOC_Os04g04120.1	Chr4	1900777	C	T	247.23	C,T	7,2	9	T,T	0,7	7	NON_SYNONYMOUS_CODING
LOC_Os04g54660.1	Chr4	32520863	T	C	679.19	T,C	5,2	7	C,C	0,17	17	NON_SYNONYMOUS_CODING
LOC_Os04g04100.1	Chr4	1894887	C	G	757.19	C,G	3,6	9	G,G	0,14	14	NON_SYNONYMOUS_CODING
LOC_Os04g54160.1	Chr4	32267610	C	T	962.2	C,T	2,6	8	T,T	1,20	21	NON_SYNONYMOUS_CODING
LOC_Os04g05010.1	Chr4	2428905	T	C	663.19	T,C	6,3	9	C,C	0,15	15	NON_SYNONYMOUS_CODING
LOC_Os04g02180.1	Chr4	735957	A	G	1167.19	A,G	2,5	7	G,G	0,25	25	NON_SYNONYMOUS_CODING
LOC_Os04g11700.1	Chr4	6416658	A	C	34.19	A,C	5,2	7	A,A	12,0	12	NON_SYNONYMOUS_CODING
LOC_Os04g02530.3	Chr4	942624	G	A	75.21	G,A	7,3	10	G,G	8,0	8	NON_SYNONYMOUS_CODING
LOC_Os04g12560.1	Chr4	6957525	C	T	974.73	T,T	1,15	16	C,T	3,12	15	NON_SYNONYMOUS_CODING
LOC_Os04g48920.1	Chr4	29176469	A	G	638.19	A,G	4,3	7	G,G	0,14	14	NON_SYNONYMOUS_CODING
LOC_Os04g04254.1	Chr4	1995859	C	G	901.19	C,G	4,9	13	G,G	0,15	15	NON_SYNONYMOUS_CODING
LOC_Os04g04400.1	Chr4	2095588	A	T	687.19	A,T	12,4	16	T,T	0,14	14	NON_SYNONYMOUS_CODING
LOC_Os04g09990.1	Chr4	5377293	A	G	294.28	A,G	2,4	6	G,G	0,6	6	NON_SYNONYMOUS_CODING
LOC_Os04g49100.1	Chr4	29269427	G	A	931.19	G,A	3,8	11	A,A	0,19	19	NON_SYNONYMOUS_CODING
LOC_Os04g34160.1	Chr4	20702616	A	G	133.19	A,G	1,4	5	A,A	11,0	11	NON_SYNONYMOUS_CODING
LOC_Os04g03190.1	Chr4	1348681	G	A	57.41	G,A	6,2	8	A,A	0,1	1	NON_SYNONYMOUS_CODING
LOC_Os04g04120.1	Chr4	1897241	T	C	496.19	T,C	2,3	5	C,C	0,11	11	NON_SYNONYMOUS_CODING
LOC_Os04g02720.1	Chr4	1044718	T	C	884.19	T,C	5,5	10	C,C	0,18	18	NON_SYNONYMOUS_CODING
LOC_Os04g04950.1	Chr4	2395056	C	T	1225.19	C,T	4,10	14	T,T	0,22	22	NON_SYNONYMOUS_CODING
LOC_Os04g53940.1	Chr4	32141508	T	C	1335.19	T,C	7,10	17	C,C	0,25	25	NON_SYNONYMOUS_CODING
LOC_Os04g04790.1	Chr4	2299083	T	C	76.45	T,T	4,0	4	C,C	0,3	3	NON_SYNONYMOUS_CODING
LOC_Os04g03010.1	Chr4	1226551	T	G	725.19	T,G	4,1	5	G,G	0,18	18	NON_SYNONYMOUS_CODING
LOC_Os04g53970.1	Chr4	32152921	A	C	731.19	A,C	6,7	13	C,C	0,11	11	NON_SYNONYMOUS_CODING
LOC_Os04g48110.1	Chr4	28637129	A	G	36.47	A,A	12,1	13	A,G	14,4	18	NON_SYNONYMOUS_CODING
LOC_Os04g19770.1	Chr4	11044464	G	A	119.28	G,G	6,0	6	G,A	16,5	21	NON_SYNONYMOUS_CODING
LOC_Os04g54660.1	Chr4	32518268	C	T	512.39	C,T	1,5	6	T,T	0,9	9	NON_SYNONYMOUS_CODING
LOC_Os04g02310.1	Chr4	808526	C	T	1217.19	C,T	9,9	18	T,T	0,24	24	NON_SYNONYMOUS_CODING
LOC_Os04g04710.1	Chr4	2262573	A	G	547.19	A,G	8,6	14	G,G	0,10	10	NON_SYNONYMOUS_CODING
LOC_Os04g50000.1	Chr4	29821529	T	A	59.19	T,A	11,4	15	T,T	17,0	17	NON_SYNONYMOUS_CODING
LOC_Os04g04800.1	Chr4	2302221	C	A	171.86	C,A	6,2	8	A,A	0,3	3	NON_SYNONYMOUS_CODING
LOC_Os04g53612.1	Chr4	31961600	T	C	913.19	T,C	2,4	6	C,C	0,21	21	NON_SYNONYMOUS_CODING
LOC_Os04g05290.1	Chr4	2635244	C	T	121.87	N	N	N	C,T	25,6	31	NON_SYNONYMOUS_CODING
LOC_Os04g38120.1	Chr4	22690145	G	A	408.2	G,A	11,3	14	A,A	0,9	9	NON_SYNONYMOUS_CODING
LOC_Os04g01620.1	Chr4	423014	G	C	106.86	G,C	4,1	5	C,C	0,3	3	NON_SYNONYMOUS_CODING
LOC_Os04g47555.1	Chr4	28201379	T	C	980.19	T,C	2,7	9	C,C	0,19	19	NON_SYNONYMOUS_CODING
LOC_Os04g08832.1	Chr4	4884248	G	A	599.19	G,A	3,3	6	A,A	0,13	13	NON_SYNONYMOUS_CODING
LOC_Os04g03380.1	Chr4	1451884	T	G	470.19	T,G	2,3	5	G,G	0,10	10	NON_SYNONYMOUS_CODING
LOC_Os04g04574.1	Chr4	2186365	T	C	220.41	T,C	3,2	5	C,C	0,5	5	NON_SYNONYMOUS_CODING
LOC_Os04g03796.2	Chr4	1709336	C	T	933.19	C,T	6,4	10	T,T	0,20	20	NON_SYNONYMOUS_CODING
LOC_Os04g54500.1	Chr4	32420741	T	C	1074.19	T,C	9,6	15	C,C	0,22	22	NON_SYNONYMOUS_CODING
LOC_Os04g02330.1	Chr4	816843	T	C	309.54	T,C	3,4	7	C,C	0,4	4	NON_SYNONYMOUS_CODING
LOC_Os04g04520.1	Chr4	2162087	C	G	273.28	C,G	3,1	4	G,G	0,6	6	NON_SYNONYMOUS_CODING
LOC_Os04g54220.1	Chr4	32296384	T	C	384.2	T,C	2,2	4	C,C	0,9	9	NON_SYNONYMOUS_CODING
LOC_Os04g25120.1	Chr4	14510704	A	C	60.19	A,A	12,0	12	A,C	11,3	14	NON_SYNONYMOUS_CODING
LOC_Os04g39990.1	Chr4	23806286	A	G	214.62	A,A	7,0	7	G,G	0,7	7	NON_SYNONYMOUS_CODING
LOC_Os04g06620.1	Chr4	3488170	A	C	42.19	A,A	14,0	14	A,C	15,4	19	NON_SYNONYMOUS_CODING
LOC_Os04g03110.1	Chr4	1291202	T	C	357.23	T,C	4,2	6	C,C	0,7	7	NON_SYNONYMOUS_CODING
LOC_Os04g40240.1	Chr4	23934671	T	C	638.19	T,C	6,3	9	C,C	0,15	15	NON_SYNONYMOUS_CODING
LOC_Os04g03050.1	Chr4	1256706	C	G	383.2	C,G	6,1	7	G,G	0,12	12	NON_SYNONYMOUS_CODING
LOC_Os04g34150.1	Chr4	20699223	A	G	268.48	G,G	0,8	8	A,A	10,0	10	NON_SYNONYMOUS_CODING
LOC_Os04g01590.1	Chr4	400369	G	T	675.19	G,T	2,7	9	T,T	0,11	11	NON_SYNONYMOUS_CODING
LOC_Os04g42740.1	Chr4	25297290	A	G	629.19	A,G	9,6	15	G,G	0,12	12	NON_SYNONYMOUS_CODING
LOC_Os04g54130.1	Chr4	32249598	T	C	420.22	T,C	7,3	10	C,C	1,10	11	NON_SYNONYMOUS_CODING
LOC_Os04g11700.1	Chr4	6416700	G	C	36.19	G,C	6,2	8	G,G	11,0	11	NON_SYNONYMOUS_CODING
LOC_Os04g06330.1	Chr4	3309282	G	C	42.2	G,G	9,0	9	G,C	18,3	21	NON_SYNONYMOUS_CODING
LOC_Os04g04670.1	Chr4	2247245	T	C	1158.25	T,C	2,7	9	C,C	0,22	22	NON_SYNONYMOUS_CODING
LOC_Os04g04940.1	Chr4	2381905	C	T	748.19	C,T	6,4	10	T,T	0,14	14	NON_SYNONYMOUS_CODING
LOC_Os04g03890.1	Chr4	1780602	C	G	518.28	C,G	3,7	10	G,G	0,6	6	NON_SYNONYMOUS_CODING
LOC_Os04g19260.1	Chr4	10701069	T	C	348.28	T,T	6,0	6	T,C	13,10	23	NON_SYNONYMOUS_CODING
LOC_Os04g02850.1	Chr4	1111084	G	A	315.37	G,A	2,7	9	A,A	0,5	5	NON_SYNONYMOUS_CODING
LOC_Os04g02550.1	Chr4	946219	T	C	1172.19	T,C	3,13	16	C,C	0,15	15	NON_SYNONYMOUS_CODING
LOC_Os04g04770.1	Chr4	2292859	G	C	503.28	G,C	4,8	12	C,C	0,6	6	NON_SYNONYMOUS_CODING
LOC_Os04g59060.1	Chr4	35129451	G	A	333.19	G,G	19,0	19	G,A	10,10	20	NON_SYNONYMOUS_CODING
LOC_Os04g05340.1	Chr4	2656173	G	A	108.19	G,G	20,0	20	G,A	21,5	26	NON_SYNONYMOUS_CODING
LOC_Os04g54630.1	Chr4	32481201	A	C	322.28	A,C	3,4	7	C,C	0,6	6	NON_SYNONYMOUS_CODING
LOC_Os04g04930.1	Chr4	2377596	T	C	453.22	T,C	1,3	4	C,C	0,9	9	NON_SYNONYMOUS_CODING
LOC_Os04g13030.1	Chr4	7187632	A	T	53.28	A,A	6,0	6	A,T	12,3	15	NON_SYNONYMOUS_CODING
LOC_Os04g04930.1	Chr4	2377274	G	C	468.19	G,C	2,4	6	C,C	0,10	10	NON_SYNONYMOUS_CODING
LOC_Os04g02730.1	Chr4	1052772	A	T	1060.19	A,T	6,4	10	T,T	0,20	20	NON_SYNONYMOUS_CODING
LOC_Os04g38450.1	Chr4	22857735	T	A	678.19	T,A	4,2	6	A,A	0,17	17	NON_SYNONYMOUS_CODING
LOC_Os04g02800.1	Chr4	1087569	C	A	541.2	C,A	6,1	7	A,A	0,13	13	NON_SYNONYMOUS_CODING
LOC_Os04g04670.1	Chr4	2247474	T	A	905.19	T,A	3,9	12	A,A	0,14	14	NON_SYNONYMOUS_CODING
LOC_Os04g21040.1	Chr4	11830133	A	T	109.44	A,T	21,5	26	A,A	16,1	17	NON_SYNONYMOUS_CODING
LOC_Os04g04550.1	Chr4	2178928	C	A	117.86	C,C	4,0	4	A,A	0,4	4	NON_SYNONYMOUS_CODING
LOC_Os04g51590.1	Chr4	30567765	T	C	313.19	T,T	11,0	11	T,C	15,11	26	NON_SYNONYMOUS_CODING
LOC_Os04g04930.1	Chr4	2377782	C	T	564.21	C,T	1,5	6	T,T	0,8	8	NON_SYNONYMOUS_CODING
LOC_Os04g02230.1	Chr4	768423	A	T	1284.19	A,T	4,8	12	T,T	0,22	22	NON_SYNONYMOUS_CODING
LOC_Os04g03210.1	Chr4	1359058	C	T	976.19	C,T	6,7	13	T,T	0,19	19	NON_SYNONYMOUS_CODING
LOC_Os04g05010.1	Chr4	2429352	C	G	645.19	C,G	5,5	10	G,G	0,11	11	NON_SYNONYMOUS_CODING
LOC_Os04g02140.1	Chr4	711157	A	G	381.2	A,G	5,2	7	G,G	0,9	9	NON_SYNONYMOUS_CODING
LOC_Os04g03210.1	Chr4	1361873	C	A	855.19	C,A	6,8	14	A,A	0,15	15	NON_SYNONYMOUS_CODING
LOC_Os04g42399.1	Chr4	25083627	A	G	120.19	A,G	6,4	10	A,A	13,0	13	NON_SYNONYMOUS_CODING
LOC_Os04g04640.1	Chr4	2234215	T	C	316.37	T,C	4,4	8	C,C	0,5	5	NON_SYNONYMOUS_CODING
LOC_Os04g48540.1	Chr4	28932141	C	T	1058.19	C,T	6,4	10	T,T	0,23	23	NON_SYNONYMOUS_CODING
LOC_Os04g01770.1	Chr4	496052	C	T	720.19	C,T	2,6	8	T,T	0,14	14	NON_SYNONYMOUS_CODING
LOC_Os04g02180.1	Chr4	735999	G	A	1126.19	G,A	3,4	7	A,A	0,25	25	NON_SYNONYMOUS_CODING
LOC_Os04g02230.1	Chr4	770740	A	T	589.21	A,T	3,9	12	T,T	0,8	8	NON_SYNONYMOUS_CODING
LOC_Os04g01620.1	Chr4	423977	G	A	79.95	G,G	2,0	2	A,A	0,3	3	NON_SYNONYMOUS_CODING
LOC_Os04g04060.1	Chr4	1875195	A	C	701.19	A,C	6,4	10	C,C	0,17	17	NON_SYNONYMOUS_CODING
LOC_Os04g04700.1	Chr4	2260295	G	A	503.62	G,A	10,1	11	A,A	0,14	14	NON_SYNONYMOUS_CODING
LOC_Os04g29330.1	Chr4	17408999	T	G	216.19	T,T	11,0	11	T,G	16,7	23	NON_SYNONYMOUS_CODING
LOC_Os04g04930.1	Chr4	2377256	T	C	476.2	T,C	2,4	6	C,C	0,9	9	NON_SYNONYMOUS_CODING
LOC_Os04g57470.1	Chr4	34195228	G	A	167.49	A,A	0,5	5	G,A	3,6	9	NON_SYNONYMOUS_CODING
LOC_Os04g54140.1	Chr4	32257262	G	C	704.19	G,C	4,5	9	C,C	0,14	14	NON_SYNONYMOUS_CODING
LOC_Os04g02130.1	Chr4	704449	T	G	856.19	T,G	10,3	13	G,G	0,19	19	NON_SYNONYMOUS_CODING
LOC_Os04g03810.1	Chr4	1718075	C	T	1430.19	C,T	4,13	17	T,T	0,21	21	NON_SYNONYMOUS_CODING
LOC_Os04g04060.1	Chr4	1876535	C	T	834.19	C,T	5,10	15	T,T	0,12	12	NON_SYNONYMOUS_CODING
LOC_Os04g54050.1	Chr4	32211475	G	A	575.19	G,A	6,3	9	A,A	0,12	12	NON_SYNONYMOUS_CODING
LOC_Os04g04040.1	Chr4	1872059	T	A	927.19	T,A	2,3	5	A,A	0,23	23	NON_SYNONYMOUS_CODING
LOC_Os04g06630.1	Chr4	3491666	T	G	42.28	T,T	6,0	6	T,G	4,2	6	NON_SYNONYMOUS_CODING
LOC_Os04g04430.1	Chr4	2111559	C	A	137.45	C,A	1,1	2	A,A	0,2	2	NON_SYNONYMOUS_CODING
LOC_Os04g23350.1	Chr4	13336597	A	T	57.19	A,T	13,3	16	A,A	16,0	16	NON_SYNONYMOUS_CODING
LOC_Os04g04130.1	Chr4	1906778	G	A	522.19	G,A	6,5	11	A,A	0,10	10	NON_SYNONYMOUS_CODING
LOC_Os04g02210.1	Chr4	759283	G	T	867.19	G,T	7,3	10	T,T	0,21	21	NON_SYNONYMOUS_CODING
LOC_Os04g59110.1	Chr4	35163664	A	C	80.71	C,C	0,3	3	N	N	N	NON_SYNONYMOUS_CODING
LOC_Os04g04220.1	Chr4	1967747	G	A	521.19	G,A	4,2	6	A,A	0,12	12	NON_SYNONYMOUS_CODING
LOC_Os04g14640.1	Chr4	8206284	T	G	54.19	T,G	14,3	17	T,T	11,0	11	NON_SYNONYMOUS_CODING
LOC_Os04g53830.1	Chr4	32079060	A	G	1274.73	A,G	1,12	13	G,G	0,22	22	NON_SYNONYMOUS_CODING
LOC_Os04g04310.1	Chr4	2018754	C	G	1116.19	C,G	3,4	7	G,G	0,25	25	NON_SYNONYMOUS_CODING
LOC_Os04g04160.1	Chr4	1935415	G	C	40.44	G,G	4,0	4	C,C	0,2	2	NON_SYNONYMOUS_CODING
LOC_Os04g04940.1	Chr4	2383194	G	A	669.19	G,A	3,4	7	A,A	0,12	12	NON_SYNONYMOUS_CODING
LOC_Os04g54010.1	Chr4	32193921	G	A	908.19	G,A	2,9	11	A,A	0,17	17	NON_SYNONYMOUS_CODING
LOC_Os04g38070.1	Chr4	22659674	C	A	287.44	C,C	1,0	1	A,A	0,8	8	NON_SYNONYMOUS_CODING
LOC_Os04g54150.1	Chr4	32260525	T	C	1093.19	T,C	3,12	15	C,C	0,16	16	NON_SYNONYMOUS_CODING
LOC_Os04g54620.1	Chr4	32479239	T	C	783.19	T,C	4,7	11	C,C	0,14	14	NON_SYNONYMOUS_CODING
LOC_Os04g04120.1	Chr4	1898397	A	T	429.21	A,T	8,4	12	T,T	0,8	8	NON_SYNONYMOUS_CODING
LOC_Os04g03380.1	Chr4	1451996	C	T	586.19	C,T	1,2	3	T,T	0,14	14	NON_SYNONYMOUS_CODING
LOC_Os04g16400.1	Chr4	8910135	T	C	198.2	T,T	9,0	9	T,C	21,7	28	NON_SYNONYMOUS_CODING
LOC_Os04g03620.1	Chr4	1582964	C	T	50.46	C,T	6,1	7	T,T	0,2	2	NON_SYNONYMOUS_CODING
LOC_Os04g03950.1	Chr4	1802540	G	C	806.19	G,C	2,4	6	C,C	0,18	18	NON_SYNONYMOUS_CODING
LOC_Os04g53950.2	Chr4	32146771	G	C	444.4	G,C	1,6	7	C,C	0,5	5	NON_SYNONYMOUS_CODING
LOC_Os04g04860.1	Chr4	2344246	A	G	61.98	A,A	6,0	6	G,G	0,3	3	NON_SYNONYMOUS_CODING
LOC_Os04g04070.1	Chr4	1879378	C	G	539.26	C,G	4,1	5	G,G	0,14	14	NON_SYNONYMOUS_CODING
LOC_Os04g42430.1	Chr4	25114067	A	G	895.19	A,G	9,5	14	G,G	0,18	18	NON_SYNONYMOUS_CODING
LOC_Os04g50000.1	Chr4	29819803	G	A	66.19	G,A	7,3	10	G,G	15,0	15	NON_SYNONYMOUS_CODING
LOC_Os04g03620.1	Chr4	1583681	G	A	105.18	G,G	10,0	10	A,A	0,4	4	NON_SYNONYMOUS_CODING
LOC_Os04g02200.1	Chr4	756534	T	C	795.19	T,C	6,8	14	C,C	0,14	14	NON_SYNONYMOUS_CODING
LOC_Os04g05730.1	Chr4	2934385	T	G	68.19	T,G	6,3	9	T,T	30,0	30	NON_SYNONYMOUS_CODING
LOC_Os04g01790.1	Chr4	504251	G	C	132.19	G,G	11,0	11	G,C	16,5	21	NON_SYNONYMOUS_CODING
LOC_Os04g02350.1	Chr4	833791	G	T	231.22	N	N	N	T,T	0,8	8	NON_SYNONYMOUS_CODING
LOC_Os04g53920.1	Chr4	32134974	G	A	524.2	G,A	3,5	8	A,A	0,9	9	NON_SYNONYMOUS_CODING
LOC_Os04g05290.1	Chr4	2635318	G	A	139.19	G,G	40,2	42	G,A	56,9	65	NON_SYNONYMOUS_CODING
LOC_Os04g03480.1	Chr4	1505686	C	T	57.46	C,T	5,1	6	T,T	0,2	2	NON_SYNONYMOUS_CODING
LOC_Os04g53840.1	Chr4	32083447	C	T	334.23	C,T	1,2	3	T,T	1,10	11	NON_SYNONYMOUS_CODING
LOC_Os04g41500.1	Chr4	24614701	T	C	611.19	T,C	6,3	9	C,C	0,14	14	NON_SYNONYMOUS_CODING
LOC_Os04g53920.1	Chr4	32134607	G	A	815.19	G,A	3,7	10	A,A	0,13	13	NON_SYNONYMOUS_CODING
LOC_Os04g53660.1	Chr4	31978285	G	T	1178.19	G,T	8,6	14	T,T	0,26	26	NON_SYNONYMOUS_CODING
LOC_Os04g02090.1	Chr4	676538	A	G	141.2	A,A	9,0	9	A,G	13,5	18	NON_SYNONYMOUS_CODING
LOC_Os04g07690.1	Chr4	4092105	T	C	99.19	T,T	11,0	11	T,C	13,4	17	NON_SYNONYMOUS_CODING
LOC_Os04g53970.1	Chr4	32155105	C	T	687.19	C,T	2,7	9	T,T	0,9	9	NON_SYNONYMOUS_CODING
LOC_Os04g04940.1	Chr4	2382618	A	C	615.19	A,C	4,6	10	C,C	0,11	11	NON_SYNONYMOUS_CODING
LOC_Os04g04990.1	Chr4	2419556	A	G	604.19	A,G	6,5	11	G,G	0,14	14	NON_SYNONYMOUS_CODING
LOC_Os04g54370.1	Chr4	32356582	G	T	908.19	G,T	8,9	17	T,T	0,16	16	NON_SYNONYMOUS_CODING
LOC_Os04g44800.1	Chr4	26526955	C	T	422.19	C,T	2,2	4	T,T	0,10	10	NON_SYNONYMOUS_CODING
LOC_Os04g03579.1	Chr4	1562879	T	C	653.19	T,C	7,5	12	C,C	0,13	13	NON_SYNONYMOUS_CODING
LOC_Os04g02310.1	Chr4	807242	G	A	818.19	G,A	2,5	7	A,A	0,17	17	NON_SYNONYMOUS_CODING
LOC_Os04g29330.1	Chr4	17408979	T	A	258.19	T,T	9,0	9	T,A	16,8	24	NON_SYNONYMOUS_CODING
LOC_Os04g04940.1	Chr4	2379958	C	T	679.19	C,T	5,4	9	T,T	0,16	16	NON_SYNONYMOUS_CODING
LOC_Os04g04330.1	Chr4	2036871	C	T	389.2	C,T	4,2	6	T,T	0,9	9	NON_SYNONYMOUS_CODING
LOC_Os04g54002.1	Chr4	32192684	T	C	655.19	T,C	4,6	10	C,C	0,11	11	NON_SYNONYMOUS_CODING
LOC_Os04g02530.2	Chr4	942300	C	T	724.19	C,T	4,5	9	T,T	0,15	15	NON_SYNONYMOUS_CODING
LOC_Os04g03490.1	Chr4	1509223	C	T	89.41	C,T	4,2	6	T,T	0,1	1	NON_SYNONYMOUS_CODING
LOC_Os04g02850.1	Chr4	1112667	A	G	445.19	A,G	3,3	6	G,G	0,10	10	NON_SYNONYMOUS_CODING
LOC_Os04g02180.1	Chr4	736515	A	G	645.19	A,G	6,4	10	G,G	0,15	15	NON_SYNONYMOUS_CODING
LOC_Os04g04950.1	Chr4	2392639	T	C	139.86	T,C	2,2	4	C,C	0,3	3	NON_SYNONYMOUS_CODING
LOC_Os04g53860.1	Chr4	32091866	C	G	668.19	C,G	4,3	7	G,G	0,14	14	NON_SYNONYMOUS_CODING
LOC_Os04g03100.1	Chr4	1283389	A	G	483.23	A,G	4,6	10	G,G	0,7	7	NON_SYNONYMOUS_CODING
LOC_Os04g48580.1	Chr4	28953663	C	T	107.41	C,C	1,0	1	C,T	9,4	13	NON_SYNONYMOUS_CODING
LOC_Os04g06200.1	Chr4	3221577	C	T	708.19	C,T	2,4	6	T,T	0,14	14	NON_SYNONYMOUS_CODING
LOC_Os04g41220.1	Chr4	24455459	T	G	835.19	T,G	12,5	17	G,G	0,18	18	NON_SYNONYMOUS_CODING
LOC_Os04g02730.1	Chr4	1052966	G	A	1103.19	G,A	3,7	10	A,A	0,22	22	NON_SYNONYMOUS_CODING
LOC_Os04g48920.1	Chr4	29176657	G	A	1278.19	G,A	5,6	11	A,A	0,28	28	NON_SYNONYMOUS_CODING
LOC_Os04g01620.1	Chr4	421754	C	G	44.82	C,C	2,0	2	G,G	0,2	2	NON_SYNONYMOUS_CODING
LOC_Os04g03890.1	Chr4	1780748	T	C	762.19	T,C	3,9	12	C,C	0,12	12	NON_SYNONYMOUS_CODING
LOC_Os04g07690.1	Chr4	4092099	C	T	102.19	C,C	11,0	11	C,T	12,4	16	NON_SYNONYMOUS_CODING
LOC_Os04g02520.1	Chr4	924502	T	C	150.54	T,C	8,2	10	C,C	0,4	4	NON_SYNONYMOUS_CODING
LOC_Os04g48820.1	Chr4	29116865	A	C	818.19	A,C	6,7	13	C,C	0,16	16	NON_SYNONYMOUS_CODING
LOC_Os04g04940.1	Chr4	2379839	T	C	611.19	T,C	5,3	8	C,C	0,12	12	NON_SYNONYMOUS_CODING
LOC_Os04g41370.1	Chr4	24540167	T	A	1067.19	T,A	10,4	14	A,A	0,24	24	NON_SYNONYMOUS_CODING
LOC_Os04g30900.1	Chr4	18463376	C	T	547.19	C,T	5,5	10	T,T	0,11	11	NON_SYNONYMOUS_CODING
LOC_Os04g54150.1	Chr4	32261161	C	T	33.21	C,C	8,0	8	C,T	7,2	9	NON_SYNONYMOUS_CODING
LOC_Os04g49080.1	Chr4	29259300	G	A	190.32	G,A	1,1	2	A,A	2,5	7	NON_SYNONYMOUS_CODING
LOC_Os04g44370.1	Chr4	26271466	A	G	567.19	A,G	3,2	5	G,G	0,13	13	NON_SYNONYMOUS_CODING
LOC_Os04g04710.1	Chr4	2263266	C	T	235.28	C,T	6,2	8	T,T	0,6	6	NON_SYNONYMOUS_CODING
LOC_Os04g54670.1	Chr4	32523191	A	C	539.19	A,C	4,4	8	C,C	0,11	11	NON_SYNONYMOUS_CODING
LOC_Os04g44370.1	Chr4	26271982	T	C	531.19	T,C	4,3	7	C,C	0,13	13	NON_SYNONYMOUS_CODING
LOC_Os04g54020.1	Chr4	32200033	C	T	955.19	C,T	2,7	9	T,T	0,18	18	NON_SYNONYMOUS_CODING
LOC_Os04g12760.1	Chr4	7057503	G	A	558.96	A,A	0,9	9	G,A	1,7	8	NON_SYNONYMOUS_CODING
LOC_Os04g54160.1	Chr4	32266481	G	A	57.23	G,G	7,0	7	G,A	13,3	16	NON_SYNONYMOUS_CODING
LOC_Os04g42399.1	Chr4	25083497	G	A	30.19	G,A	8,2	10	G,G	14,0	14	NON_SYNONYMOUS_CODING
LOC_Os04g44440.1	Chr4	26310766	T	C	470.19	T,C	3,4	7	C,C	0,10	10	NON_SYNONYMOUS_CODING
LOC_Os04g07990.1	Chr4	4251335	A	G	42.37	A,A	5,0	5	A,G	17,3	20	NON_SYNONYMOUS_CODING
LOC_Os04g04470.1	Chr4	2124529	A	C	999.19	A,C	5,8	13	C,C	0,19	19	NON_SYNONYMOUS_CODING
LOC_Os04g04710.1	Chr4	2262908	T	G	636.19	T,G	9,3	12	G,G	0,14	14	NON_SYNONYMOUS_CODING
LOC_Os04g54020.1	Chr4	32201638	G	T	587.19	G,T	5,1	6	T,T	0,15	15	NON_SYNONYMOUS_CODING
LOC_Os04g06430.1	Chr4	3379430	G	A	71.19	G,A	6,3	9	G,G	21,0	21	NON_SYNONYMOUS_CODING
LOC_Os04g04310.1	Chr4	2018739	C	T	1378.19	C,T	3,4	7	T,T	0,28	28	NON_SYNONYMOUS_CODING
LOC_Os04g06220.1	Chr4	3228738	A	G	689.19	A,G	6,5	11	G,G	0,13	13	NON_SYNONYMOUS_CODING
LOC_Os04g05340.1	Chr4	2656161	G	T	80.19	G,G	21,0	21	G,T	21,5	26	NON_SYNONYMOUS_CODING
LOC_Os04g48960.1	Chr4	29198139	C	T	310.28	C,T	4,3	7	T,T	0,6	6	NON_SYNONYMOUS_CODING
LOC_Os04g04400.1	Chr4	2095390	A	C	654.19	A,C	5,3	8	C,C	0,15	15	NON_SYNONYMOUS_CODING
LOC_Os04g34160.1	Chr4	20702518	C	T	124.23	C,T	3,4	7	C,C	7,0	7	NON_SYNONYMOUS_CODING
LOC_Os04g53670.1	Chr4	31985323	C	A	1237.19	C,A	10,8	18	A,A	0,25	25	NON_SYNONYMOUS_CODING
LOC_Os04g04990.1	Chr4	2418605	A	T	551.19	A,T	6,4	10	T,T	0,10	10	NON_SYNONYMOUS_CODING
LOC_Os04g03600.1	Chr4	1574315	T	G	239.23	G,G	0,7	7	N	N	N	NON_SYNONYMOUS_CODING
LOC_Os04g03120.1	Chr4	1299530	C	T	94.95	C,C	2,0	2	T,T	0,3	3	NON_SYNONYMOUS_CODING
LOC_Os04g02110.1	Chr4	687006	T	C	519.19	T,C	2,3	5	C,C	0,13	13	NON_SYNONYMOUS_CODING
LOC_Os04g27210.1	Chr4	16082992	A	T	42.19	A,A	11,0	11	A,T	18,3	21	NON_SYNONYMOUS_CODING
LOC_Os04g17410.1	Chr4	9529794	G	A	60.37	G,G	19,1	20	G,A	12,3	15	NON_SYNONYMOUS_CODING
LOC_Os04g03970.1	Chr4	1808629	G	T	739.19	G,T	2,8	10	T,T	0,12	12	NON_SYNONYMOUS_CODING
LOC_Os04g03210.1	Chr4	1360964	G	T	1044.19	G,T	6,9	15	T,T	0,15	15	NON_SYNONYMOUS_CODING
LOC_Os04g02300.1	Chr4	800748	G	A	585.28	G,A	5,1	6	A,A	0,16	16	NON_SYNONYMOUS_CODING
LOC_Os04g03550.1	Chr4	1551697	C	T	120.44	C,T	3,2	5	T,T	0,2	2	NON_SYNONYMOUS_CODING
LOC_Os04g04030.1	Chr4	1869631	A	G	901.19	A,G	5,5	10	G,G	0,20	20	NON_SYNONYMOUS_CODING
LOC_Os04g04120.1	Chr4	1900340	T	C	50.45	T,T	4,0	4	C,C	0,3	3	NON_SYNONYMOUS_CODING
LOC_Os04g42750.1	Chr4	25303556	C	T	603.19	C,T	3,4	7	T,T	0,11	11	NON_SYNONYMOUS_CODING
LOC_Os04g37840.1	Chr4	22496484	A	G	119.64	A,G	13,1	14	G,G	0,4	4	NON_SYNONYMOUS_CODING
LOC_Os04g34180.1	Chr4	20713877	C	A	298.19	C,A	7,9	16	C,C	19,0	19	NON_SYNONYMOUS_CODING
LOC_Os04g18180.1	Chr4	10051130	T	G	57.37	T,T	5,0	5	T,G	12,3	15	NON_SYNONYMOUS_CODING
LOC_Os04g04490.1	Chr4	2142964	T	C	708.19	T,C	1,2	3	C,C	0,15	15	NON_SYNONYMOUS_CODING
LOC_Os04g53950.2	Chr4	32146804	T	C	448.24	T,C	1,4	5	C,C	0,7	7	NON_SYNONYMOUS_CODING
LOC_Os04g53840.1	Chr4	32083594	T	A	676.2	T,A	4,10	14	A,A	0,9	9	NON_SYNONYMOUS_CODING
LOC_Os04g13980.1	Chr4	7810499	A	G	144.28	A,A	6,0	6	A,G	12,5	17	NON_SYNONYMOUS_CODING
LOC_Os04g04320.2	Chr4	2021499	C	G	637.23	C,G	4,9	13	G,G	0,6	6	NON_SYNONYMOUS_CODING
LOC_Os04g03796.2	Chr4	1709755	G	A	582.19	G,A	2,3	5	A,A	0,10	10	NON_SYNONYMOUS_CODING
LOC_Os04g53590.1	Chr4	31950616	A	G	61.17	A,A	1,0	1	G,G	0,2	2	NON_SYNONYMOUS_CODING
LOC_Os04g04790.1	Chr4	2296215	T	G	417.23	T,G	3,6	9	G,G	0,7	7	NON_SYNONYMOUS_CODING
LOC_Os04g06120.1	Chr4	3182653	G	A	1069.19	G,A	10,8	18	A,A	0,22	22	NON_SYNONYMOUS_CODING
LOC_Os04g05010.1	Chr4	2429316	C	T	750.19	C,T	5,5	10	T,T	0,13	13	NON_SYNONYMOUS_CODING
LOC_Os04g08500.1	Chr4	4591588	C	G	867.19	C,G	3,7	10	G,G	0,17	17	NON_SYNONYMOUS_CODING
LOC_Os04g04790.1	Chr4	2295712	G	T	484.2	G,T	3,5	8	T,T	0,9	9	NON_SYNONYMOUS_CODING
LOC_Os04g46530.1	Chr4	27593336	T	C	58.19	T,C	11,3	14	T,T	27,0	27	NON_SYNONYMOUS_CODING
LOC_Os04g03490.1	Chr4	1509757	G	A	146.35	G,G	5,0	5	A,A	0,4	4	NON_SYNONYMOUS_CODING
LOC_Os04g55140.1	Chr4	32781154	G	A	84.73	G,G	12,1	13	G,A	19,6	25	NON_SYNONYMOUS_CODING
LOC_Os04g25280.1	Chr4	14612097	C	G	69.19	C,C	10,0	10	C,G	22,4	26	NON_SYNONYMOUS_CODING
LOC_Os04g02830.1	Chr4	1102093	A	G	635.19	A,G	6,6	12	G,G	0,11	11	NON_SYNONYMOUS_CODING
LOC_Os04g02660.1	Chr4	1004376	A	G	886.19	A,G	7,3	10	G,G	0,19	19	NON_SYNONYMOUS_CODING
LOC_Os04g04500.1	Chr4	2147885	G	T	565.19	G,T	6,4	10	T,T	0,12	12	NON_SYNONYMOUS_CODING
LOC_Os04g48580.1	Chr4	28952997	A	G	732.23	A,G	1,4	5	G,G	0,15	15	NON_SYNONYMOUS_CODING
LOC_Os04g54010.1	Chr4	32194980	T	G	612.19	T,G	6,5	11	G,G	0,12	12	NON_SYNONYMOUS_CODING
LOC_Os04g04080.1	Chr4	1884320	G	A	652.19	G,A	7,6	13	A,A	0,13	13	NON_SYNONYMOUS_CODING
LOC_Os04g02300.1	Chr4	803029	C	A	163.86	C,A	1,2	3	A,A	0,3	3	NON_SYNONYMOUS_CODING
LOC_Os04g17340.1	Chr4	9501917	A	T	97.19	A,A	11,0	11	A,T	8,4	12	NON_SYNONYMOUS_CODING
LOC_Os04g04770.1	Chr4	2292575	A	T	297.37	A,T	1,4	5	T,T	0,5	5	NON_SYNONYMOUS_CODING
LOC_Os04g03210.1	Chr4	1360300	T	C	1464.19	T,C	6,13	19	C,C	0,25	25	NON_SYNONYMOUS_CODING
LOC_Os04g54130.1	Chr4	32251810	A	C	593.19	A,C	3,5	8	C,C	0,11	11	NON_SYNONYMOUS_CODING
LOC_Os04g20310.1	Chr4	11360323	C	T	136.19	C,C	11,0	11	C,T	16,7	23	NON_SYNONYMOUS_CODING
LOC_Os04g03110.1	Chr4	1290841	T	C	99.71	N	N	N	C,C	0,3	3	NON_SYNONYMOUS_CODING
LOC_Os04g43950.1	Chr4	26053403	C	T	39.22	C,T	5,2	7	C,C	18,1	19	NON_SYNONYMOUS_CODING
LOC_Os04g53120.1	Chr4	31641798	T	G	72.19	T,G	8,3	11	T,T	25,1	26	NON_SYNONYMOUS_CODING
LOC_Os04g01650.1	Chr4	443656	C	T	981.19	C,T	3,4	7	T,T	0,19	19	NON_SYNONYMOUS_CODING
LOC_Os04g48640.1	Chr4	28987256	C	T	30.21	C,C	8,0	8	C,T	8,3	11	NON_SYNONYMOUS_CODING
LOC_Os04g06080.1	Chr4	3162333	G	A	60.19	G,A	11,4	15	G,G	21,0	21	NON_SYNONYMOUS_CODING
LOC_Os04g48580.1	Chr4	28953675	T	C	110.41	T,T	1,0	1	T,C	10,4	14	NON_SYNONYMOUS_CODING
LOC_Os04g54660.1	Chr4	32520523	A	T	484.19	A,T	7,2	9	T,T	0,14	14	NON_SYNONYMOUS_CODING
LOC_Os04g02200.1	Chr4	756070	G	A	587.19	G,A	3,7	10	A,A	0,11	11	NON_SYNONYMOUS_CODING
LOC_Os04g09360.1	Chr4	4980200	C	T	1077.19	C,T	9,7	16	T,T	0,22	22	NON_SYNONYMOUS_CODING
LOC_Os04g48640.1	Chr4	28986119	C	T	573.19	C,T	2,7	9	T,T	0,10	10	NON_SYNONYMOUS_CODING
LOC_Os04g08430.1	Chr4	4531550	G	A	310.22	G,A	2,1	3	A,A	0,8	8	NON_SYNONYMOUS_CODING
LOC_Os04g38060.1	Chr4	22652996	G	A	478.19	G,A	4,2	6	A,A	0,11	11	NON_SYNONYMOUS_CODING
LOC_Os04g48910.1	Chr4	29172942	T	C	595.19	T,C	2,5	7	C,C	0,11	11	NON_SYNONYMOUS_CODING
LOC_Os04g02810.1	Chr4	1090586	C	T	304.37	C,C	5,0	5	C,T	13,9	22	NON_SYNONYMOUS_CODING
LOC_Os04g12330.1	Chr4	6808621	G	A	30.37	G,G	5,0	5	G,A	8,2	10	NON_SYNONYMOUS_CODING
LOC_Os04g04940.1	Chr4	2381089	G	C	335.19	G,G	4,0	4	C,C	0,9	9	NON_SYNONYMOUS_CODING
LOC_Os04g03579.1	Chr4	1562595	T	A	691.19	T,A	7,5	12	A,A	0,14	14	NON_SYNONYMOUS_CODING
LOC_Os04g05200.1	Chr4	2594561	G	C	222.23	G,G	21,1	22	G,C	12,7	19	NON_SYNONYMOUS_CODING
LOC_Os04g43870.1	Chr4	25986780	T	C	584.19	T,C	4,5	9	C,C	0,10	10	NON_SYNONYMOUS_CODING
LOC_Os04g03180.1	Chr4	1335381	C	G	732.21	C,G	1,5	6	G,G	0,12	12	NON_SYNONYMOUS_CODING
LOC_Os04g53920.1	Chr4	32133831	A	G	679.19	A,G	2,1	3	G,G	0,15	15	NON_SYNONYMOUS_CODING
LOC_Os04g43250.1	Chr4	25588528	A	G	796.33	A,G	10,1	11	G,G	0,21	21	NON_SYNONYMOUS_CODING
LOC_Os04g16910.1	Chr4	9252158	T	C	125.32	T,T	10,1	11	T,C	23,7	30	NON_SYNONYMOUS_CODING
LOC_Os04g03380.1	Chr4	1452173	C	G	642.19	C,G	7,4	11	G,G	0,12	12	NON_SYNONYMOUS_CODING
LOC_Os04g05780.1	Chr4	2966295	C	T	224.3	C,T	4,4	8	T,T	0,6	6	NON_SYNONYMOUS_CODING
LOC_Os04g27210.1	Chr4	16083001	A	G	87.19	A,A	14,0	14	A,G	18,5	23	NON_SYNONYMOUS_CODING
LOC_Os04g02520.1	Chr4	926248	T	C	915.19	T,C	6,9	15	C,C	0,13	13	NON_SYNONYMOUS_CODING
LOC_Os04g29840.1	Chr4	17791286	G	T	1079.84	T,T	1,13	14	G,T	4,17	21	NON_SYNONYMOUS_CODING
LOC_Os04g04990.1	Chr4	2418673	T	C	609.2	T,C	6,6	12	C,C	0,9	9	NON_SYNONYMOUS_CODING
LOC_Os04g04420.1	Chr4	2104369	T	A	464.19	T,A	4,1	5	A,A	0,13	13	NON_SYNONYMOUS_CODING
LOC_Os04g04770.1	Chr4	2292409	A	G	316.28	A,G	2,1	3	G,G	0,6	6	NON_SYNONYMOUS_CODING
LOC_Os04g09530.1	Chr4	5112601	T	G	584.19	T,G	5,4	9	G,G	0,13	13	NON_SYNONYMOUS_CODING
LOC_Os04g34180.1	Chr4	20713453	C	G	152.19	C,G	3,5	8	C,C	22,0	22	NON_SYNONYMOUS_CODING
LOC_Os04g19260.1	Chr4	10704584	A	G	43.2	A,A	9,0	9	A,G	15,4	19	NON_SYNONYMOUS_CODING
LOC_Os04g38060.1	Chr4	22652168	G	A	253.52	A,A	0,7	7	G,G	16,0	16	NON_SYNONYMOUS_CODING
LOC_Os04g04700.1	Chr4	2258725	C	A	816.19	C,A	6,3	9	A,A	0,17	17	NON_SYNONYMOUS_CODING
LOC_Os04g54670.1	Chr4	32524793	A	G	483.19	A,G	2,2	4	G,G	0,10	10	NON_SYNONYMOUS_CODING
LOC_Os04g07770.1	Chr4	4156741	T	C	659.19	T,C	2,3	5	C,C	0,15	15	NON_SYNONYMOUS_CODING
LOC_Os04g03380.1	Chr4	1452270	A	G	270.28	A,G	4,1	5	G,G	0,6	6	NON_SYNONYMOUS_CODING
LOC_Os04g50000.1	Chr4	29821754	T	C	233.19	T,C	3,7	10	T,T	20,0	20	NON_SYNONYMOUS_CODING
LOC_Os04g02210.1	Chr4	759054	T	C	484.19	T,C	5,2	7	C,C	0,9	9	NON_SYNONYMOUS_CODING
LOC_Os04g04574.1	Chr4	2185680	A	G	438.23	A,G	5,4	9	G,G	0,7	7	NON_SYNONYMOUS_CODING
LOC_Os04g02600.1	Chr4	977642	T	A	740.19	T,A	3,7	10	A,A	0,14	14	NON_SYNONYMOUS_CODING
LOC_Os04g54710.1	Chr4	32540046	C	T	385.37	C,T	5,8	13	T,T	0,5	5	NON_SYNONYMOUS_CODING
LOC_Os04g09590.1	Chr4	5152325	C	T	367.28	C,T	2,6	8	T,T	0,6	6	NON_SYNONYMOUS_CODING
LOC_Os04g18900.1	Chr4	10507584	C	T	46.41	C,C	7,1	8	C,T	12,3	15	NON_SYNONYMOUS_CODING
LOC_Os04g04710.1	Chr4	2261985	G	C	817.19	G,C	5,4	9	C,C	0,18	18	NON_SYNONYMOUS_CODING
LOC_Os04g03796.2	Chr4	1709804	C	T	264.37	C,T	5,2	7	T,T	0,5	5	NON_SYNONYMOUS_CODING
LOC_Os04g02720.1	Chr4	1043988	G	A	311.65	G,A	6,1	7	A,A	0,8	8	NON_SYNONYMOUS_CODING
LOC_Os04g04470.1	Chr4	2124344	A	G	403.24	A,G	3,7	10	G,G	0,7	7	NON_SYNONYMOUS_CODING
LOC_Os04g42250.2	Chr4	24998494	C	T	743.19	C,T	4,5	9	T,T	0,15	15	NON_SYNONYMOUS_CODING
LOC_Os04g04670.1	Chr4	2247115	G	C	1604.19	G,C	5,12	17	C,C	0,28	28	NON_SYNONYMOUS_CODING
LOC_Os04g03050.1	Chr4	1257261	G	T	496.19	G,T	7,2	9	T,T	0,12	12	NON_SYNONYMOUS_CODING
LOC_Os04g18700.1	Chr4	10358519	G	A	63.19	G,G	13,0	13	G,A	11,3	14	NON_SYNONYMOUS_CODING
LOC_Os04g29424.1	Chr4	17494611	C	T	63.37	C,T	11,3	14	C,C	17,1	18	NON_SYNONYMOUS_CODING
LOC_Os04g03890.1	Chr4	1781029	C	A	520.23	C,A	3,7	10	A,A	0,7	7	NON_SYNONYMOUS_CODING
LOC_Os04g04430.1	Chr4	2110771	T	A	349.22	T,A	7,1	8	A,A	0,7	7	NON_SYNONYMOUS_CODING
LOC_Os04g54170.1	Chr4	32271692	T	C	45.19	T,C	3,2	5	T,T	19,0	19	NON_SYNONYMOUS_CODING
LOC_Os04g03890.1	Chr4	1780187	T	C	534.21	T,C	2,5	7	C,C	0,8	8	NON_SYNONYMOUS_CODING
LOC_Os04g54160.1	Chr4	32266595	A	G	139.45	A,A	3,0	3	G,G	0,4	4	NON_SYNONYMOUS_CODING
LOC_Os04g02520.1	Chr4	926266	T	C	1101.19	T,C	3,9	12	C,C	0,15	15	NON_SYNONYMOUS_CODING
LOC_Os04g22580.1	Chr4	12783876	T	G	940.19	T,G	5,7	12	G,G	0,19	19	NON_SYNONYMOUS_CODING
LOC_Os04g54150.1	Chr4	32262011	A	G	524.21	A,G	2,5	7	G,G	0,8	8	NON_SYNONYMOUS_CODING
LOC_Os04g04430.1	Chr4	2112983	T	C	40.2	T,C	4,2	6	N	N	N	NON_SYNONYMOUS_CODING
LOC_Os04g04900.1	Chr4	2360291	C	A	642.2	C,C	22,1	23	C,A	51,20	71	NON_SYNONYMOUS_CODING
LOC_Os04g04470.1	Chr4	2124427	T	G	945.19	T,G	8,9	17	G,G	0,17	17	NON_SYNONYMOUS_CODING
LOC_Os04g03579.1	Chr4	1572124	T	C	103.01	T,T	3,0	3	C,C	0,3	3	NON_SYNONYMOUS_CODING
LOC_Os04g14890.1	Chr4	8377388	A	T	34.44	A,T	7,2	9	A,A	16,1	17	NON_SYNONYMOUS_CODING
LOC_Os04g11270.1	Chr4	6159611	G	C	44.86	G,G	3,0	3	G,C	14,4	18	NON_SYNONYMOUS_CODING
LOC_Os04g21410.1	Chr4	12099258	G	A	74.19	G,G	13,0	13	G,A	13,4	17	NON_SYNONYMOUS_CODING
LOC_Os04g04940.1	Chr4	2381810	C	T	1001.19	C,T	5,6	11	T,T	0,16	16	NON_SYNONYMOUS_CODING
LOC_Os04g04340.1	Chr4	2043206	T	C	492.22	T,C	3,7	10	C,C	0,8	8	NON_SYNONYMOUS_CODING
LOC_Os04g03610.1	Chr4	1578250	A	C	282.22	A,C	4,1	5	C,C	0,8	8	NON_SYNONYMOUS_CODING
LOC_Os04g41670.1	Chr4	24705402	C	T	72.19	C,C	10,0	10	C,T	19,5	24	NON_SYNONYMOUS_CODING
LOC_Os04g48730.2	Chr4	29067716	T	C	906.19	T,C	3,5	8	C,C	0,19	19	NON_SYNONYMOUS_CODING
LOC_Os04g23350.1	Chr4	13335535	C	G	186.19	C,G	12,6	18	C,C	15,0	15	NON_SYNONYMOUS_CODING
LOC_Os04g27220.1	Chr4	16088502	A	G	34.23	A,G	5,2	7	A,A	7,0	7	NON_SYNONYMOUS_CODING
LOC_Os04g04080.1	Chr4	1883093	G	C	1283.19	G,C	2,10	12	C,C	0,23	23	NON_SYNONYMOUS_CODING
LOC_Os04g02200.1	Chr4	758579	C	T	832.19	C,T	8,7	15	T,T	0,16	16	NON_SYNONYMOUS_CODING
LOC_Os04g54160.1	Chr4	32266636	G	T	100.44	G,T	1,1	2	T,T	0,1	1	NON_SYNONYMOUS_CODING
LOC_Os04g54640.1	Chr4	32485444	T	C	449.81	T,T	3,0	3	C,C	0,13	13	NON_SYNONYMOUS_CODING
LOC_Os04g41330.1	Chr4	24526135	C	A	786.19	C,A	4,4	8	A,A	0,18	18	NON_SYNONYMOUS_CODING
LOC_Os04g20030.1	Chr4	11158672	G	A	37.3	G,G	6,0	6	G,A	10,4	14	NON_SYNONYMOUS_CODING
LOC_Os04g41670.1	Chr4	24704803	G	T	527.19	G,T	7,2	9	T,T	0,14	14	NON_SYNONYMOUS_CODING
LOC_Os04g29469.1	Chr4	17527020	T	G	88.21	T,T	8,0	8	T,G	11,6	17	NON_SYNONYMOUS_CODING
LOC_Os04g07720.1	Chr4	4107914	A	C	108.71	N	N	N	C,C	0,3	3	NON_SYNONYMOUS_CODING
LOC_Os04g54160.1	Chr4	32265079	T	C	228.37	T,C	3,1	4	C,C	0,5	5	NON_SYNONYMOUS_CODING
LOC_Os04g04940.1	Chr4	2382775	A	C	392.21	A,C	5,3	8	C,C	0,8	8	NON_SYNONYMOUS_CODING
LOC_Os04g21030.1	Chr4	11827070	T	C	33.54	T,C	7,2	9	T,T	17,1	18	NON_SYNONYMOUS_CODING
LOC_Os04g37810.2	Chr4	22476412	C	T	773.19	C,T	10,4	14	T,T	0,16	16	NON_SYNONYMOUS_CODING
LOC_Os04g38070.1	Chr4	22659711	G	T	311.83	G,G	3,0	3	T,T	0,9	9	NON_SYNONYMOUS_CODING
LOC_Os04g48900.1	Chr4	29168982	C	T	607.19	C,T	1,2	3	T,T	0,14	14	NON_SYNONYMOUS_CODING
LOC_Os04g53650.1	Chr4	31975967	C	T	515.19	C,T	4,3	7	T,T	0,12	12	NON_SYNONYMOUS_CODING
LOC_Os04g39720.1	Chr4	23673128	C	A	408.19	C,A	7,3	10	A,A	0,11	11	NON_SYNONYMOUS_CODING
LOC_Os04g48560.1	Chr4	28945091	A	G	927.19	A,G	7,5	12	G,G	0,20	20	NON_SYNONYMOUS_CODING
LOC_Os04g03050.1	Chr4	1248497	A	G	872.19	A,G	2,7	9	G,G	0,16	16	NON_SYNONYMOUS_CODING
LOC_Os04g44490.1	Chr4	26337151	T	C	184.41	T,C	8,1	9	C,C	0,5	5	NON_SYNONYMOUS_CODING
LOC_Os04g13120.1	Chr4	7240245	G	A	586.86	A,A	0,3	3	G,A	2,14	16	NON_SYNONYMOUS_CODING
LOC_Os04g04820.1	Chr4	2321139	G	A	222.37	G,A	5,1	6	A,A	0,5	5	NON_SYNONYMOUS_CODING
LOC_Os04g04990.1	Chr4	2419694	G	A	1086.19	G,A	3,8	11	A,A	0,20	20	NON_SYNONYMOUS_CODING
LOC_Os04g02730.1	Chr4	1048077	C	T	826.19	C,T	2,7	9	T,T	0,15	15	NON_SYNONYMOUS_CODING
LOC_Os04g43230.1	Chr4	25581882	A	C	544.19	A,C	3,5	8	C,C	0,11	11	NON_SYNONYMOUS_CODING
LOC_Os04g04940.1	Chr4	2382707	A	T	357.21	A,T	5,1	6	T,T	0,7	7	NON_SYNONYMOUS_CODING
LOC_Os04g53606.1	Chr4	31958265	C	T	553.19	C,T	3,1	4	T,T	0,16	16	NON_SYNONYMOUS_CODING
LOC_Os04g04060.1	Chr4	1875015	G	A	496.19	G,A	4,5	9	A,A	0,10	10	NON_SYNONYMOUS_CODING
LOC_Os04g54660.1	Chr4	32519310	C	T	620.19	C,T	6,5	11	T,T	0,13	13	NON_SYNONYMOUS_CODING
LOC_Os04g12280.1	Chr4	6780157	A	G	42.28	A,A	6,0	6	A,G	16,3	19	NON_SYNONYMOUS_CODING
LOC_Os04g19780.1	Chr4	11050036	T	C	62.23	T,T	7,0	7	T,C	14,4	18	NON_SYNONYMOUS_CODING
LOC_Os04g23470.1	Chr4	13417347	C	T	66.2	C,C	9,0	9	C,T	18,4	22	NON_SYNONYMOUS_CODING
LOC_Os04g02230.1	Chr4	768431	G	A	1315.19	G,A	4,7	11	A,A	0,24	24	NON_SYNONYMOUS_CODING
LOC_Os04g54150.1	Chr4	32262793	A	G	604.19	A,G	4,6	10	G,G	0,10	10	NON_SYNONYMOUS_CODING
LOC_Os04g04940.1	Chr4	2383400	T	C	153.43	T,C	7,1	8	C,C	0,5	5	NON_SYNONYMOUS_CODING
LOC_Os04g03950.1	Chr4	1802177	T	A	543.19	T,A	3,2	5	A,A	0,12	12	NON_SYNONYMOUS_CODING
LOC_Os04g03100.1	Chr4	1282087	T	C	405.21	T,C	3,2	5	C,C	0,8	8	NON_SYNONYMOUS_CODING
LOC_Os04g34100.1	Chr4	20653909	C	T	191.23	C,T	2,6	8	C,C	7,0	7	NON_SYNONYMOUS_CODING
LOC_Os04g44370.1	Chr4	26269062	C	G	460.19	C,G	7,2	9	G,G	0,12	12	NON_SYNONYMOUS_CODING
LOC_Os04g48094.1	Chr4	28623845	A	G	196.37	A,G	5,2	7	G,G	0,5	5	NON_SYNONYMOUS_CODING
LOC_Os04g06950.1	Chr4	3667195	G	A	122.21	G,G	8,0	8	G,A	8,5	13	NON_SYNONYMOUS_CODING
LOC_Os04g01620.1	Chr4	423159	A	G	76.92	A,A	1,0	1	G,G	0,4	4	NON_SYNONYMOUS_CODING
LOC_Os04g02200.1	Chr4	756209	A	C	809.19	A,C	5,8	13	C,C	0,14	14	NON_SYNONYMOUS_CODING
LOC_Os04g03210.1	Chr4	1358967	C	T	792.19	C,T	3,3	6	T,T	0,19	19	NON_SYNONYMOUS_CODING
LOC_Os04g44370.1	Chr4	26272871	G	A	454.19	G,A	5,2	7	A,A	0,12	12	NON_SYNONYMOUS_CODING
LOC_Os04g46530.1	Chr4	27593432	A	G	58.84	A,G	15,4	19	A,A	19,2	21	NON_SYNONYMOUS_CODING
LOC_Os04g54130.1	Chr4	32251951	T	C	806.19	T,C	4,6	10	C,C	0,16	16	NON_SYNONYMOUS_CODING
LOC_Os04g12280.1	Chr4	6780436	G	A	78.19	G,G	14,0	14	G,A	24,5	29	NON_SYNONYMOUS_CODING
LOC_Os04g02520.1	Chr4	921717	C	T	726.19	C,T	12,5	17	T,T	0,15	15	NON_SYNONYMOUS_CODING
LOC_Os04g04370.1	Chr4	2057323	C	T	979.19	C,T	6,2	8	T,T	0,21	21	NON_SYNONYMOUS_CODING
LOC_Os04g03890.1	Chr4	1780633	G	A	559.23	G,A	4,8	12	A,A	0,7	7	NON_SYNONYMOUS_CODING
LOC_Os04g48670.1	Chr4	29015933	T	C	348.19	T,C	6,3	9	C,C	0,11	11	NON_SYNONYMOUS_CODING
LOC_Os04g38160.1	Chr4	22710343	G	A	259.37	G,A	4,2	6	A,A	0,5	5	NON_SYNONYMOUS_CODING
LOC_Os04g48680.1	Chr4	29021078	T	C	525.19	T,C	7,4	11	C,C	0,11	11	NON_SYNONYMOUS_CODING
LOC_Os04g04700.1	Chr4	2260005	T	C	362.43	T,T	11,0	11	C,C	0,10	10	NON_SYNONYMOUS_CODING
LOC_Os04g47030.1	Chr4	27872327	G	A	111.19	G,A	18,5	23	G,G	22,0	22	NON_SYNONYMOUS_CODING
LOC_Os04g04430.1	Chr4	2110980	A	G	698.19	A,G	4,6	10	G,G	0,15	15	NON_SYNONYMOUS_CODING
LOC_Os04g02210.1	Chr4	759484	A	C	850.19	A,C	2,8	10	C,C	0,15	15	NON_SYNONYMOUS_CODING
LOC_Os04g04220.1	Chr4	1967480	A	G	847.19	A,G	3,3	6	G,G	0,17	17	NON_SYNONYMOUS_CODING
LOC_Os04g01970.1	Chr4	605812	T	A	41.19	T,A	11,3	14	T,T	18,0	18	NON_SYNONYMOUS_CODING
LOC_Os04g02210.1	Chr4	759601	T	C	986.19	T,C	8,4	12	C,C	0,22	22	NON_SYNONYMOUS_CODING
LOC_Os04g02720.1	Chr4	1044631	T	C	751.19	T,C	4,5	9	C,C	0,12	12	NON_SYNONYMOUS_CODING
LOC_Os04g54560.1	Chr4	32449081	G	A	482.19	G,A	5,4	9	A,A	0,10	10	NON_SYNONYMOUS_CODING
LOC_Os04g04770.1	Chr4	2292434	G	C	355.28	G,C	1,2	3	C,C	0,8	8	NON_SYNONYMOUS_CODING
LOC_Os04g02730.1	Chr4	1048092	A	G	752.19	A,G	2,7	9	G,G	0,13	13	NON_SYNONYMOUS_CODING
LOC_Os04g25060.1	Chr4	14454591	T	C	65.32	T,T	10,1	11	T,C	4,3	7	NON_SYNONYMOUS_CODING
LOC_Os04g03370.1	Chr4	1446752	G	T	123.86	G,T	2,1	3	T,T	0,3	3	NON_SYNONYMOUS_CODING
LOC_Os04g22640.1	Chr4	12824608	T	G	183.2	T,T	9,0	9	T,G	13,6	19	NON_SYNONYMOUS_CODING
LOC_Os04g19090.1	Chr4	10598963	T	C	122.19	T,T	10,0	10	T,C	23,6	29	NON_SYNONYMOUS_CODING
LOC_Os04g16540.1	Chr4	8995556	C	T	116.19	C,C	14,0	14	C,T	18,6	24	NON_SYNONYMOUS_CODING
LOC_Os04g27730.1	Chr4	16388899	A	C	247.26	A,A	18,2	20	A,C	27,12	39	NON_SYNONYMOUS_CODING
LOC_Os04g48980.1	Chr4	29208293	T	C	847.19	T,C	6,11	17	C,C	0,12	12	NON_SYNONYMOUS_CODING
LOC_Os04g38800.1	Chr4	23077402	A	G	535.19	A,G	11,4	15	G,G	0,12	12	NON_SYNONYMOUS_CODING
LOC_Os04g43260.1	Chr4	25593333	C	T	748.2	C,T	1,2	3	T,T	0,18	18	NON_SYNONYMOUS_CODING
LOC_Os04g31600.1	Chr4	18892398	C	T	475.19	C,T	3,4	7	T,T	0,10	10	NON_SYNONYMOUS_CODING
LOC_Os04g19260.1	Chr4	10700962	T	G	386.54	T,T	4,0	4	T,G	10,12	22	NON_SYNONYMOUS_CODING
LOC_Os04g42830.1	Chr4	25347477	C	T	63.19	C,C	11,0	11	C,T	11,2	13	NON_SYNONYMOUS_CODING
LOC_Os04g04990.1	Chr4	2417456	A	G	767.19	A,G	4,5	9	G,G	0,16	16	NON_SYNONYMOUS_CODING
LOC_Os04g02230.1	Chr4	767216	T	C	523.2	T,C	4,6	10	C,C	0,9	9	NON_SYNONYMOUS_CODING
[truncated: 20,430 more rows]

## Sheet: Table S6
Table S6 Differentially expressed genes in MU1 compared with Z12
RAP_Locus	readcount_MU1	readcount_Z12	log2FoldChange	pval	padj	Gene name	InterPro description
EPlOSAG00000004531	63.3504	118.869	-0.90795	0.0022238	0.036676	-//-
EPlOSAG00000008595	6.57018	23.3587	-1.83	0.0007411	0.015509	-//-
EPlOSAG00000015273	20.0034	5.62276	1.8309	0.0014653	0.026443	-//-
EPlOSAG00000019095	7.3921	21.9906	-1.5728	0.0025939	0.041443	-//-
EPlOSAG00000020654	9.17086	0.617229	3.8932	0.00099948	0.019496	-//-
EPlOSAG00000031156	3.57006	18.1245	-2.3439	0.00033727	0.0083574	-//-
EPlOSAG00000045465	152.308	47.2878	1.6875	9.5636e-05	0.0031065	-//-
EPlOSAG00000046987	29.9622	0.308615	6.6012	0.00019773	0.0054598	-//-
EPlOSAG00000049482	4.32899	17.798	-2.0396	0.001292	0.024066	-//-
EPlOSAG00000050364	113.042	31.6659	1.8359	0.00066355	0.014213	-//-
Novel00027	0.997564	17.5537	-4.1372	9.5565e-07	6.9479e-05	--	membrane protein-like [Oryza sativa Japonica Group]
Novel00039	230.318	138.391	0.73487	0.00042444	0.010045	--	hypothetical protein LOC_Os12g39770 [Oryza sativa Japonica Group]
Novel00085	542.039	376.791	0.52463	0.0010214	0.019856	--	hypothetical protein OsI_04753 [Oryza sativa Indica Group]
Novel00106	22.2052	56.1765	-1.3391	7.9925e-05	0.0026969	--	Os02g0502401 [Oryza sativa Japonica Group]>gi|255670921|dbj|BAH91704.1| Os02g0502401 [Oryza sativa Japonica Group]
Novel00160	130.986	55.6023	1.2362	5.959e-07	4.6902e-05	--	wall-associated protein kinase [Oryza sativa Japonica Group]>gi|77552636|gb|ABA95433.1| Protein kinase domain containing protein [Oryza sativa Japonica Group]
Novel00171	23.1843	116.811	-2.333	5.1139e-16	2.576e-13	--	OSIGBa0103I21.3 [Oryza sativa Indica Group]
Novel00192	3.33143	32.0654	-3.2668	5.5734e-09	7.6468e-07	--	Sugar transporter family protein, expressed [Oryza sativa Japonica Group]
Novel00194	4.50464	21.8061	-2.2752	0.00013373	0.004017	--	hypothetical protein OsI_37002 [Oryza sativa Indica Group]
Novel00195	167.841	320.302	-0.93233	3.0681e-05	0.0012464	-//-
Novel00198	3.37216	14.4323	-2.0976	0.0028802	0.044966	--	hypothetical protein LOC_Os11g41460 [Oryza sativa Japonica Group]
Novel00222	336.661	570.428	-0.76075	0.0017471	0.030392	--	Os12g0273000 [Oryza sativa Japonica Group]>gi|255670222|dbj|BAF29573.2| Os12g0273000 [Oryza sativa Japonica Group]
Novel00235	213.767	91.6331	1.2221	1.5596e-05	0.00072361	--	Os01g0196800 [Oryza sativa Japonica Group]>gi|113531827|dbj|BAF04210.1| Os01g0196800 [Oryza sativa Japonica Group]>gi|215701506|dbj|BAG92930.1| unnamed protein product [Oryza sativa Japonica Group]
Novel00246	8.63572	32.611	-1.917	3.2194e-05	0.0012973	--	hypothetical protein OsI_06428 [Oryza sativa Indica Group]
Novel00274	292.37	137.066	1.0929	3.9193e-05	0.0015254	--	hypothetical protein OsJ_07975 [Oryza sativa Japonica Group]
Novel00286	20.2234	51.2762	-1.3423	0.0015504	0.027751	--	putative polyprotein [Oryza sativa Japonica Group]
Novel00298	207.903	131.639	0.65933	0.00061727	0.013398	--	hypothetical protein OsI_08285 [Oryza sativa Indica Group]
Novel00309	17.3656	44.8377	-1.3685	0.00022743	0.0060662	--	hypothetical protein SORBIDRAFT_09g023890 [Sorghum bicolor]>gi|241945271|gb|EES18416.1| hypothetical protein SORBIDRAFT_09g023890 [Sorghum bicolor]
Novel00335	124.334	75.6168	0.71744	0.0024381	0.039527	--	hypothetical protein LOC_Os03g10290 [Oryza sativa Japonica Group]
Novel00342	102.159	53.3657	0.93683	0.00037385	0.0090414	--	typical A-type R2R3 Myb protein [Oryza sativa Japonica Group]>gi|125585972|gb|EAZ26636.1| hypothetical protein OsJ_10540 [Oryza sativa Japonica Group]
Novel00353	13.3754	33.3087	-1.3163	0.0019262	0.032796	--	retrotransposon, putative, centromere-specific [Oryza sativa Japonica Group]
Novel00383	27.068	8.62899	1.6493	0.00065906	0.014136	--	hypothetical protein OsJ_14265 [Oryza sativa Japonica Group]
Novel00412	6.76067	37.7351	-2.4807	1.3183e-07	1.2363e-05	--	Os01g0512001, partial [Oryza sativa Japonica Group]>gi|255673282|dbj|BAH91103.1| Os01g0512001, partial [Oryza sativa Japonica Group]
Novel00422	93.784	197.366	-1.0735	3.278e-07	2.8054e-05	--	OSIGBa0150F01.6 [Oryza sativa Indica Group]
Novel00448	69.0957	111.747	-0.69357	0.0031527	0.048106	--	PREDICTED: polyubiquitin isoform X1 [Brachypodium distachyon]>gi|721613705|ref|XP_010240784.1| PREDICTED: polyubiquitin isoform X1 [Brachypodium distachyon]
Novel00452	20.0234	50.433	-1.3327	0.00014952	0.0043984	--	hypothetical protein [Oryza sativa Japonica Group]
Novel00479	59.5425	30.8639	0.948	0.0028808	0.044966	-//-
Novel00489	49.1434	14.2132	1.7898	1.5439e-06	0.00010409	--	transposon protein, putative, CACTA, En/Spm sub-class [Oryza sativa Japonica Group]
Novel00492	41.5534	17.7411	1.2279	0.00078843	0.016306	--	hypothetical protein OsJ_21243 [Oryza sativa Japonica Group]
Novel00509	120.06	63.392	0.92138	0.0001786	0.0050542	--	Os06g0605100 [Oryza sativa Japonica Group]>gi|255677208|dbj|BAH93620.1| Os06g0605100 [Oryza sativa Japonica Group]
Novel00536	0	72.543	--	1.9666e-09	3.0281e-07	--	hypothetical protein [Oryza sativa Japonica Group]
Novel00548	132.184	259.953	-0.97571	5.6e-07	4.4776e-05	--	hypothetical protein OsJ_22538 [Oryza sativa Japonica Group]
Novel00557	49.6061	13.7457	1.8515	0.00049401	0.011297	--	putative polyprotein [Oryza sativa Japonica Group]
Novel00559	1.2362	17.1764	-3.7964	0.0020849	0.034759	--	Os05g0267732, partial [Oryza sativa Japonica Group]>gi|255676192|dbj|BAH93038.1| Os05g0267732, partial [Oryza sativa Japonica Group]
Novel00564	32.7978	350.622	-3.4182	1.2586e-51	8.8757e-48	-//-
Novel00579	9.90692	42.0462	-2.0855	7.9348e-06	0.00041206	--	Os07g0141200, partial [Oryza sativa Japonica Group]>gi|255677506|dbj|BAH93780.1| Os07g0141200, partial [Oryza sativa Japonica Group]
Novel00603	1.37703	15.3481	-3.4784	2.835e-05	0.0011692	--	Os08g0334200 [Oryza sativa Japonica Group]>gi|255678367|dbj|BAH94251.1| Os08g0334200 [Oryza sativa Japonica Group]
Novel00658	272.879	140.427	0.95845	4.689e-05	0.0017552	--	hypothetical protein OsI_31134 [Oryza sativa Indica Group]
Novel00659	1.38445	13.1111	-3.2434	0.000142	0.0042181	--	Os06g0363350 [Oryza sativa Japonica Group]>gi|255677035|dbj|BAH93510.1| Os06g0363350 [Oryza sativa Japonica Group]
Novel00677	52.4861	94.8101	-0.85311	0.00096135	0.018995	--	hypothetical protein OsJ_29009 [Oryza sativa Japonica Group]
Novel00682	41.455	16.1347	1.3614	0.0023655	0.038651	--	hypothetical protein OsI_31872 [Oryza sativa Indica Group]>gi|222641835|gb|EEE69967.1| hypothetical protein OsJ_29857 [Oryza sativa Japonica Group]
Novel00685	33.0429	95.2159	-1.5269	0.0014201	0.025877	--	hypothetical protein OsI_32260 [Oryza sativa Indica Group]>gi|125606516|gb|EAZ45552.1| hypothetical protein OsJ_30213 [Oryza sativa Japonica Group]
OS01G0102000	158.33	96.0501	0.72107	0.0020715	0.034602	-	Phosphoesterase
OS01G0102600	830.269	595.304	0.47995	0.0016448	0.029077	-	P-loop containing nucleoside triphosphate hydrolase||Shikimate kinase/gluconokinase
OS01G0102900	1067.96	610.652	0.80644	9.996e-08	9.7098e-06	LIR1	Light regulated Lir1
OS01G0105900	1248.81	1749.11	-0.48607	0.00099618	0.019482	-	Ribokinase-like||Carbohydrate kinase PfkB
OS01G0106300	3263.62	2039.05	0.67857	0.0029096	0.045275	-	NAD(P)-binding domain||NmrA-like
OS01G0108400	24.5339	7.96535	1.623	0.0012217	0.02295	-	Achaete-scute transcription factor-related||Myc-type, basic helix-loop-helix (bHLH) domain
OS01G0110400	597.232	918.07	-0.62031	9.021e-05	0.0029645	-	Thiolase, acyl-enzyme intermediate active site||Thiolase, conserved site||Thiolase||Thiolase, N-terminal||Thiolase-like||Thiolase, C-terminal||Thiolase, active site
OS01G0112600	106.9	403.999	-1.9181	2.7185e-05	0.0011264	-//-
OS01G0113200	69.8044	183.793	-1.3967	2.3208e-10	4.4235e-08	-	Concanavalin A-like lectin/glucanase, subgroup||Serine-threonine/tyrosine-protein kinase catalytic domain||Protein kinase-like domain||Protein kinase domain||Protein kinase, ATP binding site
OS01G0118700	1439.95	2130.77	-0.56535	0.00010204	0.0032709	-	Glycosyltransferase AER61, uncharacterised
OS01G0119000	568.348	983.706	-0.79145	0.00011157	0.0034814	-	Glycosyltransferase AER61, uncharacterised
OS01G0121500	528.828	1602.01	-1.599	4.518e-10	7.9654e-08	-//-
OS01G0121600	432.238	1171.49	-1.4384	2.0513e-19	1.8546e-16	-//-
OS01G0123900	162.828	72.1628	1.174	3.8913e-06	0.00022869	-	Proteinase inhibitor I12, Bowman-Birk
OS01G0124200	16173.9	30105.1	-0.89634	9.421e-08	9.1766e-06	-	Proteinase inhibitor I12, Bowman-Birk
OS01G0124401	12404.6	26924.9	-1.1181	2.4643e-06	0.00015517	RBBI3.3	Proteinase inhibitor I12, Bowman-Birk
OS01G0127200	44.0414	91.4854	-1.0547	9.0081e-05	0.0029645	-	Multicopper oxidase, copper-binding site||Multicopper oxidase, type 1||Multicopper oxidase, type 3||Multicopper oxidase, type 2||Cupredoxin
OS01G0129600	77.2088	137.116	-0.82856	0.00027241	0.0070422	-	Lateral organ boundaries, LOB
OS01G0129800	16.0516	39.7742	-1.3091	0.0020332	0.034107	-//-
OS01G0130200	245.333	116.813	1.0705	6.0129e-08	6.1995e-06	-//-
OS01G0132200	55.8175	109.117	-0.96708	0.0013263	0.024588	-//-
OS01G0134700	371.382	1288.29	-1.7945	3.1158e-12	8.5832e-10	-	Calmodulin binding protein-like
OS01G0135700	713.896	1699.39	-1.2512	0.00011043	0.0034603	CML16	EF-hand domain pair||EF-Hand 1, calcium-binding site||EF-hand domain
OS01G0138400	21.2048	56.553	-1.4152	0.00090297	0.01806	-	Wall-associated receptor kinase, C-terminal||Protein kinase, ATP binding site||Serine/threonine-protein kinase, active site||Wall-associated receptor kinase galacturonan-binding domain||Concanavalin A-like lectin/glucanase, subgroup||Protein kinase domain||Protein kinase-like domain
OS01G0138800	88.1744	290.583	-1.7205	0.00066928	0.014277	-	Class I glutamine amidotransferase-like||Glutamine amidotransferase||Peptidase C26
OS01G0140700	105.84	62.6486	0.75653	0.0019776	0.033428	-	DNA-binding domain||B3 DNA binding domain||AP2/ERF domain||DNA-binding pseudobarrel domain
OS01G0141000	1552.55	2467.51	-0.66841	3.9895e-06	0.00023368	-	B3 DNA binding domain||DNA-binding domain||AP2/ERF domain||DNA-binding pseudobarrel domain
OS01G0143800	1427.77	940.456	0.60233	4.8916e-05	0.0018252	-	Mitochondrial glycoprotein
OS01G0149800	2171.43	3072.3	-0.50068	0.000547	0.012215	MT2A	Metallothionein, family 15, plant
OS01G0151200	1699.27	1244.43	0.44943	0.0023276	0.038138	-	Membrane insertase OXA1/ALB3/YidC||Membrane insertase YidC/Oxa1, C-terminal
OS01G0164600	349.953	222.796	0.65144	0.00015789	0.0045934	-	Protein phosphatase 2C (PP2C)-like domain
OS01G0165600	22.3312	48.7766	-1.1271	0.0014147	0.025793	-	Protein of unknown function DUF4228, plant
OS01G0170500	522.975	330.19	0.66345	0.00012005	0.0036809	-	Domain of unknown function DUF239||Domain of unknown function DUF4409
OS01G0175850	4.25858	16.1408	-1.9223	0.0031354	0.047901	-	UDP-glucuronosyl/UDP-glucosyltransferase
OS01G0179600	2581.97	3658.79	-0.50289	0.00064277	0.013871	-	UDP-glucuronosyl/UDP-glucosyltransferase
OS01G0180300	861.14	521.57	0.72339	4.3655e-06	0.0002513	-//-
OS01G0182600	1940.82	1426.11	0.44458	0.0028085	0.044112	GI	GIGANTEA||-
OS01G0183600	53.0865	23.9295	1.1496	0.00067718	0.014402	-	Cytochrome P450, E-class, group I||Cytochrome P450, conserved site||Cytochrome P450
OS01G0183850	31.7112	95.5444	-1.5912	0.00021913	0.0059208	-//-
OS01G0185900	94.2842	283.251	-1.587	6.5722e-15	2.6637e-12	-	DNA-binding WRKY
OS01G0187200	37.5662	131.782	-1.8106	0.00022978	0.0061012	-//-
OS01G0187300	49.4896	194.394	-1.9738	0.0011741	0.022234	-//-
OS01G0190500	110.804	65.7101	0.75383	0.002164	0.035824	-	IQ motif, EF-hand binding site||Domain of unknown function DUF4005
OS01G0191200	778.259	330.651	1.2349	9.4784e-09	1.2066e-06	-	Acid phosphatase, plant||Acid phosphatase (Class B)||Vegetative storage protein/acid phosphatase||HAD-like domain
OS01G0191700	608.973	921.476	-0.59757	0.00013448	0.0040356	-	ATP-dependent 6-phosphofructokinase||Phosphofructokinase domain||Pyrophosphate-dependent phosphofructokinase TP0108
OS01G0192000	407.303	715.106	-0.81205	1.1672e-06	8.1501e-05	-	Zinc finger, CCCH-type
OS01G0194600	575.782	965.998	-0.7465	1.5131e-05	0.0007095	GRXS2	Thioredoxin-like fold||Glutaredoxin-like, plant II||Glutaredoxin
OS01G0195300	37.0006	109.519	-1.5656	5.0332e-06	0.0002834	-//-
OS01G0200600	18.2751	79.7832	-2.1262	3.587e-11	7.6655e-09	-	AP2/ERF domain||DNA-binding domain
OS01G0201600	2957.74	2128.21	0.47486	0.0013721	0.025147	-//-
OS01G0203000	881.215	1238.32	-0.49082	0.001352	0.02492	BZR2	BZR1, transcriptional repressor||BZR family
OS01G0205200	218.655	102.243	1.0967	1.0778e-07	1.0327e-05	-	Tetratricopeptide-like helical||Pentatricopeptide repeat||DYW domain
OS01G0207900	79.4767	38.4799	1.0464	0.0029239	0.045398	-	WAT1-related protein||Drug/metabolite transporter
OS01G0211200	336.201	480.752	-0.51597	0.0015362	0.027538	-	Cytochrome P450||Cytochrome P450, E-class, group I||Cytochrome P450, conserved site
OS01G0211800	486.931	322.516	0.59435	0.00038772	0.0093383	BZIP02	Basic-leucine zipper domain
OS01G0214500	33.5284	79.2461	-1.241	1.9111e-05	0.00084551	-//-
OS01G0215500	545.105	335.146	0.70174	1.7522e-05	0.00079311	-	SGNH hydrolase-type esterase domain||Lipase, GDSL
OS01G0216000	458.825	654.363	-0.51215	0.0015962	0.028383	-	Lipase, GDSL||SGNH hydrolase-type esterase domain
OS01G0217500	165.124	360.649	-1.127	1.5487e-05	0.00072138	-	DJ-1||DJ-1/PfpI||Class I glutamine amidotransferase-like
OS01G0221700	238.744	154.544	0.62745	0.0011017	0.021125	-	Uncharacterised protein family UPF0016
OS01G0226666	22.6077	53.2169	-1.2351	0.00026623	0.0068976	-//-
OS01G0232200	81.9976	37.488	1.1292	5.1581e-05	0.0019005	-	G-protein beta WD-40 repeat||WD40/YVTN repeat-like-containing domain||WD40-repeat-containing domain||WD40 repeat
OS01G0235100	801.222	521.204	0.62035	8.2941e-05	0.0027748	-	Lin-54 family
OS01G0238500	341.19	228.806	0.57645	0.0014398	0.026116	-	Aminotransferase, class IV
OS01G0246400	690.932	457.307	0.59538	0.00034824	0.008545	-	Chlorophyll A-B binding protein
OS01G0246700	1062.98	3097.67	-1.5431	6.4419e-15	2.6412e-12	-//-
OS01G0248900	4.01994	19.1292	-2.2505	0.00033418	0.0083119	EXPA8	Expansin/pollen allergen, DPBB domain||Expansin||Expansin, cellulose-binding-like domain||Expansin/Lol pI||RlpA-like double-psi beta-barrel domain
OS01G0249800	22.0495	57.0337	-1.3711	6.1876e-05	0.002195	-	Heavy metal-associated domain, HMA
OS01G0251400	9795.02	7055.49	0.4733	0.00090148	0.018042	-//-
OS01G0256500	9979.77	15281	-0.61466	1.4654e-05	0.00069263	-	Late embryogenesis abundant protein, LEA-5
OS01G0261200	552.017	1269.32	-1.2013	0.00022565	0.006037	NAC74	-||NAC domain
OS01G0264600	610.873	970.054	-0.66719	0.00015907	0.0046204	-//-
OS01G0266100	210.91	112.806	0.90279	5.5108e-06	0.00030314	-	Zinc finger, RING-type||Zinc finger, RING/FYVE/PHD-type
OS01G0266400	138.951	86.2874	0.68736	0.0018021	0.031119	-//-
OS01G0270300	640.357	1335.48	-1.0604	4.2224e-12	1.1365e-09	-	Haem peroxidase, plant/fungal/bacterial||Plant peroxidase||Peroxidases heam-ligand binding site||Haem peroxidase
OS01G0278000	840.867	1897.43	-1.1741	0.0019585	0.033201	-	VQ
OS01G0278900	2264.74	1600.95	0.50042	0.00037724	0.0091108	-//-
OS01G0279100	12118.6	8586.87	0.49702	0.00039963	0.0095405	-	Ferritin-like superfamily||Rubrerythrin||Magnesium-protoporphyrin IX monomethyl ester aerobic oxidative cyclase
OS01G0279700	367.969	245.373	0.5846	0.0008643	0.017478	PHT4;1	-||Major facilitator superfamily domain||Major facilitator superfamily
OS01G0284500	768.623	1577.47	-1.0373	4.6073e-12	1.2124e-09	GER4	Cupin 1||RmlC-like cupin domain||Germin||RmlC-like jelly roll fold||Germin, manganese binding site
OS01G0285300	470.721	299.682	0.65144	0.00011932	0.0036649	-	SANT/Myb domain||Homeodomain-like||Myb domain
OS01G0290650	12.5038	35.7795	-1.5168	0.0024296	0.039456	-//-
OS01G0294700	3553.49	6353.87	-0.8384	4.1933e-09	5.8908e-07	-	Peroxidase, active site||Haem peroxidase||Plant peroxidase||Haem peroxidase, plant/fungal/bacterial
OS01G0295700	689.326	1159.35	-0.75006	0.00022039	0.0059341	-	Protein phosphatase 2C||Protein phosphatase 2C, manganese/magnesium aspartate binding site||Protein phosphatase 2C (PP2C)-like domain
OS01G0303000	978.873	465.043	1.0738	8.8424e-12	2.1804e-09	-	Domain of unknown function CP12
OS01G0303100	33.9063	9.18978	1.8835	1.9365e-05	0.00085568	-	Glycoside hydrolase, catalytic domain||Glycoside hydrolase, superfamily||Glycoside hydrolase, family 18, catalytic domain||Glycoside hydrolase, chitinase active site
OS01G0305900	446.902	310.472	0.5255	0.0018034	0.031126	-	SANT/Myb domain||Myb domain||Homeodomain-like
OS01G0309100	566.375	996.379	-0.81494	0.00017745	0.0050371	-//-
OS01G0311800	22.9212	129.04	-2.4931	2.7686e-08	3.1491e-06	-	Pectin lyase fold/virulence factor||Pectinesterase, catalytic||Pectinesterase inhibitor domain||Pectin lyase fold||Pectinesterase, Asp active site
OS01G0313300	807.068	1546.9	-0.93862	0.00079999	0.016467	-	AP2/ERF domain||DNA-binding domain
OS01G0314800	352.573	705.855	-1.0014	2.988e-05	0.001218	-	Late embryogenesis abundant protein, LEA-5
OS01G0319000	23.7453	7.43585	1.6751	0.0013011	0.024185	-	Protein notum homologue||Alpha/Beta hydrolase fold
OS01G0326100	18.1364	67.2241	-1.8901	0.0023082	0.037883	-	Haem peroxidase||Peroxidase, active site||Haem peroxidase, plant/fungal/bacterial
OS01G0326300	540.719	2832.95	-2.3894	5.5786e-08	5.8026e-06	-	Haem peroxidase||Peroxidases heam-ligand binding site||Haem peroxidase, plant/fungal/bacterial||Plant peroxidase
OS01G0329900	807.087	529.429	0.60829	0.001114	0.021279	-	Lipase, GDSL||SGNH hydrolase-type esterase domain
OS01G0343300	308.962	173.715	0.8307	0.00010723	0.0033917	-	Zinc finger, NHR/GATA-type||Zinc finger, GATA-type
OS01G0343500	157.085	93.9482	0.7416	0.0004897	0.011218	-//-
OS01G0347600	69.8381	389.108	-2.4781	5.5499e-31	1.6308e-27	-	Cysteine peptidase, cysteine active site||Proteinase inhibitor I29, cathepsin propeptide||Peptidase C1A, papain C-terminal||Peptidase C1A, papain||Cysteine peptidase, asparagine active site
OS01G0348800	2760	6704.92	-1.2806	4.2259e-15	1.7739e-12	-	Mannose-binding lectin
OS01G0357200	309.253	198.861	0.63703	0.0032797	0.049558	-	SCP2 sterol-binding domain
OS01G0363300	354.653	219.18	0.69429	7.6764e-05	0.0026077	-	Uncharacterised protein family UPF0497, trans-membrane plant||Uncharacterised protein family UPF0497, trans-membrane plant subgroup
OS01G0368000	76.1049	30.9187	1.2995	4.541e-05	0.0017071	-	Flavin monooxygenase FMO||Pyridine nucleotide-disulphide oxidoreductase, FAD/NAD(P)-binding domain||Flavin monooxygenase-like
OS01G0369700	50.141	96.6172	-0.94629	0.00034979	0.0085773	-	Thioredoxin-like fold||Glutathione S-transferase, C-terminal-like||Glutathione S-transferase, N-terminal||Glutathione S-transferase, C-terminal
OS01G0383700	942.239	1302.59	-0.46721	0.0018005	0.031107	-//-
OS01G0384800	1321.33	2155.7	-0.70616	2.2662e-06	0.00014424	-//-
OS01G0495701	33.5678	13.1079	1.3566	0.0027612	0.043563	-//-
OS01G0498300	302.965	701.656	-1.2116	7.6271e-05	0.0025959	-	Glycosyltransferase AER61, uncharacterised
OS01G0500900	597.951	366.877	0.70473	1.8688e-05	0.00083098	-	Tyrosine-tRNA ligase||Aminoacyl-tRNA synthetase, class I, conserved site||Tyrosine-tRNA ligase, bacterial-type, type 1||Tyrosine-tRNA ligase, bacterial-type||RNA-binding S4 domain||Aminoacyl-tRNA synthetase, class Ic||Rossmann-like alpha/beta/alpha sandwich fold
OS01G0501800	24383.4	15434.3	0.65975	2.2037e-06	0.00014077	-	Photosystem II PsbO, manganese-stabilising||Outer membrane protein/outer membrane enzyme PagP , beta-barrel
OS01G0507000	589.15	385.734	0.61103	0.00018756	0.0052571	-//-
OS01G0507700	769.893	537.841	0.51748	0.00092956	0.018511	-	Heavy metal-associated domain, HMA
OS01G0508500	423.798	143.231	1.565	1.0099e-06	7.2231e-05	-	NIM1-interacting protein 1/3
OS01G0510600	798.503	519.959	0.6189	6.2468e-05	0.0022115	-	Tetratricopeptide repeat-containing domain||Tetratricopeptide-like helical
OS01G0511600	358.18	161.813	1.1464	2.6708e-10	4.9828e-08	-//-
OS01G0513400	693.504	972.495	-0.48779	0.0022709	0.037349	-	Protein of unknown function DUF789
OS01G0525701	27.1034	63.237	-1.2223	0.0013581	0.024982	-	DVL
OS01G0525800	417.742	748.061	-0.84054	7.9871e-06	0.00041356	-	DVL
OS01G0534800	317.192	497.747	-0.65006	0.0027935	0.043973	-	Ubiquitin fusion degradation protein UFD1
OS01G0550300	6684.47	9534.02	-0.51227	0.0031762	0.048336	-	Development/cell death domain
OS01G0555100	75.1589	34.5265	1.1222	0.00012131	0.0037132	-	Zinc finger, RanBP2-type
OS01G0558100	72.0025	36.0159	0.99941	0.00055188	0.012288	-	Thioredoxin-like fold||Glutathione S-transferase, C-terminal-like||Glutathione S-transferase, N-terminal
OS01G0566800	118.725	53.9341	1.1384	6.598e-06	0.00035304	-	Myc-type, basic helix-loop-helix (bHLH) domain
OS01G0570800	1272.07	3076.91	-1.2743	1.8319e-05	0.00082076	-	IQ motif, EF-hand binding site
OS01G0574800	966.328	690.534	0.4848	0.001356	0.024982	-	Late embryogenesis abundant protein, LEA-14
OS01G0575200	123.519	367.592	-1.5734	2.2351e-09	3.3825e-07	-	Myc-type, basic helix-loop-helix (bHLH) domain
OS01G0580500	631.453	906.379	-0.52144	0.00079889	0.016464	-	Oxoglutarate/iron-dependent dioxygenase||Isopenicillin N synthase-like||Non-haem dioxygenase N-terminal domain
OS01G0581300	468.464	323.246	0.5353	0.0014541	0.026287	-	Pyridine nucleotide-disulphide oxidoreductase, FAD/NAD(P)-binding domain||Lycopene cyclase, beta/epsilon
OS01G0582600	3095.04	5592	-0.85341	0.0007922	0.016355	-	Harbinger transposase-derived nuclease domain
OS01G0584032	146.426	319.824	-1.1271	0.002813	0.044142	-//-
OS01G0585100	247.219	383.444	-0.63323	0.00030655	0.0077695	-	Protein of unknown function DUF2838
OS01G0585300	2858.94	2038.07	0.48828	0.00070057	0.014783	-	Protein of unknown function DUF1118
OS01G0589800	433.576	289.174	0.58435	0.00046313	0.010772	-	Chlorophyll A-B binding protein||Chlorophyll a/b binding protein domain
OS01G0591300	226.976	388.943	-0.77702	5.3131e-06	0.00029457	-	Aldehyde dehydrogenase, C-terminal||Aldehyde dehydrogenase, N-terminal||Aldehyde dehydrogenase, glutamic acid active site||Aldehyde dehydrogenase, conserved site||Aldehyde/histidinol dehydrogenase||Aldehyde dehydrogenase domain
OS01G0594300	775.428	2001	-1.3677	2.6035e-19	2.1857e-16	-	Leucine-rich repeat||Leucine-rich repeat domain, L domain-like
OS01G0597800	161.288	777.017	-2.2683	2.1724e-38	8.5112e-35	-	UDP-glucuronosyl/UDP-glucosyltransferase
OS01G0600900	70047.3	39127.6	0.84014	1.0941e-08	1.3681e-06	CAB2R	Chlorophyll A-B binding protein, plant||Chlorophyll a/b binding protein domain||Chlorophyll A-B binding protein
OS01G0601200	167.978	92.5386	0.86015	5.7453e-05	0.0020683	-	Serine/threonine-protein kinase, active site||Protein kinase-like domain||Protein kinase domain||Protein kinase, ATP binding site
OS01G0601675	21.2322	51.5736	-1.2804	0.00021586	0.0058416	-	Leucine-rich repeat domain, L domain-like||Leucine-rich repeat-containing N-terminal, type 2||Leucine-rich repeat, typical subtype||Leucine-rich repeat
OS01G0607000	82.3146	46.6129	0.82042	0.0020555	0.034403	-//-
OS01G0609900	512.688	950.277	-0.89027	6.1712e-09	8.3693e-07	-	P-loop containing nucleoside triphosphate hydrolase||ABC transporter-like||ABC-transporter extracellular N-terminal domain||ABC-2 type transporter||AAA+ ATPase domain||Plant PDR ABC transporter associated
OS01G0611000	6640.41	13049.2	-0.97462	0.0005498	0.012262	-	Galactose-binding domain-like||Protein of unknown function DUF642
OS01G0615050	198.674	1478.51	-2.8957	6.2123e-66	2.1905e-61	-	Proteinase inhibitor I13, potato inhibitor I
OS01G0615100	113.241	508.49	-2.1668	5.884e-17	3.2932e-14	-	Proteinase inhibitor I13, potato inhibitor I
OS01G0615500	113.32	68.9042	0.71774	0.0031377	0.047917	-	ABC transporter, conserved site||AAA+ ATPase domain||ABC-2 type transporter||ABC transporter-like||P-loop containing nucleoside triphosphate hydrolase
OS01G0618400	660.25	388.692	0.76439	2.8815e-06	0.00017639	-	RNA helicase, DEAD-box type, Q motif||Helicase, C-terminal||P-loop containing nucleoside triphosphate hydrolase||Helicase, superfamily 1/2, ATP-binding domain||RNA helicase, ATP-dependent, DEAD-box, conserved site||DNA/RNA helicase, DEAD/DEAH box type, N-terminal
OS01G0619900	63.881	33.2053	0.94397	0.0017842	0.030916	-//-
OS01G0620800	279.21	460.326	-0.72131	1.731e-05	0.00078552	-	UDP-glucuronosyl/UDP-glucosyltransferase
OS01G0624700	21.6872	73.1813	-1.7546	4.8048e-08	5.1496e-06	-	DNA-binding WRKY
OS01G0627967	4.6232	77.5937	-4.069	0.00085207	0.017297	-//-
OS01G0630300	90.5103	172.342	-0.92912	4.0806e-05	0.0015812	-//-
OS01G0631200	129.968	241.868	-0.89607	5.3399e-06	0.00029559	-	Tetrapyrrole methylase, subdomain 2||Tetrapyrrole methylase, subdomain 1||Uroporphiryn-III C-methyltransferase, conserved site||Uroporphyrin-III C-methyltransferase||Tetrapyrrole methylase
OS01G0631400	242.776	147.992	0.71411	0.00015662	0.0045642	-//-
OS01G0631800	80.3848	462.144	-2.5233	3.2653e-09	4.6615e-07	-//-
OS01G0633000	4174.23	2971.19	0.49047	0.00045799	0.010667	-	Ribosomal protein L31
OS01G0638000	41.6906	349.529	-3.0676	2.3208e-44	1.3639e-40	-	UDP-glucuronosyl/UDP-glucosyltransferase
OS01G0639600	248.996	1143.36	-2.1991	0.00013594	0.0040623	-	Protein of unknown function DUF1645, plant
OS01G0640700	238.389	158.91	0.58511	0.0021968	0.036313	-	Uncharacterised protein family UPF0497, trans-membrane plant
OS01G0642200	1380.85	1027.01	0.42711	0.0032249	0.048951	-//-
OS01G0644600	2116.62	3154.96	-0.57586	7.9559e-05	0.0026871	-//-
OS01G0644900	870.637	2095.78	-1.2673	2.9619e-17	1.7849e-14	-//-
OS01G0647200	1037.29	393.964	1.3967	0.00010604	0.0033654	-//-
OS01G0647850	127.226	198.82	-0.64407	0.0017058	0.029858	-//-
OS01G0651350	32.3426	12.2491	1.4008	0.0011308	0.02153	-//-
OS01G0656400	11.1401	54.5689	-2.2923	1.5866e-07	1.4456e-05	-	DNA-binding WRKY
OS01G0660300	1653.27	1209.83	0.45052	0.0018253	0.031418	-	Pyruvate/Phosphoenolpyruvate kinase-like domain||Pyruvate kinase-like, insert domain||Pyruvate kinase, beta-barrel insert domain||Pyruvate kinase, barrel||Pyruvate kinase, active site||Pyruvate kinase, C-terminal||Pyruvate kinase||Pyruvate kinase, alpha/beta
OS01G0662300	4458.52	2720.35	0.71277	3.6625e-07	3.0714e-05	-	Ribosomal protein L7/L12, C-terminal||Ribosomal protein L7/L12, C-terminal/adaptor protein ClpS-like
OS01G0665750	49.9387	127.435	-1.3515	2.5108e-08	2.9027e-06	-//-
OS01G0665900	43.1453	110.591	-1.358	0.0028186	0.044211	-//-
OS01G0666000	51.7331	108.206	-1.0646	4.1655e-05	0.0016	-	Phosphatidic acid phosphatase type 2/haloperoxidase
OS01G0666600	65.2158	29.1828	1.1601	0.00013338	0.0040152	-//-
OS01G0667900	2430.35	5784.28	-1.251	4.175e-10	7.4351e-08	GRXS5	Thioredoxin-like fold||Glutaredoxin||Glutaredoxin-like, plant II
OS01G0670600	44.9724	84.6695	-0.9128	0.00079615	0.016417	-	S-locus glycoprotein||Protein kinase, ATP binding site||Serine/threonine-protein kinase, active site||Apple-like||Concanavalin A-like lectin/glucanase, subgroup||S-receptor-like serine/threonine-protein kinase||Bulb-type lectin domain||Protein kinase-like domain||Protein kinase domain
OS01G0673700	177.543	339.479	-0.93515	0.00057327	0.012634	-	Zinc finger, Dof-type
OS01G0674500	688.608	990.774	-0.52487	0.0009905	0.019426	TULP1	Tubby C-terminal-like domain||Tubby, C-terminal||Tubby, C-terminal, conserved site||-
OS01G0674800	452.699	665.699	-0.55632	0.00058613	0.012853	-	Protein kinase domain||Protein kinase-like domain||Serine-threonine/tyrosine-protein kinase catalytic domain
OS01G0675800	88.7299	181.222	-1.0303	2.0848e-06	0.00013415	-	NAC domain
OS01G0678600	3333.87	2444.02	0.44794	0.0016336	0.028932	-	Ribosomal protein S20
OS01G0686000	241.343	399.466	-0.72699	0.00071855	0.015099	-	Protein of unknown function DUF4228, plant
OS01G0687800	252.876	484.613	-0.9384	4.4029e-08	4.777e-06	-	FAD-binding, type 2||CO dehydrogenase flavoprotein-like, FAD-binding, subdomain 2||D-arabinono-1,4-lactone oxidase||Plant-specific FAD-dependent oxidoreductase||FAD linked oxidase, N-terminal||FAD-binding, type 2, subdomain 1
OS01G0688200	151.069	226.008	-0.58117	0.00243	0.039456	-	Putative lysophospholipase||Alpha/beta hydrolase fold-1||Alpha/Beta hydrolase fold
OS01G0692000	46.3251	100.001	-1.1101	0.002485	0.040139	-	Glutathione S-transferase, C-terminal-like
OS01G0692300	514.36	263.081	0.96727	6.2367e-07	4.8761e-05	-//-
OS01G0695100	249.609	165.633	0.59168	0.0025905	0.041408	-	S-adenosyl-L-methionine-dependent methyltransferase-like
OS01G0699100	416.777	943.774	-1.1792	0.00034702	0.008539	-	Protein kinase domain||Protein kinase-like domain||Serine/threonine-protein kinase, active site||Protein kinase, ATP binding site
OS01G0699400	29.8213	129.012	-2.1131	0.0023094	0.037883	-	Protein kinase domain||Protein kinase-like domain||Serine/threonine-protein kinase, active site||Protein kinase, ATP binding site
OS01G0699600	808.663	2017.1	-1.3187	0.0016533	0.029177	-	Serine/threonine-protein kinase, active site||Protein kinase domain||Protein kinase-like domain||Protein kinase, ATP binding site
OS01G0700100	791.743	429.115	0.88367	3.1034e-08	3.4961e-06	SWEET2B	SWEET sugar transporter
OS01G0702300	33.4543	10.8787	1.6207	0.00016942	0.0048561	-	Protease-associated domain, PA||Peptidase S8, subtilisin, Ser-active site||Peptidase S8, subtilisin-related||Peptidase S8/S53 domain
OS01G0704100	53.2427	144.588	-1.4413	2.2831e-09	3.4403e-07	-	Major facilitator superfamily domain||Major facilitator superfamily
OS01G0705200	46.8876	182.556	-1.9611	7.7013e-16	3.7845e-13	-//-
OS01G0706400	504.363	880.786	-0.80433	0.00012594	0.003835	-	Domain of unknown function DUF292, eukaryotic
OS01G0707500	839.019	1367.72	-0.705	4.3688e-06	0.0002513	-	Myc-type, basic helix-loop-helix (bHLH) domain
OS01G0710100	20.1627	44.7975	-1.1517	0.0012665	0.023666	-	Protein of unknown function DUF761, plant||Domain of unknown function DUF4408
OS01G0713200	1284.82	3225.93	-1.3282	2.7685e-19	2.2702e-16	-	Glycoside hydrolase, family 17||Glycoside hydrolase, catalytic domain||Glycoside hydrolase, superfamily
OS01G0714600	127.346	333.28	-1.388	2.5417e-11	5.5667e-09	-//-
OS01G0720700	216.812	337.189	-0.63712	0.00038991	0.0093847	-//-
OS01G0727500	492.185	1121.12	-1.1877	6.5747e-08	6.681e-06	-	Senescence regulator S40
OS01G0728100	2815.56	1856.63	0.60073	3.5985e-05	0.0014161	-	SGNH hydrolase-type esterase domain
OS01G0729200	115.315	71.7624	0.68429	0.0029036	0.045203	-//-
OS01G0730700	136.745	255.078	-0.89945	4.9904e-06	0.00028154	-	DNA-binding WRKY
OS01G0732801	350.204	520.808	-0.57255	0.00062317	0.013506	-//-
OS01G0734600	14.5322	3.27234	2.1509	0.0023265	0.038138	-	UDP-glucuronosyl/UDP-glucosyltransferase
OS01G0738600	180.269	276.959	-0.61952	0.0010699	0.020627	-	ENTH/VHS||Epsin-like, N-terminal
OS01G0739500	1384.01	3169.49	-1.1954	0.00035308	0.0086172	-//-
OS01G0740350	148.399	248.929	-0.74625	0.00010409	0.0033187	-//-
OS01G0742400	34.4304	81.1416	-1.2368	1.4361e-05	0.00068244	-	Leucine-rich repeat-containing N-terminal, type 2||Protein kinase-like domain||Protein kinase domain||Leucine-rich repeat, typical subtype||Protein kinase, ATP binding site||Leucine-rich repeat domain, L domain-like||Serine-threonine/tyrosine-protein kinase catalytic domain||Leucine-rich repeat||Serine/threonine-protein kinase, active site
OS01G0747300	473.054	860.59	-0.86332	5.2117e-08	5.5021e-06	-	Protein of unknown function DUF506, plant
OS01G0747400	132.763	228.277	-0.78193	8.9185e-05	0.0029473	-	Protein kinase domain||Protein kinase-like domain||Serine-threonine/tyrosine-protein kinase catalytic domain||Serine/threonine-protein kinase, active site
OS01G0748900	626.225	899.808	-0.52294	0.00089854	0.018002	-	Membrane attack complex component/perforin (MACPF) domain
OS01G0749200	4147.32	3040.65	0.4478	0.0012265	0.023029	-	Ribosomal protein L13, bacterial-type||Ribosomal protein L13||Ribosomal protein L13, conserved site
OS01G0752500	149.537	440.598	-1.559	2.0482e-17	1.2671e-14	-	DNA-binding domain||AP2/ERF domain
OS01G0753800	1678.03	1126.64	0.57474	7.5804e-05	0.0025901	-//-
OS01G0757200	145.031	241.663	-0.73663	0.0029959	0.046353	-	Isopenicillin N synthase-like||Non-haem dioxygenase N-terminal domain||Oxoglutarate/iron-dependent dioxygenase
OS01G0757600	607.197	856.002	-0.49545	0.001675	0.029429	-	Interactor of constitutive active ROPs 4
OS01G0758200	219.189	389.845	-0.83072	0.0012284	0.023052	-	Zinc finger, Dof-type
OS01G0761000	943.014	660.983	0.51267	0.00067104	0.014306	-	Protein CURVATURE THYLAKOID 1||Cyanobacterial aminoacyl-tRNA synthetase, CAAD domain
OS01G0763200	720.82	507.6	0.50595	0.0017778	0.030819	-	Transcription factor TCP subgroup||Transcription factor, TCP
OS01G0763700	315.888	188.958	0.74134	6.1117e-05	0.0021702	-	Protein of unknown function DUF3571
OS01G0764800	84.2344	229.133	-1.4437	0.00014794	0.0043653	GH3.2	GH3 auxin-responsive promoter
OS01G0769000	1007.69	1400.76	-0.47515	0.0014926	0.026852	-	Topoisomerase II-associated protein PAT1
OS01G0770700	96.9654	242.261	-1.321	1.3683e-10	2.7414e-08	COPT1	Ctr copper transporter
OS01G0772500	188.575	458.291	-1.2811	8.6576e-11	1.7444e-08	-	Glycosyl transferase, family 14
OS01G0773700	11470.5	7770.7	0.56181	5.2383e-05	0.001924	PSBW	Photosystem II PsbW, class 2
OS01G0773800	9.79047	32.6179	-1.7362	0.00018426	0.0051895	-	Myc-type, basic helix-loop-helix (bHLH) domain
OS01G0775400	352.454	516.419	-0.55111	0.0010831	0.020823	CKX5	Oxygen oxidoreductase covalent FAD-binding site||FAD-binding, type 2, subdomain 1||CO dehydrogenase flavoprotein-like, FAD-binding, subdomain 2||FAD-linked oxidase-like, C-terminal||FAD linked oxidase, N-terminal||FAD-binding, type 2||Cytokinin dehydrogenase 1, FAD/cytokinin binding domain||Vanillyl-alcohol oxidase/Cytokinin dehydrogenase C-terminal domain
OS01G0787000	32.9126	67.0039	-1.0256	0.00070963	0.01493	-	Peroxidases heam-ligand binding site||Haem peroxidase||Plant peroxidase||Haem peroxidase, plant/fungal/bacterial
OS01G0793300	10.6124	0.679295	3.9656	0.00021048	0.0057487	-	Uncharacterised domain, di-copper centre||Tyrosinase copper-binding domain
OS01G0794100	239.192	528.263	-1.1431	1.1282e-05	0.00055714	-//-
OS01G0795600	53.5229	256.781	-2.2623	7.431e-25	1.0078e-21	-//-
OS01G0797600	1868.57	2546.37	-0.44651	0.0020879	0.03476	-	DNA-binding domain||AP2/ERF domain
OS01G0798500	747.204	534.55	0.48318	0.0017876	0.030933	CEST	-
OS01G0799100	90.0582	197.222	-1.1309	1.6727e-05	0.00076204	-	Leucine-rich repeat domain, L domain-like||NB-ARC||P-loop containing nucleoside triphosphate hydrolase
OS01G0800300	287.566	412.636	-0.52098	0.0031829	0.048418	-//-
OS01G0803200	4027.29	7538.47	-0.90446	4.2529e-10	7.5357e-08	-	Proteinase inhibitor I25, cystatin, conserved site||Cystatin||Proteinase inhibitor I25, cystatin
OS01G0803300	217.806	90.3866	1.2689	3.1274e-07	2.7029e-05	-	Drug/metabolite transporter||WAT1-related protein
OS01G0805000	2400.62	1517.18	0.66202	3.3764e-06	0.00020144	-	Ribosomal protein L34
OS01G0805200	1049.01	640.758	0.71117	3.167e-06	0.00019187	-	Protein of unknown function DUF3007
OS01G0805300	537.01	302.057	0.83013	6.9504e-07	5.3628e-05	-	Mog1/PsbP, alpha/beta/alpha sandwich||Photosystem II PsbP, oxygen evolving complex
OS01G0806200	865.91	1300.71	-0.58701	0.00011182	0.0034831	-	F-box domain
OS01G0810100	580.305	391.593	0.56746	0.00038457	0.0092815	RNC1	Ribonuclease III domain||-
OS01G0812200	568.224	1026.73	-0.85352	3.3115e-08	3.6952e-06	-	F-box domain
OS01G0813700	371.266	218.233	0.76658	0.00058386	0.012819	BGLU2	Glycoside hydrolase, catalytic domain||Glycoside hydrolase, superfamily||Glycoside hydrolase, family 1
OS01G0814100	3983.35	2883.62	0.4661	0.0008528	0.017302	-	Bifunctional inhibitor/plant lipid transfer protein/seed storage helical domain
OS01G0818400	224.208	404.862	-0.85259	1.3205e-06	9.0586e-05	WOX8	Homeodomain-like||-||Homeobox domain
OS01G0819700	175.034	443.555	-1.3415	1.0202e-05	0.00051243	-	Protein of unknown function DUF3133
OS01G0821900	429.329	294.2	0.54529	0.0017871	0.030933	-	Serine-threonine/tyrosine-protein kinase catalytic domain||Protein kinase-like domain||Protein kinase domain||Leucine-rich repeat||Leucine-rich repeat, typical subtype||Protein kinase, ATP binding site||Leucine-rich repeat domain, L domain-like
OS01G0823600	819.645	283.498	1.5317	2.9123e-20	3.0203e-17	-//-
OS01G0825800	664.08	1113.71	-0.74594	1.2294e-06	8.5002e-05	-	Amino acid transporter, transmembrane
OS01G0826400	144.675	910.907	-2.6545	5.4583e-52	4.8116e-48	-	DNA-binding WRKY
OS01G0826800	215.021	345.087	-0.68248	0.00011007	0.0034591	-	Protein of unknown function DUF4228, plant
OS01G0826900	547.16	368.087	0.57192	0.00060078	0.013117	-	Domain of unknown function DUF399||Protein of unknown function DUF3411, plant
OS01G0833400	106.104	205.4	-0.95296	4.0993e-06	0.00023931	-//-
OS01G0837000	311.759	510.14	-0.71046	3.0137e-05	0.0012257	-	PGG domain||Ankyrin repeat-containing domain||Ankyrin repeat
OS01G0837600	142.399	56.3612	1.3372	1.3092e-07	1.231e-05	-	Conserved hypothetical protein CHP01589, plant
OS01G0838600	13.9794	41.3285	-1.5638	0.00021802	0.0058953	-	Zinc finger, C2H2-like||Zinc finger, C2H2
OS01G0840100	804.51	1156.25	-0.52327	0.00065976	0.014142	-	Heat shock protein 70kD, C-terminal domain||Heat shock protein 70, conserved site||Heat shock protein 70kD, peptide-binding domain||Heat shock protein 70 family
OS01G0841700	141.398	550.735	-1.9616	3.8223e-13	1.248e-10	-	C2 domain
OS01G0842400	585.021	387.737	0.59341	0.00033647	0.0083433	LAC4	Multicopper oxidases, conserved site||Multicopper oxidase, type 3||Laccase||Multicopper oxidase, copper-binding site||Multicopper oxidase, type 1||Multicopper oxidase, type 2||Cupredoxin
OS01G0845000	26.3475	93.1942	-1.8226	2.3403e-08	2.7145e-06	-//-
OS01G0845100	22.1757	96.6674	-2.124	1.8547e-07	1.6684e-05	-	Protein of unknown function DUF668
OS01G0850100	442.941	762.46	-0.78355	5.1767e-06	0.00028974	ERH1	Sphingomyelin synthase-like domain
OS01G0851100	133.196	214.575	-0.68793	0.0007532	0.015697	-	GDP-fucose protein O-fucosyltransferase
OS01G0851600	147.425	267.178	-0.85782	6.5588e-06	0.00035201	-	3-oxo-5-alpha-steroid 4-dehydrogenase||3-oxo-5-alpha-steroid 4-dehydrogenase, C-terminal
OS01G0854000	421.69	183.274	1.2022	5.1528e-06	0.00028886	-	Transferase||Chloramphenicol acetyltransferase-like domain
OS01G0856500	112.467	191.065	-0.76456	0.00016102	0.0046691	-	Amino acid transporter, transmembrane
OS01G0862200	286.457	188.352	0.60489	0.00074447	0.015561	-//-
OS01G0863500	329.315	138.294	1.2517	2.5362e-06	0.00015828	-//-
OS01G0864500	57.0752	207.481	-1.862	0.00016564	0.0047718	-	Late embryogenesis abundant protein, LEA-14||Forkhead-associated (FHA) domain
OS01G0865100	625.944	1244.44	-0.99139	3.0703e-06	0.00018698	-	Uricase
OS01G0865700	77.8294	248.966	-1.6776	0.0019308	0.032842	-	Armadillo||U box domain||Armadillo-type fold||Zinc finger, RING/FYVE/PHD-type||Armadillo-like helical
OS01G0866400	561.871	212.51	1.4027	4.6072e-16	2.3544e-13	-	Fructose-1,6-bisphosphatase, active site||Fructose-1-6-bisphosphatase class I, N-terminal||Fructose-1,6-bisphosphatase||Fructose-1,6-bisphosphatase class 1/Sedoheputulose-1,7-bisphosphatase
OS01G0867300	251.361	421.212	-0.74478	2.4341e-05	0.0010279	-	Basic-leucine zipper domain
OS01G0868900	1070.6	464.774	1.2038	1.1066e-08	1.3788e-06	-	Peptidase S8, subtilisin, Ser-active site||Peptidase S8/S53 domain||Peptidase S8, subtilisin-related||Proteinase inhibitor I9
OS01G0869800	4503.09	1882.65	1.2582	5.5201e-18	3.7432e-15	-	Chlorophyll A-B binding protein||Chlorophyll a/b binding protein domain
OS01G0872300	44.0119	14.0516	1.6472	1.7809e-05	0.00080236	-	Major facilitator superfamily domain||Proton-dependent oligopeptide transporter family
OS01G0872400	313.593	158.208	0.98707	1.9193e-07	1.7177e-05	-	Proton-dependent oligopeptide transporter family
OS01G0872566	551.81	274.233	1.0088	7.9502e-06	0.00041225	-//-
OS01G0874700	3679.74	5702.99	-0.63211	1.0549e-05	0.00052762	-	GOLD domain||CRAL/TRIO, N-terminal domain||CRAL-TRIO domain
OS01G0878000	327.121	211.337	0.63028	0.00043182	0.010172	-//-
OS01G0882500	408.025	233.47	0.80542	2.9674e-06	0.00018103	-	NAD(P)H-quinone oxidoreductase, subunit N
OS01G0883800	113.514	366.172	-1.6897	0.00011287	0.0037854	GA20ox2	Gibberellin 20-oxidase
OS01G0884300	1497.52	3011.98	-1.0081	0.00056599	0.012491	NAC48	NAC domain
OS01G0892500	19.5994	47.3901	-1.2738	0.00060066	0.013117	-	Alpha/Beta hydrolase fold||Protein notum homologue
OS01G0892600	469.775	288.523	0.70328	1.7883e-05	0.0008043	-	Protein notum homologue||Alpha/Beta hydrolase fold
OS01G0893700	0.625522	13.3181	-4.4122	1.9693e-05	0.00086787	-	DOMON domain
OS01G0894700	492.888	329.131	0.5826	0.0003506	0.008591	-	Trigger factor, ribosome-binding, bacterial
OS01G0895000	2.3116	12.684	-2.456	0.002	0.033716	-//-
OS01G0895200	92.7222	967.725	-3.3836	6.0136e-25	8.4818e-22	-	Cytochrome b561/ferric reductase transmembrane||DOMON domain
OS01G0895300	287.707	1878.83	-2.7072	2.4507e-61	4.3207e-57	-	DOMON domain||Cytochrome b561/ferric reductase transmembrane
OS01G0896500	1483.32	935.159	0.66555	1.0626e-05	0.00052995	-	Rhodanese-like domain
OS01G0899200	90.0655	48.51	0.89269	0.00067639	0.014396	-	Putative S-adenosyl-L-methionine-dependent methyltransferase||S-adenosyl-L-methionine-dependent methyltransferase-like
OS01G0905200	458.182	1002.75	-1.13	6.1329e-06	0.00033372	-	Exocyst complex protein Exo70||Cullin repeat-like-containing domain
OS01G0905300	145.864	688.993	-2.2399	6.0263e-12	1.5398e-09	-	Exocyst complex protein Exo70
OS01G0907200	171.063	352.112	-1.0415	1.857e-05	0.00082783	-	Ubiquitin-related domain||Ubiquitin domain
OS01G0908600	177.862	85.5721	1.0555	0.0001903	0.005317	-	Amino acid transporter, transmembrane
OS01G0909400	214.766	128.751	0.73818	0.00019426	0.0053851	-	Protein of unknown function DUF868, plant
OS01G0911700	17.9919	39.5392	-1.1359	0.0021124	0.035118	VP1	B3 DNA binding domain||DNA-binding pseudobarrel domain
OS01G0912700	170.736	95.8732	0.83257	0.00010591	0.0033643	-	Protein of unknown function DUF2358
OS01G0915000	361.725	646.72	-0.83825	1.6835e-07	1.5221e-05	-	Protein of unknown function DUF506, plant
OS01G0915300	211.173	357.354	-0.75893	1.6421e-05	0.00075295	-//-
OS01G0915900	51.8394	113.101	-1.1255	0.0016362	0.028963	-//-
OS01G0917900	233.834	123.164	0.9249	2.2834e-06	0.00014481	-	Zinc finger, RING-type||Zinc finger, RING/FYVE/PHD-type
OS01G0919700	355.324	230.514	0.62428	0.00043764	0.010281	-	Alpha/beta hydrolase fold-1||Alpha/Beta hydrolase fold
OS01G0920300	1252.31	928.398	0.43177	0.0031662	0.048226	-	(Uracil-5)-methyltransferase||Methyltransferase small domain||S-adenosyl-L-methionine-dependent methyltransferase-like
OS01G0922600	288.695	153.646	0.90994	6.9158e-05	0.0024097	-	Transcription factor, SBP-box
OS01G0923000	454.295	722.835	-0.67004	3.3474e-05	0.0013397	-//-
OS01G0924000	3341.01	2265.86	0.56022	6.9154e-05	0.0024097	RPL27	Ribosomal protein L27, conserved site||Ribosomal protein L27
OS01G0924933	230.128	139.347	0.72376	0.00022896	0.0060963	-	Chloramphenicol acetyltransferase-like domain||Transferase
OS01G0929100	684.188	454.281	0.59081	0.00016359	0.0047281	-//-
OS01G0930800	103.047	30.537	1.7547	7.0443e-09	9.4529e-07	BGLU5	Glycoside hydrolase, family 1||Glycosyl hydrolases family 1, N-terminal conserved site||Glycoside hydrolase, catalytic domain||Glycoside hydrolase, superfamily
OS01G0932950	193.088	304.593	-0.65763	0.00037002	0.0089752	-	Twin-arginine translocation pathway, signal sequence||Rapid ALkalinization Factor
OS01G0934100	2329.43	4422.13	-0.92476	3.8474e-05	0.0015024	-	C2 domain
OS01G0935600	145.57	90.345	0.6882	0.0013448	0.02484	-	Six-hairpin glycosidase-like||Six-hairpin glycosidase
OS01G0935800	170.047	101.979	0.73767	0.00058932	0.012915	-	Protein kinase-like domain||Serine-threonine/tyrosine-protein kinase catalytic domain||Protein kinase domain
OS01G0937100	482.375	685.27	-0.50652	0.0017688	0.030704	-	Peptidase family A1 domain||Xylanase inhibitor, N-terminal||Aspartic peptidase domain||Xylanase inhibitor, C-terminal||Aspartic peptidase
OS01G0938100	1192.05	752.051	0.66454	8.0101e-06	0.00041356	PSB28	Photosystem II Psb28, class 1
OS01G0938400	304.648	203.14	0.58467	0.0011073	0.021184	-//-
OS01G0942300	191.536	99.858	0.93966	0.00034698	0.008539	-	Glycoside hydrolase, superfamily||Glycoside hydrolase, catalytic domain||Glycoside hydrolase, family 17
OS01G0947000	501.964	2245.34	-2.1613	6.8572e-43	3.4542e-39	-	Glycoside hydrolase, family 17||Glycoside hydrolase, superfamily||Glycoside hydrolase, catalytic domain
OS01G0948500	108.744	188.305	-0.79213	9.8947e-05	0.0031908	-	Armadillo||Armadillo-like helical||Armadillo-type fold
OS01G0948600	569.855	919.378	-0.69006	1.134e-05	0.00055897	-//-
OS01G0949800	0.625522	47.9065	-6.259	0.00040004	0.0095438	-	Glutathione S-transferase, C-terminal-like||Thioredoxin-like fold||Glutathione S-transferase, N-terminal
OS01G0952000	707.617	432.106	0.71158	0.00082967	0.016963	GER8	Germin, manganese binding site||RmlC-like jelly roll fold||Cupin 1||RmlC-like cupin domain||Germin
OS01G0953500	213.695	126.157	0.76034	0.00011919	0.0036642	-	C2 domain
OS01G0955100	593.331	1682.88	-1.504	2.5316e-05	0.0010634	-	EF-hand domain pair||EF-Hand 1, calcium-binding site||EF-hand domain
OS01G0957800	71.5608	40.0459	0.83752	0.0030954	0.047433	-	Cytochrome P450||Cytochrome P450, E-class, group I
OS01G0958100	1098.33	765.063	0.52166	0.00052057	0.011744	-	Signal-recognition particle receptor FtsY||P-loop containing nucleoside triphosphate hydrolase||Signal recognition particle, SRP54 subunit, GTPase domain||AAA+ ATPase domain||Signal recognition particle, SRP54 subunit, helical bundle
OS01G0958200	109.978	246.132	-1.1622	1.3192e-08	1.5985e-06	-	Bulb-type lectin domain
OS01G0959900	539.119	375.798	0.52065	0.001054	0.020386	-	NAD(P)H-quinone oxidoreductase subunit O
OS01G0963000	156.653	444.52	-1.5047	1.952e-08	2.2867e-06	-	Haem peroxidase||Peroxidase, active site||Peroxidases heam-ligand binding site||Plant peroxidase||Haem peroxidase, plant/fungal/bacterial
OS01G0963400	551.269	333.947	0.72314	8.2495e-06	0.00042341	-	Thioredoxin domain||Thioredoxin, conserved site||Thioredoxin||Thioredoxin-like fold
OS01G0966200	386.892	248.145	0.64075	0.00015037	0.0044186	-	Uncharacterised protein family Ycf19
OS01G0972000	443.271	969.735	-1.1294	2.7305e-12	7.6413e-10	-	Zinc finger, RING/FYVE/PHD-type||Domain of unknown function DUF1117||Zinc finger, RING-type
OS01G0973400	689.354	441.149	0.64398	5.132e-05	0.0018949	-	Elongator protein 3/MiaB/NifB||Aldolase-type TIM barrel||Dual-specificity RNA methyltransferase RlmN||Ribosomal RNA large subunit methyltransferase RlmN/Cfr||Radical SAM
OS01G0974200	1066.98	743.428	0.52127	0.00045265	0.010564	MT2B	-||Metallothionein, family 15, plant
OS01G0975000	95.8702	350.652	-1.8709	1.7327e-21	1.9708e-18	-	Protein of unknown function DUF966
OS01G0975300	350.914	683.733	-0.96232	9.9803e-09	1.2613e-06	-	SANT/Myb domain||Homeodomain-like||Myb domain||Myb-like domain
OS02G0101000	1128.09	1638.26	-0.53828	0.00024043	0.0063429	-	Amino acid transporter, transmembrane
OS02G0101500	1266.56	782.308	0.69511	5.5988e-06	0.0003075	-	D-isomer specific 2-hydroxyacid dehydrogenase, NAD-binding domain conserved site 1||D-isomer specific 2-hydroxyacid dehydrogenase, catalytic domain||D-isomer specific 2-hydroxyacid dehydrogenase, NAD-binding||NAD(P)-binding domain
OS02G0114900	39.204	13.4444	1.544	0.0022276	0.036719	-//-
OS02G0117100	1018.1	724.833	0.49016	0.0011896	0.022432	-	Domain of unknown function DUF1995
OS02G0118200	227.588	377.759	-0.73104	4.4662e-05	0.0016861	-	Concanavalin A-like lectin/glucanase, subgroup||Serine/threonine-protein kinase, active site||Protein kinase domain||Protein kinase-like domain||Serine-threonine/tyrosine-protein kinase catalytic domain||Protein kinase, ATP binding site
OS02G0120100	101.414	271.155	-1.4189	0.00035124	0.0086006	-	Protein kinase-like domain||Serine-threonine/tyrosine-protein kinase catalytic domain||Protein kinase domain||Serine/threonine-protein kinase, active site||ACT domain
OS02G0120500	36.6065	12.0746	1.6001	0.0014327	0.026027	TDR	Myc-type, basic helix-loop-helix (bHLH) domain||-
OS02G0121500	174.639	102.034	0.77533	0.00026388	0.0068516	-//-
OS02G0125200	182.1	300.45	-0.72239	6.5172e-05	0.0022912	-	Domain of unknown function DUF296
OS02G0126400	649.396	1450.1	-1.159	0.0013572	0.024982	-	Serine/threonine-protein kinase, active site||Protein kinase-like domain||Protein kinase domain||EF-hand domain||EF-hand domain pair||EF-Hand 1, calcium-binding site||Protein kinase, ATP binding site
OS02G0129300	246.138	88.1178	1.482	5.576e-13	1.7555e-10	-//-
OS02G0129800	62.4855	129.492	-1.0513	1.4942e-05	0.00070251	-//-
OS02G0131400	9.9313	36.159	-1.8643	2.3006e-05	0.00098689	-	Glycoside hydrolase, superfamily||Glycoside hydrolase family 3||Glycoside hydrolase, family 3, N-terminal||Glycoside hydrolase family 3 C-terminal domain
OS02G0134200	614.486	1540.58	-1.326	1.8432e-06	0.00012058	-	Protein of unknown function DUF1645, plant
OS02G0136000	46.6044	112.258	-1.2683	8.9594e-07	6.6092e-05	-	RWP-RK domain||Phox/Bem1p
OS02G0137200	3815.17	2765.47	0.46422	0.00093295	0.018516	-	Ribosomal protein L3||Ribosomal protein L3, bacterial/organelle-type||Ribosomal protein L3, conserved site||Translation protein, beta-barrel domain
OS02G0137700	1697.33	683.259	1.3128	2.5765e-12	7.268e-10	-	Galactose-binding domain-like||NAD(P)-binding domain||NADH:ubiquinone oxidoreductase intermediate-associated protein 30
OS02G0138000	1157.38	1858	-0.68288	0.00048211	0.011096	-	Leucine-rich repeat||Protein WYRD||Leucine-rich repeat domain, L domain-like
OS02G0139100	159.181	287.946	-0.85514	6.4713e-06	0.00034787	-	Activator of Hsp90 ATPase, N-terminal
OS02G0140500	17.8734	2.33477	2.9365	3.7405e-05	0.0014639	-	Terpenoid cyclases/protein prenyltransferase alpha-alpha toroid
OS02G0142060	67.1637	129.077	-0.94248	4.6496e-05	0.0017441	-//-
OS02G0142100	86.3376	179.046	-1.0523	0.00015879	0.0046158	-//-
OS02G0143200	38.0576	73.2757	-0.94515	0.0010216	0.019856	-	Armadillo-type fold
OS02G0152400	4063.49	6300.69	-0.63279	0.00013721	0.0040897	-	Ribulose bisphosphate carboxylase small chain, domain||Ribulose bisphosphate carboxylase, small chain
OS02G0161900	9893.6	14217	-0.52305	0.00020575	0.0056451	-	Ubiquitin domain||Ubiquitin conserved site||Ubiquitin||Ubiquitin-related domain
OS02G0163533	104.255	177.231	-0.76551	0.00026053	0.0067697	-//-
OS02G0165100	148.776	462.684	-1.6369	0.00012817	0.0038859	-	Protein kinase domain||Protein kinase-like domain||Serine/threonine-protein kinase, active site||Protein kinase, ATP binding site
OS02G0167100	366.625	529.659	-0.53076	0.0015621	0.02789	-	Rhodanese-like domain||Thiosulphate sulfurtransferase, conserved site
OS02G0168800	1089.7	764.732	0.5109	0.0012297	0.023064	HEMC	Porphobilinogen deaminase, dipyrromethane cofactor binding site||Porphobilinogen deaminase, C-terminal||Tetrapyrrole biosynthesis, hydroxymethylbilane synthase||Porphobilinogen deaminase, N-terminal
OS02G0170000	303.235	139.164	1.1237	3.0734e-09	4.4374e-07	-	Pentatricopeptide repeat||Tetratricopeptide-like helical||Pentacotripeptide-repeat region of PROPR
OS02G0173200	375.943	800.487	-1.0904	1.3559e-11	3.1662e-09	-	VQ
OS02G0173800	533.552	761.398	-0.51302	0.0012956	0.024104	-	Protein of unknown function DUF284, transmembrane eukaryotic
OS02G0177300	42.0975	19.5642	1.1055	0.0025479	0.040896	SPL5	Transcription factor, SBP-box
OS02G0177700	318.948	177.039	0.84925	0.0019714	0.033355	-	Uncharacterised protein family UPF0497, trans-membrane plant subgroup||Uncharacterised protein family UPF0497, trans-membrane plant
OS02G0181200	731.99	1806.23	-1.3031	0.00023212	0.0061447	-//-
OS02G0181900	100.962	166.17	-0.71885	0.00086448	0.017478	CLPB3	ClpA/B family||AAA+ ATPase domain||Chaperonin ClpB||Clp, N-terminal||Clp ATPase, C-terminal||P-loop containing nucleoside triphosphate hydrolase||ClpA/B, conserved site 1||ClpA/B, conserved site 2||ATPase, AAA-type, core
OS02G0189000	3072.44	2266.48	0.43893	0.0020613	0.034457	-	Ribosomal protein S21
OS02G0191300	286.234	478.837	-0.74234	1.2707e-05	0.00061448	-	Amino acid transporter, transmembrane
OS02G0192700	1208.71	580.617	1.0578	3.1862e-12	8.7092e-10	PRXIIE-2	Thioredoxin domain||Redoxin||Thioredoxin-like fold
OS02G0193000	84.9849	149.806	-0.81782	0.00034769	0.008545	-//-
OS02G0193200	15.2689	51.7024	-1.7596	0.00020584	0.0056451	-	Protein of unknown function DUF4228, plant
OS02G0193300	156.39	653.417	-2.0629	0.0014753	0.026568	-	Protein of unknown function DUF4228, plant
OS02G0194700	306.78	56.5986	2.4384	5.7919e-26	9.2457e-23	-	PLAT/LH2 domain||Lipoxygenase, C-terminal||Lipoxygenase||Lipoxygenase, conserved site||Lipoxygenase, plant||Lipoxygenase, domain 3||Lipoxygenase, iron binding site
OS02G0197600	14661.1	8601.61	0.76931	5.3455e-08	5.5931e-06	-	Chlorophyll A-B binding protein||Chlorophyll a/b binding protein domain||Chlorophyll A-B binding protein, plant
OS02G0198700	329.604	555.626	-0.75338	0.00047836	0.011034	-	Peptidase S8/S53 domain||Peptidase S8, subtilisin-related||Proteinase inhibitor I9||Protease-associated domain, PA||Peptidase S8, subtilisin, Ser-active site
OS02G0200900	5514.64	8285.51	-0.58732	2.3289e-05	0.00099416	-	F-box domain||Leucine-rich repeat||Leucine-rich repeat, cysteine-containing subtype||Leucine-rich repeat domain, L domain-like
OS02G0203000	1069.26	690.568	0.63076	5.0326e-05	0.001864	-	Basic-leucine zipper domain
OS02G0204400	91.9302	53.3594	0.7848	0.002774	0.043706	UVR3	Rossmann-like alpha/beta/alpha sandwich fold||DNA photolyase, FAD-binding/Cryptochrome, C-terminal||DNA photolyase, N-terminal
OS02G0206100	225.888	141.745	0.67231	0.00086671	0.017514	-	UDP-glucuronosyl/UDP-glucosyltransferase
OS02G0207400	292.567	136.113	1.104	1.0812e-05	0.00053774	-	UDP-glucuronosyl/UDP-glucosyltransferase
OS02G0220400	171.537	59.1578	1.5359	1.2518e-11	2.9623e-09	-	Zinc finger, NHR/GATA-type||Zinc finger, GATA-type
OS02G0223700	1042.64	703.34	0.56795	0.00022943	0.0060963	-	Protein of unknown function DUF3511
OS02G0225900	13.3465	59.4288	-2.1547	1.6061e-09	2.5058e-07	-	Petal formation-expressed
OS02G0227600	7.89164	23.3106	-1.5626	0.0024604	0.039797	-	Leucine-rich repeat domain, L domain-like||Leucine-rich repeat
OS02G0234500	457.742	300.368	0.6078	0.00034515	0.0085167	-	NADH:ubiquinone oxidoreductase intermediate-associated protein 30||NAD(P)-binding domain||Galactose-binding domain-like
OS02G0240100	38.286	173.92	-2.1835	2.3036e-19	1.9812e-16	-	Plant peroxidase||Haem peroxidase, plant/fungal/bacterial||Peroxidases heam-ligand binding site||Peroxidase, active site||Haem peroxidase
OS02G0241100	131.414	211.595	-0.68719	0.00058103	0.012773	-	Serine-threonine/tyrosine-protein kinase catalytic domain||Protein kinase-like domain||Protein kinase domain||Leucine-rich repeat domain, L domain-like
OS02G0241200	42.6526	19.2829	1.1453	0.0016556	0.029204	-	Homeodomain-like||Myb domain||Myb domain, plants||SANT/Myb domain
OS02G0251800	17.2553	69.6377	-2.0128	0.00056571	0.012491	-	VQ
OS02G0251900	32.5479	197.276	-2.5996	3.5315e-13	1.1638e-10	-	VQ
OS02G0256100	184.834	86.9102	1.0886	3.6671e-07	3.0714e-05	-	Pectin lyase fold/virulence factor||Parallel beta-helix repeat||Glycoside hydrolase, family 28||Pectin lyase fold
OS02G0257300	2291.77	1664.01	0.4618	0.0020119	0.033856	-	Rhodanese-like domain
OS02G0259600	3522.71	2534.72	0.47486	0.0006657	0.014221	-	Ribosomal protein L21||Ribosomal protein L21, conserved site||Ribosomal protein L21-like
OS02G0269200	389.015	735.035	-0.91799	1.9935e-08	2.3276e-06	-	Dynein light chain, type 1/2
OS02G0273800	680.071	467.579	0.54047	0.00086987	0.017557	-	Protein-only RNase P, C-terminal||Pentacotripeptide-repeat region of PROPR||Mitochondrial ribonuclease P protein 3||Pentatricopeptide repeat
OS02G0275200	134.724	379.067	-1.4924	1.4466e-10	2.8656e-08	-	Xyloglucan fucosyltransferase
OS02G0285800	1726.44	1124.18	0.61893	3.6654e-05	0.0014393	-	GTP-binding protein TypA||Elongation factor, GTP-binding domain||Elongation factor G, III-V domain||Translation elongation factor EFG, V domain||Translation protein, beta-barrel domain||Translation elongation factor EFTu/EF1A, domain 2||P-loop containing nucleoside triphosphate hydrolase||Small GTP-binding protein domain||Tr-type G domain, conserved site
OS02G0308400	547.873	182.923	1.5826	2.3167e-06	0.00014666	-	FAS1 domain
OS02G0308800	1829.49	724.107	1.3372	1.7752e-11	3.9871e-09	-	FAS1 domain
OS02G0313700	144.233	262.041	-0.86139	1.2079e-05	0.00058504	-	C2 domain
OS02G0314600	413.874	1114.41	-1.429	1.0085e-07	9.7424e-06	-	Xylanase inhibitor, C-terminal||Aspartic peptidase||Peptidase family A1 domain||Aspartic peptidase domain||Xylanase inhibitor, N-terminal
OS02G0315600	200.84	129.652	0.63141	0.0020792	0.034714	-	Myc-type, basic helix-loop-helix (bHLH) domain
OS02G0318100	11.2008	139.096	-3.6344	2.1792e-31	6.9855e-28	-	Alternative oxidase
OS02G0324700	1400.81	2151.88	-0.61933	3.8956e-05	0.0015178	-//-
OS02G0326700	424.34	259.887	0.70734	5.6324e-05	0.002037	-	Peptidase S54, rhomboid domain||Peptidase S54, rhomboid
OS02G0327500	482.826	1091.16	-1.1763	5.455e-14	1.9628e-11	-	Glycosyl transferase, family 14
OS02G0328300	1716.37	1167.64	0.55576	0.00010352	0.0033063	-	Riboflavin synthase-like beta-barrel||Ferredoxin reductase-type FAD-binding domain||Phenol hydroxylase reductase||Oxidoreductase FAD/NAD(P)-binding
OS02G0332800	771.661	1203.64	-0.64136	0.00037346	0.0090382	-//-
OS02G0445100	252.399	119.554	1.078	5.1324e-08	5.4675e-06	-	Auxin-induced protein, ARG7
OS02G0462800	9.09302	42.3191	-2.2185	2.0497e-07	1.8297e-05	-	Zn-cluster domain||DNA-binding WRKY
OS02G0465400	913.883	641.157	0.51133	0.00070787	0.01491	-	Sterol reductase, conserved site||Ergosterol biosynthesis ERG4/ERG24
OS02G0467000	6.42573	24.5915	-1.9362	0.00037107	0.0089926	-	Cytochrome P450, conserved site||Cytochrome P450, E-class, group I||Cytochrome P450
OS02G0473200	448.001	1010.42	-1.1734	1.3811e-13	4.7745e-11	-	Xylanase inhibitor, C-terminal||Aspartic peptidase||Xylanase inhibitor, N-terminal||Peptidase family A1 domain||Aspartic peptidase domain
OS02G0475300	419.992	848.625	-1.0148	7.5486e-08	7.5085e-06	-	Membrane attack complex component/perforin (MACPF) domain
OS02G0483500	945.184	1425.47	-0.59277	8.2481e-05	0.002762	-	Transferase||Chloramphenicol acetyltransferase-like domain
OS02G0484200	79.9402	293.063	-1.8742	8.0413e-07	6.0458e-05	-	Transferase||Chloramphenicol acetyltransferase-like domain
OS02G0501350	95.7545	179.228	-0.90439	2.3108e-05	0.00098887	-//-
OS02G0503100	220.765	122.263	0.85253	2.0018e-05	0.00087682	-	Cytochrome P450, conserved site||Cytochrome P450, E-class, group I||Cytochrome P450
OS02G0506100	199.968	492.079	-1.2991	1.7066e-11	3.8574e-09	-//-
OS02G0506600	926.622	631.84	0.55242	0.00028334	0.0072819	-	Heat shock protein DnaJ, cysteine-rich domain
OS02G0511600	199.233	428.491	-1.1048	0.000178	0.0050453	-//-
OS02G0511800	51.1372	99.3454	-0.95808	0.00018537	0.0052041	-	NOP5, N-terminal
OS02G0513000	679.231	1051.19	-0.63005	5.3825e-05	0.0019647	-	Concanavalin A-like lectin/glucanase, subgroup||Serine/threonine-protein kinase, active site||Protein kinase domain||Protein kinase-like domain||Protein kinase, ATP binding site
OS02G0515200	97.7497	238.684	-1.2879	2.5183e-10	4.7486e-08	-	Arfaptin homology (AH) domain/BAR domain
OS02G0525100	237.901	436.92	-0.87701	3.1654e-07	2.729e-05	-//-
OS02G0526000	441.013	257.045	0.7788	3.8421e-06	0.00022635	-	Protein of unknown function DUF1624
OS02G0527900	121.548	261.022	-1.1026	1.5727e-05	0.00072774	-	S-locus glycoprotein||Bulb-type lectin domain||Apple-like
OS02G0529900	70.4394	35.1939	1.0011	0.0010799	0.020773	-	Tetratricopeptide-like helical||Pentatricopeptide repeat
OS02G0533800	223.932	643.367	-1.5226	0.00016893	0.0048543	-//-
OS02G0535000	705.336	510.677	0.4659	0.0024374	0.039527	-	Heat shock protein DnaJ, cysteine-rich domain
OS02G0537700	6512.36	4228.06	0.62318	2.867e-05	0.0011782	BAS1	Thioredoxin domain||Alkyl hydroperoxide reductase subunit C/ Thiol specific antioxidant||Peroxiredoxin, C-terminal||Thioredoxin-like fold
OS02G0539200	62.9118	214.108	-1.7669	1.645e-15	7.533e-13	-	U box domain||Zinc finger, RING/FYVE/PHD-type||Armadillo-type fold||Armadillo-like helical
OS02G0540700	205.284	946.475	-2.2049	1.8742e-05	0.00083231	-	U box domain||Armadillo-type fold||Zinc finger, RING/FYVE/PHD-type||Armadillo-like helical
OS02G0548700	1700.2	3383.63	-0.99287	0.0010681	0.020625	-	U box domain||Armadillo-like helical||Zinc finger, RING/FYVE/PHD-type
OS02G0552700	35.8453	11.6765	1.6182	0.00030474	0.0077361	-//-
OS02G0553200	1153.03	704.63	0.71049	2.7773e-06	0.00017121	-	Plant ascorbate peroxidase||Peroxidases heam-ligand binding site||Haem peroxidase||Haem peroxidase, plant/fungal/bacterial
OS02G0554800	227.25	125.395	0.8578	1.577e-05	0.00072784	-//-
OS02G0556800	1853.27	1248.33	0.57008	0.00011549	0.0035783	-//-
OS02G0557800	560.305	367.35	0.60906	0.00035405	0.0086337	RR2	-||Signal transduction response regulator, receiver domain||CheY-like superfamily
OS02G0562600	87.3098	190.788	-1.1278	7.4974e-05	0.0025741	-	Mlo-related protein
OS02G0564300	341.446	196.088	0.80016	1.1201e-05	0.00055394	-//-
OS02G0566300	110.66	63.3602	0.80448	0.0015514	0.027755	-	Retroviral aspartyl protease||Aspartic peptidase domain||Retrotransposon gag domain
OS02G0572400	963.052	1599.94	-0.73233	9.2847e-07	6.7923e-05	RIBA2	GTP cyclohydrolase II, RibA||DHBP synthase RibB-like alpha/beta domain||3,4-dihydroxy-2-butanone 4-phosphate synthase, RibB||GTP cyclohydrolase II||Riboflavin biosynthesis protein RibBA
OS02G0575000	602.467	1001.75	-0.73357	0.0032987	0.049814	-//-
OS02G0575700	1939.57	920.707	1.0749	4.7452e-11	9.7849e-09	-//-
OS02G0579000	1137.21	2179.75	-0.93866	4.7353e-10	8.307e-08	-	NAC domain
OS02G0579800	265.295	525.231	-0.98536	4.8748e-09	6.7673e-07	-	Uncharacterised protein family Cys-rich
OS02G0581100	4250.79	3192.49	0.41305	0.0028968	0.045157	-//-
OS02G0582600	58.0342	99.978	-0.78471	0.0017878	0.030933	-//-
OS02G0582900	20.9209	103.602	-2.308	1.0473e-14	4.1963e-12	-//-
OS02G0584700	111.03	391.518	-1.8181	2.2046e-14	8.4496e-12	-	Heavy metal-associated domain, HMA
OS02G0585100	56.7601	217.35	-1.9371	1.0906e-08	1.3681e-06	-	Heavy metal-associated domain, HMA
OS02G0585200	51.4603	223.721	-2.1202	7.7751e-21	8.5675e-18	-	Heavy metal-associated domain, HMA
OS02G0587000	5851.11	15796.6	-1.4328	0.0002655	0.0068837	-	Glycine rich protein
OS02G0589000	253.148	111.644	1.1811	7.5713e-06	0.00039728	-	Alpha/Beta hydrolase fold||Lecithin:cholesterol/phospholipid:diacylglycerol acyltransferase
OS02G0589400	1790.77	1217.75	0.55636	0.0029137	0.045284	-	UDP-glucuronosyl/UDP-glucosyltransferase
OS02G0589700	227.822	98.7429	1.2062	0.0010393	0.020136	-	Lecithin:cholesterol/phospholipid:diacylglycerol acyltransferase||Alpha/Beta hydrolase fold
OS02G0590200	91.9087	34.583	1.4101	5.6529e-07	4.5097e-05	-//-
OS02G0593500	578.371	351.716	0.71759	1.2721e-05	0.00061448	-	Phosphate transporter
OS02G0594651	512.106	786.607	-0.6192	7.1587e-05	0.0024869	-//-
OS02G0594800	58.6635	136.157	-1.2147	4.5934e-07	3.7667e-05	-	NAC domain
OS02G0594900	788.606	1612.98	-1.0323	1.6624e-11	3.7818e-09	-	Glycosyl transferase, family 17
OS02G0595700	9906.75	6015.66	0.71969	3.7703e-07	3.1504e-05	-	Elongation factor, GTP-binding domain||Translation elongation factor EF1A/initiation factor IF2gamma, C-terminal||Translation elongation factor EFTu/EF1A, bacterial/organelle||Translation protein, beta-barrel domain||Translation elongation factor EFTu/EF1A, domain 2||P-loop containing nucleoside triphosphate hydrolase||Small GTP-binding protein domain||Translation elongation factor EFTu/EF1A, C-t…
OS02G0597200	28.7963	87.9832	-1.6113	0.00036842	0.0089592	-//-
OS02G0597300	86.8705	330.796	-1.929	0.00031314	0.007898	-	Leucine-rich repeat domain, L domain-like
OS02G0600200	1563.07	1049.9	0.57413	9.0416e-05	0.0029685	-	IQ motif, EF-hand binding site
OS02G0600400	696.571	1076.39	-0.62786	4.9905e-05	0.0018514	-	Glucose-6-phosphate dehydrogenase, active site||Glucose-6-phosphate dehydrogenase||Glucose-6-phosphate dehydrogenase, NAD-binding||NAD(P)-binding domain||Glucose-6-phosphate dehydrogenase, C-terminal
OS02G0601300	1064.69	1626.08	-0.61097	0.0030636	0.047049	GAPC3	Glyceraldehyde 3-phosphate dehydrogenase, NAD(P) binding domain||Glyceraldehyde 3-phosphate dehydrogenase, catalytic domain||Glyceraldehyde/Erythrose phosphate dehydrogenase family||Glyceraldehyde-3-phosphate dehydrogenase, type I||Glyceraldehyde 3-phosphate dehydrogenase, active site||NAD(P)-binding domain
OS02G0605900	177.532	1217.69	-2.778	5.3922e-60	6.3378e-56	CHT6	Glycoside hydrolase, family 19, catalytic||Lysozyme-like domain||Chitin-binding, type 1, conserved site||Glycoside hydrolase, family 19||Chitin-binding, type 1
OS02G0609200	32.5181	240.855	-2.8889	9.2432e-06	0.00047099	-	Protein of unknown function DUF1138
OS02G0610500	1057.86	744.818	0.50618	0.00097292	0.019165	-	CCT domain||Zinc finger, B-box
OS02G0612000	798.652	564.221	0.50131	0.001149	0.021853	-	GrpE nucleotide exchange factor||GrpE nucleotide exchange factor, head||GrpE nucleotide exchange factor, coiled-coil
OS02G0613900	195.116	128.529	0.60224	0.0032683	0.049461	-	Phosphoribosyltransferase-like||Phosphoribosyltransferase domain||Adenine phosphoribosyl transferase
OS02G0616100	725.471	221.458	1.7119	6.1383e-17	3.3819e-14	-	Leucine-rich repeat domain, L domain-like
OS02G0617600	390.163	239.104	0.70644	5.5152e-05	0.0020049	-	WD40-repeat-containing domain||WD40/YVTN repeat-like-containing domain||Protein phosphatase 2A, regulatory subunit PR55
OS02G0621300	901.511	647.866	0.47665	0.0029561	0.045818	-	Uncharacterised domain Wax2, C-terminal||Fatty acid hydroxylase
OS02G0623300	86.0751	37.4445	1.2008	0.00039713	0.0095001	-//-
OS02G0624300	100.532	425.759	-2.0824	1.1019e-09	1.8071e-07	-	Homeodomain-like||Myb domain||SANT/Myb domain
OS02G0625300	874.296	1670.83	-0.93437	4.3815e-05	0.0016648	-	Protein kinase domain||Protein kinase-like domain||Serine/threonine-protein kinase, active site||Protein kinase, ATP binding site
OS02G0627100	925.561	1680.69	-0.86065	0.0028822	0.044969	ZB8	Phenylalanine ammonia-lyase||Phenylalanine ammonia-lyase, shielding domain||L-Aspartase-like||Fumarase/histidase, N-terminal||Phenylalanine/histidine ammonia-lyases, active site||Aromatic amino acid lyase
OS02G0629000	23.2696	71.9334	-1.6282	3.1941e-07	2.7468e-05	-	Senescence regulator S40
OS02G0629800	1484.11	1001.7	0.56714	0.00012725	0.0038647	-	Knottin, scorpion toxin-like||Gamma thionin
OS02G0630300	28.952	213.047	-2.8794	7.5104e-05	0.0025761	-	Oxoglutarate/iron-dependent dioxygenase||Isopenicillin N synthase-like||Non-haem dioxygenase N-terminal domain
OS02G0634500	4044.43	2963.82	0.44848	0.0014738	0.026555	-	ClpP, active site||ATP-dependent Clp protease proteolytic subunit||ClpP, histidine active site||ClpP/crotonase-like domain||Clp protease proteolytic subunit /Translocation-enhancing protein TepA
OS02G0636300	338.168	233.306	0.53552	0.0022124	0.036522	-	Helicase, superfamily 1/2, ATP-binding domain||P-loop containing nucleoside triphosphate hydrolase||DNA/RNA helicase, DEAD/DEAH box type, N-terminal||RNA helicase, DEAD-box type, Q motif||Helicase, C-terminal
OS02G0638650	22.2669	133.462	-2.5835	6.0327e-08	6.2017e-06	-	DNA-binding domain||AP2/ERF domain
OS02G0639300	13.3272	117.741	-3.1432	1.929e-06	0.00012526	-//-
OS02G0640800	945.916	581.602	0.70168	7.3328e-06	0.00038707	-	Glucose/ribitol dehydrogenase||NAD(P)-binding domain
OS02G0641300	755.838	1108.59	-0.55257	0.00033506	0.0083203	-	Myb-like domain||SANT/Myb domain||Homeodomain-like
OS02G0643500	653.145	460.871	0.50304	0.0014053	0.025649	-	Pentapeptide repeat
OS02G0646200	634.361	2093.53	-1.7226	5.9585e-08	6.1613e-06	-	Zinc finger, B-box
OS02G0647300	128.877	252.725	-0.97157	8.1032e-07	6.0793e-05	-	Leucine-rich repeat domain, L domain-like||Leucine-rich repeat
OS02G0648000	105.264	56.6127	0.89482	0.00046882	0.010861	-//-
OS02G0648100	190.214	298.291	-0.6491	0.00056607	0.012491	-	Serine/threonine-protein kinase, active site||Protein kinase domain||Protein kinase-like domain
OS02G0649800	141.341	296.272	-1.0677	3.9786e-05	0.0015434	-	Cytochrome b5, heme-binding site||Cytochrome b5-like heme/steroid binding domain
OS02G0652000	141.094	85.2772	0.72643	0.0026798	0.042525	-	Cyclin PHO80-like||Cyclin-like
OS02G0652600	3149.05	2040.95	0.62567	1.0706e-05	0.00053321	-	Ribosomal protein L19||Translation protein SH3-like domain
OS02G0654600	29.848	66.1009	-1.147	0.00013486	0.0040401	-	Domain of unknown function DUF630||Domain of unknown function DUF632
OS02G0654700	621.556	1295.18	-1.0592	2.5231e-06	0.00015802	-	DNA-binding domain||AP2/ERF domain
OS02G0658800	1051.51	2490.35	-1.2439	1.0612e-05	0.00052995	EXPB11	Expansin, cellulose-binding-like domain||Expansin/pollen allergen, DPBB domain||Major pollen allergen Lol pI||Expansin/Lol pI||RlpA-like double-psi beta-barrel domain
OS02G0662100	4169.48	2070.63	1.0098	1.6846e-12	4.9499e-10	-	Bifunctional inhibitor/plant lipid transfer protein/seed storage helical domain||Hydrophobic seed protein
OS02G0666500	760.78	521.392	0.54511	0.00059552	0.013034	-	Cytochrome P450||Cytochrome P450, E-class, group I||Cytochrome P450, conserved site
OS02G0667100	1586.46	3403.77	-1.1013	4.187e-05	0.0016048	-//-
OS02G0669100	1756.16	3559.39	-1.0192	5.8276e-07	4.6177e-05	-	Dehydrin||Dehydrin, conserved site
OS02G0669366	322.288	854.85	-1.4073	0.00021149	0.0057658	-//-
OS02G0671100	74.6395	180.315	-1.2725	9.7763e-09	1.24e-06	-	Protein of unknown function DUF295||F-box domain
OS02G0681200	1993.03	2886.25	-0.53424	0.00023077	0.0061182	-	Zinc finger, RING/FYVE/PHD-type||Zinc finger, RING-type
OS02G0682300	884.09	2263.88	-1.3565	4.2641e-14	1.5662e-11	-	Zinc finger, RING/FYVE/PHD-type||Zinc finger, RING-type
OS02G0686700	106.93	300.373	-1.4901	0.000301	0.0076522	-	Protein of unknown function DUF581
OS02G0687200	120.948	210.666	-0.80057	0.0019674	0.03332	-	Protein of unknown function DUF581
OS02G0690000	84.5929	44.6292	0.92255	0.00055404	0.01231	-//-
OS02G0690600	12.7276	61.6795	-2.2768	1.9429e-06	0.00012593	-	U box domain||Zinc finger, RING/FYVE/PHD-type||Armadillo-type fold||Armadillo-like helical
OS02G0693700	2555.99	1854.61	0.46277	0.0020619	0.034457	-	ABC transporter-like||P-loop containing nucleoside triphosphate hydrolase||AAA+ ATPase domain||ABC transporter, conserved site||ABC transporter type 1, transmembrane domain
OS02G0697400	186.789	83.2749	1.1655	6.6332e-06	0.00035385	4CL2	AMP-binding, conserved site||AMP-dependent synthetase/ligase||AMP-binding enzyme C-terminal domain
OS02G0698000	1532.02	892.347	0.77976	2.788e-07	2.4333e-05	-	Phosphoribulokinase||Phosphoribulokinase/uridine kinase||P-loop containing nucleoside triphosphate hydrolase
OS02G0699000	13.9794	43.165	-1.6266	0.00019203	0.0053444	-	Major facilitator superfamily domain||Proton-dependent oligopeptide transporter family
OS02G0700500	416.064	613.085	-0.55928	0.00052686	0.011863	PUT1	Amino acid/polyamine transporter I
OS02G0703300	252.566	371.32	-0.55601	0.0015716	0.028016	-	Protein of unknown function DUF1218
OS02G0705000	417.643	260.602	0.68042	0.00078125	0.016195	-	NmrA-like||NAD(P)-binding domain
OS02G0705100	1288.68	702.427	0.87548	1.2069e-08	1.4827e-06	-	Alpha/Beta hydrolase fold||Alpha/beta hydrolase fold-1
OS02G0705600	173.162	370.08	-1.0957	5.9122e-06	0.00032406	-	U box domain||Armadillo-like helical||Zinc finger, RING/FYVE/PHD-type||Armadillo-type fold
OS02G0711400	308.418	209.097	0.56072	0.002289	0.037592	-//-
OS02G0711900	160.902	98.1335	0.71337	0.00093237	0.018516	-//-
OS02G0712700	516.135	1064.12	-1.0438	2.5151e-11	5.5428e-09	-	Protein kinase-like domain||Protein kinase domain||Serine-threonine/tyrosine-protein kinase catalytic domain||Legume lectin domain||Serine/threonine-protein kinase, active site||Concanavalin A-like lectin/glucanase, subgroup||Protein kinase, ATP binding site
OS02G0713700	875.712	1902.96	-1.1197	7.3759e-09	9.8516e-07	-	Domain of unknown function DUF296
OS02G0714200	1604.96	1088.41	0.56032	0.00023634	0.0062472	-	Pyrophosphate-dependent phosphofructokinase PfpB||Pyrophosphate-dependent phosphofructokinase, alpha-helical||Phosphofructokinase domain
OS02G0716800	54.0795	19.9869	1.436	2.1722e-05	0.00094096	-	Proton-dependent oligopeptide transporter family||Major facilitator superfamily domain
OS02G0717600	85.8204	142.469	-0.73125	0.0012703	0.023712	-//-
OS02G0718100	1887.93	3962.26	-1.0695	1.2113e-09	1.9502e-07	-//-
OS02G0725200	728.412	516.826	0.49508	0.0017311	0.030173	-	Rubisco methyltransferase||Rubisco LS methyltransferase, substrate-binding domain||SET domain
OS02G0726600	194.725	123.914	0.65209	0.0009183	0.018304	-	Chloroplast protein import component Tic20
OS02G0727100	93.9268	47.6601	0.97876	0.00014793	0.0043653	-	Amino acid transporter, transmembrane
OS02G0730300	690.793	994.232	-0.52533	0.00066417	0.014213	HAK25	K+ potassium transporter
OS02G0731600	2235.08	1416.58	0.65792	5.507e-06	0.00030314	-	Protein CURVATURE THYLAKOID 1||Cyanobacterial aminoacyl-tRNA synthetase, CAAD domain
OS02G0733300	527.186	339.724	0.63395	0.00010958	0.0034468	-	Six-hairpin glycosidase||Six-hairpin glycosidase-like||Glycosyl hydrolases family 9, Asp/Glu active sites||Glycoside hydrolase, family 9, active site||Glycoside hydrolase, family 9
OS02G0734300	1392.75	1984.18	-0.51061	0.00059411	0.013012	-	NUDIX hydrolase domain||NUDIX hydrolase domain-like||NUDIX hydrolase, conserved site
OS02G0735800	271.988	170.633	0.67265	0.00036787	0.008952	-	Pentatricopeptide repeat||Tetratricopeptide-like helical
OS02G0736900	16.7386	40.7228	-1.2827	0.00097199	0.019158	-//-
OS02G0737200	12.0946	50.2906	-2.0559	1.5584e-07	1.4273e-05	-//-
OS02G0738200	8.34152	45.7244	-2.4546	7.4677e-05	0.0025664	-	Zinc finger, RING/FYVE/PHD-type||Armadillo-type fold||Armadillo-like helical||U box domain
OS02G0739400	3155.49	5004.24	-0.66529	0.0026814	0.042533	-	Nucleotide-diphospho-sugar transferases||Glycosyl transferase, family 8
OS02G0740600	84.9478	299.059	-1.8158	2.0361e-05	0.00088967	-//-
OS02G0740700	315.215	841.935	-1.4174	1.2991e-06	8.9293e-05	-	Peptidoglycan binding-like||Metallopeptidase, catalytic domain||Peptidase M10, metallopeptidase||Peptidase, metallopeptidase||Peptidase M10A
OS02G0742700	181.628	485.659	-1.419	7.7276e-16	3.7845e-13	-	Transcription factor MYC/MYB N-terminal
OS02G0743800	28.101	62.1125	-1.1443	0.00020551	0.0056451	-	HSP20-like chaperone||CS domain
OS02G0744000	577.494	388.59	0.57156	0.00029871	0.0075994	-//-
OS02G0744900	7033.14	5260.1	0.41908	0.0031636	0.048208	CHLP	Monooxygenase, FAD-binding||Geranylgeranyl reductase family||Pyridine nucleotide-disulphide oxidoreductase, FAD/NAD(P)-binding domain||Geranylgeranyl reductase, plant/cyanobacteria||NAD(P)-binding domain||Geranylgeranyl reductase, plant/prokaryotic
OS02G0745100	151.134	94.7979	0.6729	0.0023531	0.038485	NIP2-1	Major intrinsic protein, conserved site||Aquaporin-like||Major intrinsic protein
OS02G0748300	1553.51	2898.32	-0.89969	1.4134e-05	0.00067349	-	Kelch repeat type 1||Galactose oxidase, beta-propeller
OS02G0749800	177.934	110.006	0.69376	0.00069354	0.014688	-	Mitochodrial transcription termination factor-related
OS02G0750100	1719.41	1207.56	0.50982	0.00044609	0.010451	-	ATPase, F1 complex, OSCP/delta subunit||ATPase, F1 complex, OSCP/delta subunit, conserved site
OS02G0750400	323.235	222.394	0.53947	0.0016706	0.029379	-	Pentatricopeptide repeat||Tetratricopeptide-like helical
OS02G0751600	539.685	353.566	0.61014	0.00015227	0.0044557	-	Peptidyl-prolyl cis-trans isomerase, FKBP-type, domain||Peptidyl-prolyl cis-trans isomerase, FKBP-type
OS02G0754300	1820.78	1242.99	0.55075	0.00015789	0.0045934	-	Ribosomal protein L29
OS02G0756100	477.531	306.428	0.64005	0.00011097	0.0034688	-//-
OS02G0756200	102.426	433.697	-2.0821	2.3929e-09	3.5601e-07	-	Phosphate-induced protein 1
OS02G0756600	57.3377	258.448	-2.1723	1.2326e-23	1.5522e-20	-	Phosphate-induced protein 1
OS02G0758000	143.415	282.188	-0.97646	4.1578e-05	0.0015988	HSP24.1	Alpha crystallin/Hsp20 domain||Small heat shock protein HSP20||HSP20-like chaperone
OS02G0758200	166.547	319.818	-0.94132	0.00041815	0.0099223	-//-
OS02G0760400	123.49	197.45	-0.67709	0.00066622	0.014221	-//-
OS02G0761300	4.90637	21.6165	-2.1394	0.00021996	0.0059341	-	Protein of unknown function DUF1645, plant
OS02G0761400	656.841	459.387	0.51583	0.00099967	0.019496	-	Metalloenzyme, LuxS/M16 peptidase-like
OS02G0762100	558.934	273.079	1.0334	1.5709e-08	1.884e-06	-	Ribonuclease E inhibitor RraA/Dimethylmenaquinone methyltransferase||Regulator of ribonuclease activity A
OS02G0763200	1091.97	1582.04	-0.53485	0.00031442	0.0079135	-	Xyloglucan fucosyltransferase
OS02G0763900	305.556	491.317	-0.68521	0.00012145	0.0037142	-	Xyloglucan fucosyltransferase
OS02G0764500	529.45	310.978	0.76769	3.3395e-06	0.00019958	-	Chlorophyll A-B binding protein||Chlorophyll A-B binding protein, plant||Chlorophyll a/b binding protein domain
OS02G0766700	570.654	914.654	-0.68061	1.9861e-05	0.00087321	-	Basic-leucine zipper domain
OS02G0767400	124.665	255.094	-1.033	1.105e-07	1.0559e-05	-	Protein kinase-like domain||Bulb-type lectin domain||Protein kinase domain||Serine/threonine-protein kinase, active site||S-receptor-like serine/threonine-protein kinase||Concanavalin A-like lectin/glucanase, subgroup||Protein kinase, ATP binding site
OS02G0768400	71.342	36.5812	0.96365	0.0007217	0.015157	-//-
OS02G0769800	54.029	113.772	-1.0743	0.00052411	0.011816	-	Protein kinase-like domain||Protein kinase domain
OS02G0773500	241.814	142.804	0.75986	7.5798e-05	0.0025901	-	Protein of unknown function DUF3464
OS02G0780700	281.27	543.734	-0.95095	0.0011064	0.02118	-	Mono-/di-acylglycerol lipase, N-terminal||Lipase, class 3||Alpha/Beta hydrolase fold
OS02G0781400	1922.14	1252.61	0.61778	7.2963e-05	0.0025228	-	GroES (chaperonin 10)-like||Chaperonin 21, chloroplast||Chaperonin Cpn10||Chaperonin Cpn10, conserved site
OS02G0782300	143.334	223.79	-0.64277	0.00070011	0.014783	-//-
OS02G0783625	227.264	506.807	-1.1571	2.1962e-11	4.9014e-09	-	Saccharopine dehydrogenase / Homospermidine synthase||Saccharopine dehydrogenase, C-terminal||NAD(P)-binding domain
OS02G0784900	418.345	291.49	0.52125	0.0019266	0.032796	-	RmlC-like cupin domain||Domain of unknown function DUF861, cupin-3||RmlC-like jelly roll fold
OS02G0788500	458.373	320.386	0.51671	0.0018222	0.031416	-	UVR domain||Polyketide cyclase SnoaL-like domain||NTF2-like domain
OS02G0790500	925.768	1693.23	-0.87106	7.0506e-09	9.4529e-07	-	Trehalose-phosphatase||Glycosyl transferase, family 20||HAD-like domain
OS02G0791400	5.41182	18.6826	-1.7875	0.0028098	0.044112	-	Cytochrome c oxidase, subunit VIb
OS02G0797100	71.8141	149.192	-1.0548	0.0024437	0.039581	-	AP2/ERF transcription factor ERF/PTI6||AP2/ERF domain||DNA-binding domain
OS02G0803300	278.954	564.878	-1.0179	2.0369e-09	3.1092e-07	-	AP180 N-terminal homology (ANTH) domain||ENTH/VHS||Clathrin adaptor, phosphoinositide-binding, GAT-like||Epsin-like, N-terminal
OS02G0804000	46.3212	17.7191	1.3864	0.00018898	0.0052843	-//-
OS02G0804400	187.839	118.259	0.66755	0.00084812	0.017237	-//-
OS02G0805100	57.9632	167.262	-1.5289	0.0005259	0.011849	IAA9	AUX/IAA domain||Phox/Bem1p||AUX/IAA protein
OS02G0805500	255.016	165.937	0.61995	0.00088108	0.017713	-	Inositol monophosphatase, conserved site||3(2),5 -bisphosphate nucleotidase HAL2||Inositol monophosphatase||Inositol monophosphatase, metal-binding site
OS02G0805800	1024.66	736.564	0.47626	0.0017534	0.030486	-	Protein kinase domain||Protein kinase-like domain||Aminoglycoside phosphotransferase||UbiB domain
OS02G0807800	64.537	140.646	-1.1239	1.4364e-06	9.7964e-05	-	EGF-like calcium-binding, conserved site||Protein kinase domain||Protein kinase-like domain||EGF-type aspartate/asparagine hydroxylation site||Wall-associated receptor kinase galacturonan-binding domain||Concanavalin A-like lectin/glucanase, subgroup||Protein kinase, ATP binding site||Epidermal growth factor-like domain||EGF-like calcium-binding domain||Serine/threonine-protein kinase, active site
OS02G0807900	174.649	325.092	-0.89639	1.1034e-06	7.7659e-05	-	Wall-associated receptor kinase galacturonan-binding domain
OS02G0809800	314.833	189.983	0.72872	0.00014956	0.0043984	PHO1-2	SPX, N-terminal||EXS, C-terminal
OS02G0812700	3.06311	15.6763	-2.3555	0.00083126	0.016982	-	F-box domain
OS02G0814200	1749.32	1172.59	0.57709	9.2331e-05	0.0030174	-	Uncharacterised domain Wax2, C-terminal||Fatty acid hydroxylase
OS02G0815200	1051.6	679.009	0.63108	3.2652e-05	0.0013143	-	Nucleotide-binding, alpha-beta plait||RNA recognition motif domain
OS02G0815300	792.778	515.177	0.62185	6.2923e-05	0.0022209	-//-
OS02G0815400	239.16	157.081	0.60647	0.0013467	0.024863	-//-
OS02G0816200	4056.47	2666.39	0.60534	2.3415e-05	0.00099833	-	SGNH hydrolase-type esterase domain||Lipase, GDSL
OS02G0816300	3655.48	2372.33	0.62376	0.00014531	0.004302	-	Armadillo-like helical||CLASP N-terminal domain||Armadillo-type fold
OS02G0817600	926.322	673.49	0.45986	0.0020874	0.03476	IAA10	AUX/IAA protein||-||AUX/IAA domain||Phox/Bem1p
OS02G0818900	20.1998	111.922	-2.4701	3.3182e-17	1.9181e-14	-//-
OS02G0821400	38.9891	72.3567	-0.89205	0.0017694	0.030704	-	Protein kinase, ATP binding site||Protein kinase domain||Protein kinase-like domain||Concanavalin A-like lectin/glucanase, subgroup||Serine/threonine-protein kinase, active site
OS02G0822600	2403.54	1513.19	0.66757	2.9014e-05	0.0011882	-	Ribosomal protein L9, C-terminal||Ribosomal protein L9, N-terminal||Ribosomal protein L9, bacteria/chloroplast||Ribosomal protein L9/RNase H1, N-terminal||Ribosomal protein L9
OS02G0823900	152.066	87.1613	0.80293	0.00033426	0.0083119	-	Zinc finger, C2H2||Zinc finger, C2H2-like
OS02G0827200	500.752	744.561	-0.57229	0.00079994	0.016467	-	Sucrose/H+ symporter, plant||Major facilitator superfamily||Major facilitator superfamily domain
OS02G0827600	378.003	264.335	0.51603	0.002648	0.042137	-	Protein of unknown function DUF3531
OS02G0829000	390.954	265.904	0.55609	0.0021429	0.035508	-//-
OS02G0829850	242.253	112.663	1.1045	3.0923e-08	3.4948e-06	-//-
OS02G0834700	508.947	241.964	1.0727	2.2125e-10	4.2399e-08	-	Domain of unknown function DUF1731, C-terminal||NAD-dependent epimerase/dehydratase||Sugar nucleotide epimerase YfcH,-like putative||NAD(P)-binding domain
OS03G0102700	385.141	268.555	0.52017	0.0029444	0.045676	-	Major pollen allergen Lol pI||RlpA-like double-psi beta-barrel domain||Expansin/Lol pI||Expansin, cellulose-binding-like domain||Expansin/pollen allergen, DPBB domain
OS03G0103200	1331.7	665.014	1.0018	0.00079514	0.016406	-	Hydrophobic seed protein||Bifunctional inhibitor/plant lipid transfer protein/seed storage helical domain
OS03G0106550	17.3308	4.25634	2.0257	0.0015204	0.027269	-//-
OS03G0107700	1157.68	2231.18	-0.94656	0.0019139	0.032634	EL2	-
OS03G0108600	802.037	485.437	0.72438	5.2686e-06	0.00029287	-	DNA/RNA helicase, DEAD/DEAH box type, N-terminal||P-loop containing nucleoside triphosphate hydrolase||Helicase, superfamily 1/2, ATP-binding domain||Helicase, C-terminal||RNA helicase, DEAD-box type, Q motif
OS03G0109700	493.031	329.905	0.57963	0.00043413	0.010212	-//-
OS03G0109800	46.8956	8.80618	2.4129	9.422e-09	1.2037e-06	-	WEB family
OS03G0110900	69.7887	29.4707	1.2437	3.5656e-05	0.0014063	-	Dimeric alpha-beta barrel||Stress responsive alpha-beta barrel
OS03G0111200	1951.01	1376.35	0.50337	0.00056105	0.012442	-	Remorin, C-terminal||Remorin, N-terminal
OS03G0113000	930.485	465.681	0.99864	3.7177e-10	6.6543e-08	-	Protein kinase, ATP binding site||Serine/threonine-protein kinase, active site||Protein kinase domain||Protein kinase-like domain
OS03G0117100	1267.72	814.703	0.63789	2.2579e-05	0.00097092	PEX11-1	-||Peroxisomal biogenesis factor 11
OS03G0120000	195.148	119.442	0.70826	0.00048853	0.011208	-//-
OS03G0122100	89.8982	44.1591	1.0256	0.00011809	0.00364	-	Myc-type, basic helix-loop-helix (bHLH) domain
OS03G0122200	2782.85	1925.76	0.53113	0.00015526	0.004532	-	Ribosomal protein L11, bacterial-type||Ribosomal protein L11, C-terminal||Ribosomal protein L11, conserved site||Ribosomal protein L11, N-terminal||Ribosomal protein L11
OS03G0122300	638.044	955.078	-0.58196	0.00021441	0.0058068	-	Oxoglutarate/iron-dependent dioxygenase||Isopenicillin N synthase-like||Non-haem dioxygenase N-terminal domain
OS03G0124000	97.9866	40.9862	1.2574	0.00016091	0.0046691	-	Homeodomain-like||Homeobox domain||Homeobox KN domain||POX domain
OS03G0124200	247.716	363.277	-0.55239	0.0017971	0.031063	-	Malectin-like carbohydrate-binding domain||Protein kinase, ATP binding site||Serine/threonine-protein kinase, active site||Concanavalin A-like lectin/glucanase, subgroup||Protein kinase-like domain||Serine-threonine/tyrosine-protein kinase catalytic domain||Protein kinase domain
OS03G0125000	4206.84	2947.38	0.5133	0.00022731	0.0060662	RPL5	Ribosomal protein L5, bacterial-type||Ribosomal protein L5 domain||-||Ribosomal protein L5, C-terminal||Ribosomal protein L5, conserved site||Ribosomal protein L5, N-terminal
OS03G0125100	110.31	179.796	-0.7048	0.00090158	0.018042	-	Fatty acid hydroxylase
OS03G0128800	84.8131	49.7879	0.76849	0.0033031	0.049858	-//-
OS03G0129300	8586.69	5040.68	0.76848	6.9465e-08	6.9784e-06	-	Glyceraldehyde 3-phosphate dehydrogenase, NAD(P) binding domain||Glyceraldehyde 3-phosphate dehydrogenase, catalytic domain||Glyceraldehyde-3-phosphate dehydrogenase, type I||Glyceraldehyde/Erythrose phosphate dehydrogenase family||Domain of unknown function CP12||Glyceraldehyde 3-phosphate dehydrogenase, active site||NAD(P)-binding domain
OS03G0129400	171.863	367.846	-1.0978	2.2321e-06	0.00014232	-//-
OS03G0130100	818.897	412.717	0.98853	5.3123e-10	9.1822e-08	-	AMP-binding enzyme C-terminal domain||AMP-dependent synthetase/ligase||AMP-binding, conserved site
OS03G0131200	805.125	374.54	1.1041	1.1397e-11	2.7337e-09	-	Catalase haem-binding site||Catalase core domain||Catalase, mono-functional, haem-containing||Catalase immune-responsive domain||Catalase active site||Catalase, mono-functional, haem-containing, clades 1 and 3||Catalase-like domain
OS03G0133000	24.0781	80.8637	-1.7478	1.7617e-08	2.0845e-06	-	NAC domain
OS03G0136500	104.039	241.447	-1.2146	4.1735e-06	0.00024244	-	Peptide methionine sulphoxide reductase MrsB||Mss4-like
OS03G0140100	1419.54	936.3	0.60038	8.4417e-05	0.0028161	-	Cytochrome P450, conserved site||Cytochrome P450, E-class, group I||Cytochrome P450
OS03G0141200	5399.75	8545.84	-0.66233	3.6385e-06	0.00021662	-	Glycoside hydrolase, superfamily||Glycoside hydrolase, family 14B, plant||Glycoside hydrolase, catalytic domain||Glycoside hydrolase, family 14, conserved site||Glycoside hydrolase, family 14
OS03G0146800	112.714	49.8806	1.1761	0.0011037	0.021147	-//-
OS03G0149800	96.1762	267.815	-1.4775	1.3739e-12	4.1057e-10	-	Zinc finger, RING/FYVE/PHD-type||Zinc finger, RING-type
OS03G0150600	876.368	2018.68	-1.2038	1.1761e-15	5.5295e-13	PHT1-1	Major facilitator superfamily domain||General substrate transporter||Phosphate permease
OS03G0152700	399.439	274.443	0.54147	0.0015481	0.027724	-	Pseudouridine synthase, RsuA/RluB/C/D/E/F||RNA-binding S4 domain||Pseudouridine synthase, catalytic domain||Pseudouridine synthase, RsuA/RluB/E/F, conserved site
OS03G0156600	5.59488	24.3701	-2.1229	0.00052006	0.01174	-	Heavy metal-associated domain, HMA
OS03G0158300	591.353	352.519	0.74632	4.9055e-06	0.0002772	-	Galactose mutarotase-like domain||Glycoside hydrolase-type carbohydrate-binding, subgroup
OS03G0158600	43.8429	82.8305	-0.91782	0.0008822	0.017725	-	Ribonuclease H-like domain
OS03G0160100	906.364	1269.47	-0.48606	0.0010939	0.02102	-	Protein kinase, ATP binding site||Serine/threonine-protein kinase, active site||Protein kinase-like domain||Protein kinase domain||Serine-threonine/tyrosine-protein kinase catalytic domain
OS03G0162800	19.9366	47.1211	-1.241	0.00053614	0.012034	-	3-Oxoacyl-[acyl-carrier-protein (ACP)] synthase III C-terminal||Thiolase-like||Very-long-chain 3-ketoacyl-CoA synthase||FAE1/Type III polyketide synthase-like protein
OS03G0163000	133.356	206.54	-0.63114	0.0014763	0.026573	-//-
OS03G0165050	18.4003	81.0841	-2.1397	6.3841e-10	1.0928e-07	-//-
OS03G0167000	1365	896.353	0.60676	5.9181e-05	0.0021164	-	Plant lipid transfer protein/Par allergen||Bifunctional inhibitor/plant lipid transfer protein/seed storage helical domain
OS03G0169100	1777.88	1185.83	0.58427	0.001443	0.026147	RPE	Ribulose-phosphate 3-epimerase||Ribulose-phosphate 3-epimerase-like||Aldolase-type TIM barrel||Ribulose-phosphate binding barrel
OS03G0170500	528.542	296.151	0.83568	5.8488e-07	4.6241e-05	-	Bacterial PH domain
OS03G0175800	58.5442	103.669	-0.82439	0.00095994	0.018984	BG1	-
OS03G0178200	847.616	521.691	0.70021	6.0233e-06	0.00032836	-	Uncharacterised protein family Ycf19
OS03G0182800	1165.86	2977.49	-1.3527	2.4722e-05	0.0010415	-	AP2/ERF domain||DNA-binding domain
OS03G0182900	123.49	304.568	-1.3024	1.0574e-06	7.5022e-05	-//-
OS03G0184300	662.62	447.859	0.56514	0.00039825	0.0095205	-	UDP-glucuronate:xylan alpha-glucuronosyltransferase||Nucleotide-diphospho-sugar transferases||Glycosyl transferase, family 8
OS03G0187800	44.0035	198.388	-2.1726	4.1085e-20	3.9154e-17	-	Purine permease, plant
OS03G0188200	8.45417	25.1757	-1.5743	0.0019198	0.032718	-	Zinc finger, RING-type||Zinc finger, RING/FYVE/PHD-type
OS03G0189100	587.587	1149.27	-0.96785	2.6222e-05	0.0010942	-	Uncharacterised protein family UPF0503
OS03G0194900	1576.78	3575.84	-1.1813	0.00019581	0.0054195	-	DOMON domain||Cytochrome b561/ferric reductase transmembrane||Uncharacterised conserved protein UCP037471
OS03G0196500	133.829	361.839	-1.435	0.0002943	0.0075088	-	F-box domain
OS03G0196600	50.8392	244.377	-2.2651	7.7663e-12	1.9422e-09	SAT4	Serine acetyltransferase, N-terminal||Trimeric LpxA-like||Serine O-acetyltransferase||Hexapeptide transferase, conserved site||Bacterial transferase hexapeptide repeat
OS03G0196800	2588.47	1877.34	0.46341	0.0010182	0.019814	-	Ribosomal protein S10, conserved site||Ribosomal protein S10||Ribosomal protein S10 domain
OS03G0198600	32.728	67.5307	-1.045	0.00050279	0.011438	HOX12	Homeodomain-like||Helix-turn-helix motif||Homeobox domain||Homeobox, conserved site
OS03G0206400	441.747	315.674	0.48478	0.0032459	0.049164	-//-
OS03G0207400	127.987	348.69	-1.446	0.0028205	0.044219	-	Protein phosphatase 2C (PP2C)-like domain||Protein phosphatase 2C||Protein phosphatase 2C, manganese/magnesium aspartate binding site
OS03G0214200	320.657	487.082	-0.60313	0.00024987	0.0065555	-	Putative nuclear localisation signal||Ninja||Ninja family||Jas TPL-binding domain
OS03G0215000	1496.64	2116.79	-0.50016	0.00069813	0.014758	-	Triose-phosphate transporter domain
OS03G0215900	175.021	103.219	0.76182	0.00046576	0.010811	-	Pentacotripeptide-repeat region of PROPR||Smr protein/MutS2 C-terminal||Pentatricopeptide repeat||Tetratricopeptide-like helical
OS03G0219200	1238.97	1731.71	-0.48306	0.001117	0.021325	-	Superoxide dismutase (Cu/Zn) / superoxide dismutase copper chaperone||Superoxide dismutase, copper/zinc, binding site||Superoxide dismutase, copper/zinc binding domain
OS03G0219700	512.771	359.779	0.5112	0.0015193	0.027269	-	DNA/RNA helicase, DEAD/DEAH box type, N-terminal||Helicase, superfamily 1/2, ATP-binding domain||P-loop containing nucleoside triphosphate hydrolase||RNA helicase, DEAD-box type, Q motif||Helicase, C-terminal
OS03G0219900	3397.47	2354.05	0.52932	0.00016136	0.0046753	-	Ribosomal protein L15, conserved site||Ribosomal protein L15||Ribosomal protein L18e/L15P||Ribosomal protein L15, bacterial-type
OS03G0221500	420.241	295.566	0.50773	0.0020275	0.034027	-	Glycoside hydrolase, superfamily||Glycoside hydrolase, catalytic domain||X8 domain||Glycoside hydrolase, family 17
OS03G0222600	572.757	847.58	-0.56543	0.0002844	0.0072986	-	Caleosin-related
OS03G0223100	288.163	164.481	0.80897	1.5171e-05	0.00071029	-	Cytochrome P450||Cytochrome P450, conserved site||Cytochrome P450, E-class, group I
OS03G0228200	23.7765	3.83924	2.6306	7.8598e-06	0.00040998	-//-
OS03G0230000	137.81	237.814	-0.78716	5.3214e-05	0.0019485	-//-
OS03G0230300	174.822	302.968	-0.79327	1.6067e-05	0.00073959	-	Poly(ADP-ribose) polymerase, catalytic domain||RST domain of plant C-terminal
OS03G0233000	0	6.86895	#NAME?	0.00061292	0.013324	-	Nucleotide-diphospho-sugar transferases||Coiled-coil domain containing protein 109, C-terminal
OS03G0233900	11.0608	44.6285	-2.0125	2.6569e-05	0.0011035	HB1	Globin-like||Globin||Leghaemoglobin, iron-binding site||Globin, structural domain||Leghaemoglobin
OS03G0234900	1609.36	1075.01	0.58214	0.0026885	0.042606	-	Peroxidases heam-ligand binding site||Haem peroxidase||Plant peroxidase||Haem peroxidase, plant/fungal/bacterial
OS03G0236200	360.281	1304.19	-1.856	2.4368e-12	6.9293e-10	-	Pyridoxal phosphate-dependent transferase||Glutamate decarboxylase||Pyridoxal phosphate-dependent decarboxylase||Pyridoxal phosphate-dependent transferase, major region, subdomain 1
OS03G0238600	1909.85	2689.37	-0.49381	0.0013343	0.024697	-	Phosphoesterase domain||Metallo-dependent phosphatase-like||Acid phosphatase, type 5
OS03G0239000	422.158	256.492	0.71887	2.7724e-05	0.001146	-	Concanavalin A-like lectin/glucanase, subgroup||Xyloglucan endo-transglycosylase, C-terminal||Glycoside hydrolase, family 16
OS03G0239200	952.105	1336.98	-0.48978	0.0014507	0.026246	-	Protein OBERON||Oberon, coiled-coil region||Oberon, PHD finger domain
OS03G0240600	5.83943	54.8976	-3.2328	2.2278e-07	1.9787e-05	-	Armadillo-like helical||Zinc finger, RING/FYVE/PHD-type||Armadillo-type fold||U box domain
OS03G0241600	1826.83	1239.61	0.55946	0.00017594	0.0050007	-	Serine/threonine-protein kinase, active site||Rossmann-like alpha/beta/alpha sandwich fold||Protein kinase-like domain||Protein kinase domain||Serine-threonine/tyrosine-protein kinase catalytic domain||UspA||Protein kinase, ATP binding site
OS03G0243950	89.2829	44.2204	1.0137	0.00018636	0.0052278	-//-
OS03G0244000	1217.07	880.258	0.46742	0.0021617	0.035803	-	Heat shock protein DnaJ, cysteine-rich domain
OS03G0244200	344.596	584.332	-0.76188	4.1979e-06	0.00024306	-	Thaumatin, conserved site||Thaumatin
OS03G0251350	342.974	174.688	0.97332	1.0498e-07	1.0114e-05	-	Histone-fold||Transcription factor CBF/NF-Y/archaeal histone
OS03G0251425	15.5521	3.99415	1.9611	0.0029149	0.045284	-//-
OS03G0253200	129.178	499.684	-1.9517	3.8275e-11	8.0816e-09	-	Serine/threonine-protein kinase, active site||Protein kinase-like domain||Protein kinase domain
OS03G0254000	1276.52	888.003	0.52358	0.00066564	0.014221	-	Leucine-rich repeat domain, L domain-like||NB-ARC||Leucine-rich repeat||P-loop containing nucleoside triphosphate hydrolase
OS03G0254200	134.166	71.9765	0.89843	0.00012844	0.0038908	-	Tryptophan/tyrosine permease
OS03G0255100	1373.12	916.59	0.58311	0.00014423	0.0042772	-	Glycoside hydrolase, family 35, conserved site||Glycoside hydrolase, family 35||Glycoside hydrolase 35, catalytic domain||Galactose-binding domain-like||Glycoside hydrolase, catalytic domain||Glycoside hydrolase, superfamily||D-galactoside/L-rhamnose binding SUEL lectin domain
OS03G0255900	33.3809	68.3889	-1.0347	0.00055399	0.01231	-//-
OS03G0263000	31.4628	67.2668	-1.0962	0.00044376	0.010404	-	DNA-binding domain||AP2/ERF domain
OS03G0264150	41.8627	95.6204	-1.1917	0.0014475	0.026209	-//-
OS03G0264400	838.782	1381.94	-0.72033	2.1912e-05	0.00094572	OSASA2	Anthranilate synthase component I - like||Chorismate binding, C-terminal||Anthranilate synthase component I, N-terminal||Anthranilate synthase component I, PabB-like||ADC synthase
OS03G0265400	2902.45	1791.53	0.69608	1.0041e-06	7.1964e-05	-	Ribosomal protein L4 domain||Ribosomal protein L4/L1e||Ribosomal protein L4/L1e, bacterial-type
OS03G0265900	274.834	141.301	0.95978	0.00093314	0.018516	-//-
OS03G0266000	401.257	277.299	0.53309	0.0016285	0.02887	-	Ovarian tumour, otubain
OS03G0267300	1884.93	1008.51	0.90229	8.5502e-10	1.4289e-07	-	Fructose-1,6-bisphosphatase||Fructose-1,6-bisphosphatase class 1/Sedoheputulose-1,7-bisphosphatase||Fructose-1,6-bisphosphatase, active site||Fructose-1-6-bisphosphatase class I, N-terminal
OS03G0269601	39.2234	16.9717	1.2086	0.0016475	0.029091	-	Protein of unknown function DUF604
OS03G0270000	2187.69	4466.25	-1.0297	2.8084e-12	7.7975e-10	-	Domain of unknown function DUF296
OS03G0270600	25.7228	58.3793	-1.1824	0.00017354	0.0049507	-	Cytochrome c-like domain
OS03G0272900	526.238	802.135	-0.60813	0.00043695	0.010272	-	DVL
OS03G0276500	2670.81	5218.23	-0.96628	9.8199e-06	0.00049536	-	Heat shock protein 70kD, C-terminal domain||Heat shock protein 70, conserved site||Heat shock protein 70kD, peptide-binding domain||Heat shock protein 70 family
OS03G0278900	3097.62	1980.21	0.64551	6.8879e-06	0.00036467	-	Tetracycline transcriptional regulator, TetR-like, C-terminal
OS03G0279700	24.7503	53.1558	-1.1028	0.001022	0.019856	-	Zinc finger, C2H2||Zinc finger, C2H2-like
OS03G0281000	1318	2494.15	-0.9202	0.0026481	0.042137	-	PGG domain||Ankyrin repeat-containing domain||Ankyrin repeat
OS03G0284400	3169.72	1979.54	0.67919	1.7479e-06	0.00011542	-	Ribosomal protein L10/acidic P0||Ribosomal protein L10
OS03G0285800	581.823	1396.99	-1.2637	0.00025955	0.0067543	MPK5	Serine/threonine-protein kinase, active site||-||Mitogen-activated protein (MAP) kinase, conserved site||Protein kinase-like domain||Protein kinase domain||Mitogen-activated protein (MAP) kinase, JNK||Protein kinase, ATP binding site
OS03G0289400	452.982	300.45	0.59233	0.00047444	0.010977	-	Rhodanese-like domain
OS03G0291500	3882.04	7034.59	-0.85765	1.5e-09	2.3836e-07	-	Glutamine amidotransferase type 2 domain||Asparagine synthase, glutamine-hydrolyzing||Rossmann-like alpha/beta/alpha sandwich fold||Nucleophile aminohydrolases, N-terminal||Asparagine synthase
OS03G0292100	1809.92	3435.67	-0.92466	1.5747e-05	0.00072774	-	Protein phosphatase 2C (PP2C)-like domain||Protein phosphatase 2C||Protein phosphatase 2C, manganese/magnesium aspartate binding site
OS03G0293100	997.163	649.638	0.61819	4.9719e-05	0.0018474	-//-
OS03G0294700	164.317	274.241	-0.73896	6.0065e-05	0.0021403	-	Tetratricopeptide repeat||Tetratricopeptide-like helical
OS03G0297000	87.8465	209.809	-1.256	4.9243e-09	6.8093e-07	-	Protein of unknown function DUF538
OS03G0299200	10.2885	29.6295	-1.526	0.00096331	0.019008	-	NAD(P)-binding domain||Glucose/ribitol dehydrogenase
OS03G0300000	58.6538	102.026	-0.79865	0.0014974	0.026924	-	Galactosyl transferase
OS03G0300400	308.315	762.613	-1.3065	2.8958e-05	0.0011882	-	Bet v I type allergen||START-like domain||Bet v I domain
OS03G0301200	819.932	2262.66	-1.4644	4.5109e-05	0.0016993	-	COBRA, plant
OS03G0304800	210.948	124.876	0.75639	0.00010775	0.0034044	-	Endosulphine
OS03G0305400	140.926	397.039	-1.4943	0.0019938	0.033654	-	Universal stress protein A||Rossmann-like alpha/beta/alpha sandwich fold||UspA
OS03G0308100	1031.39	726.622	0.50531	0.00067575	0.014396	-	ClpP, active site||ATP-dependent Clp protease proteolytic subunit||ClpP, histidine active site||ClpP/crotonase-like domain||Clp protease proteolytic subunit /Translocation-enhancing protein TepA
OS03G0309800	663.834	414.923	0.67798	2.9244e-05	0.0011949	-	Pentatricopeptide repeat||Tetratricopeptide-like helical
OS03G0310800	3782.61	6187.6	-0.71	5.157e-05	0.0019005	-	EF-hand domain pair||EF-Hand 1, calcium-binding site||EF-hand domain
OS03G0311300	804.966	540.338	0.57507	0.00020515	0.0056451	-	Thioredoxin-like fold||NHL repeat||Six-bladed beta-propeller, TolB-like||HAD-like domain||HAD hydrolase, subfamily IA||Thioredoxin domain
OS03G0314500	4014.98	6338.16	-0.65867	2.6838e-06	0.00016602	-	WD40/YVTN repeat-like-containing domain||WD40-like Beta Propeller
OS03G0315800	2939.35	1882.19	0.64308	7.7487e-06	0.00040478	-	RNA-binding domain, S1||Ribosomal protein S1, RNA-binding domain||Nucleic acid-binding, OB-fold
OS03G0319300	4841.08	7337.34	-0.59993	8.4929e-05	0.0028278	CAM1-2	EF-hand domain pair||EF-Hand 1, calcium-binding site||EF-hand domain
OS03G0320800	647.437	450.15	0.52433	0.0011298	0.021522	-	Leucine-rich repeat domain, L domain-like||Leucine-rich repeat, typical subtype||Leucine-rich repeat
OS03G0321300	1140.4	1615.13	-0.50211	0.00068991	0.014628	-	F-box domain
OS03G0323200	12547.1	7750.1	0.69507	1.852e-06	0.00012071	-	CobN/magnesium chelatase||Magnesium-chelatase, subunit H
OS03G0323500	1440.32	1033.15	0.47934	0.0011255	0.021453	-	Arf GTPase activating protein
OS03G0326100	128.971	232.255	-0.84867	0.00073395	0.015395	-	Cation-transporting P-type ATPase, subfamily IV||HAD-like domain||P-type ATPase, A domain||P-type ATPase, N-terminal||P-type ATPase, cytoplasmic domain N||P-type ATPase, phosphorylation site
OS03G0327100	569.758	1376.68	-1.2728	6.0302e-05	0.0021456	-	NAC domain
OS03G0331700	829.42	1773.27	-1.0962	3.1589e-05	0.0012759	CML27	EF-hand domain pair||EF-Hand 1, calcium-binding site||EF-hand domain
OS03G0333400	2507.96	1525.37	0.71735	1.0348e-06	7.3859e-05	-	Photosystem II Pbs27
OS03G0334200	13.4939	34.5678	-1.3571	0.0012305	0.023068	-	Protein of unknown function DUF3133
OS03G0335200	2.62065	21.596	-3.0428	4.7709e-06	0.00027134	-	DNA-binding WRKY
OS03G0336000	215.484	124.948	0.78625	7.2812e-05	0.002522	-	Pentatricopeptide repeat||Tetratricopeptide-like helical||Pentacotripeptide-repeat region of PROPR
OS03G0337600	2972.51	2110.45	0.49413	0.00053887	0.012072	-	Uroporphyrinogen decarboxylase (URO-D)||Uroporphyrinogen decarboxylase HemE
OS03G0339300	1652.08	871.513	0.92269	4.4416e-05	0.001684	-	Haem peroxidase||Peroxidases heam-ligand binding site||Peroxidase, active site||Haem peroxidase, plant/fungal/bacterial||Plant peroxidase
OS03G0341300	273.569	156.37	0.80694	1.9715e-05	0.00086787	-	SWEET sugar transporter
OS03G0342850	111.356	59.9974	0.89221	0.0003171	0.0079581	-//-
OS03G0342900	1924.44	2815.98	-0.5492	0.00019168	0.0053431	-	Dormancyauxin associated
OS03G0343900	6609.57	4435.15	0.57557	0.00011259	0.0035039	-	Photosystem II PsbX
OS03G0346150	65.2047	110.923	-0.76651	0.0022285	0.036719	-//-
OS03G0348900	845.041	1162.12	-0.45966	0.002998	0.046365	-	Zinc finger, CHY-type||Zinc finger, CTCHY-type||Zinc finger, RING-type||Zinc finger, RING/FYVE/PHD-type||Rubredoxin-type fold
OS03G0351100	657.235	1011.4	-0.62186	8.1643e-05	0.0027426	-	CCT domain||Zinc finger, B-box
OS03G0351200	526.402	324.429	0.69826	1.815e-05	0.00081421	DVR	NAD(P)-binding domain
OS03G0351300	1620.44	2632.26	-0.69992	1.7774e-06	0.00011715	-	Glycoside hydrolase, catalytic domain||Glycoside hydrolase, superfamily||Glycoside hydrolase, family 14
OS03G0353400	3876.42	6483.68	-0.74209	0.00077989	0.016176	-//-
OS03G0356300	2722.62	1865.01	0.54581	0.00012475	0.0038051	-	Ribosomal protein L6, alpha-beta domain||Ribosomal protein L6, conserved site||Ribosomal protein L6, bacterial-type||Ribosomal protein L6
OS03G0360600	454.955	310.282	0.55215	0.00089739	0.017989	-	Mitochodrial transcription termination factor-related
OS03G0362200	352.428	205.438	0.77862	1.64e-05	0.00075295	-	Armadillo-type fold||Armadillo-like helical
OS03G0363600	254.674	383.762	-0.59156	0.00069745	0.014753	-	General substrate transporter||Major facilitator superfamily domain||Sugar/inositol transporter||Sugar transporter, conserved site
OS03G0368000	0.625522	9.37427	-3.9056	0.00088655	0.017802	-	Plant peroxidase||Haem peroxidase, plant/fungal/bacterial||Peroxidases heam-ligand binding site||Peroxidase, active site||Haem peroxidase
OS03G0368300	23.8091	105.751	-2.1511	0.00048689	0.011177	-	Peroxidase, active site||Peroxidases heam-ligand binding site||Haem peroxidase||Haem peroxidase, plant/fungal/bacterial||Plant peroxidase
OS03G0368900	174.817	651.398	-1.8977	8.492e-19	6.371e-16	-	Haem peroxidase||Peroxidase, active site||Peroxidases heam-ligand binding site||Plant peroxidase||Haem peroxidase, plant/fungal/bacterial
OS03G0369000	8.2711	48.7966	-2.5606	1.1382e-05	0.00055897	-	Haem peroxidase||Peroxidase, active site||Peroxidases heam-ligand binding site||Plant peroxidase||Haem peroxidase, plant/fungal/bacterial
OS03G0370000	487.931	752.082	-0.62421	0.00011302	0.0035144	-	Branched-chain alpha-ketoacid dehydrogenase kinase/Pyruvate dehydrogenase kinase, N-terminal||Signal transduction histidine kinase-related protein, C-terminal||Signal transduction histidine kinase, core||Histidine kinase-like ATPase, ATP-binding domain
OS03G0371800	155.707	79.1491	0.97619	1.018e-05	0.00051207	-	SANT/Myb domain||Myb domain||Homeodomain-like
OS03G0374500	30.3846	110.512	-1.8628	3.6557e-06	0.00021664	-//-
OS03G0376600	1418.62	974.425	0.54187	0.00048918	0.011215	-	RNA recognition motif domain||Nucleotide-binding, alpha-beta plait
OS03G0386500	659.578	1081.44	-0.71334	0.00011738	0.0036242	-	HAD-like domain||Trehalose-phosphatase||HAD-superfamily hydrolase, subfamily IIB
OS03G0388100	208.198	115.006	0.85624	1.4924e-05	0.00070251	-	Heavy metal-associated domain, HMA||Heavy-metal-associated, conserved site
OS03G0389100	90.7171	37.6764	1.2677	4.2816e-06	0.00024709	-	Caspase-like domain
OS03G0391100	19.5943	50.3208	-1.3607	0.00048249	0.011098	-	Zinc finger, RING-type||Zinc finger, RING/FYVE/PHD-type
OS03G0395300	206.641	331.798	-0.68318	0.00015311	0.0044767	-	WEB family
OS03G0398250	112.833	68.5973	0.71797	0.0028069	0.044106	-	Zinc finger, RING-type||Zinc finger, RING/FYVE/PHD-type||Zinc finger, RING-H2-type
OS03G0399800	2840.32	1731.58	0.71397	0.0017709	0.030715	-	Mannose-binding lectin
OS03G0400200	90.6947	41.4603	1.1293	2.6019e-05	0.0010896	-	Plant disease resistance response protein
OS03G0401100	74.9744	41.0835	0.86784	0.0027912	0.043957	-	Protein kinase domain||Protein kinase-like domain||Protein kinase, ATP binding site||Phox/Bem1p
OS03G0403400	21.3508	3.32659	2.6822	1.7916e-05	0.00080475	-	WD40-like Beta Propeller||Six-bladed beta-propeller, TolB-like
OS03G0407900	32.8125	130.284	-1.9893	5.7694e-14	2.0343e-11	-	Concanavalin A-like lectin/glucanase, subgroup||Serine/threonine-protein kinase, active site||Protein kinase-like domain||Serine-threonine/tyrosine-protein kinase catalytic domain||Protein kinase domain
OS03G0410700	150.042	85.9728	0.80342	0.0001981	0.0054657	-	NAD(P)-binding domain
OS03G0412400	35.4206	119.875	-1.7589	2.6546e-11	5.7425e-09	-//-
OS03G0413000	261.111	142.794	0.87073	1.3306e-05	0.00064007	-	Histone-fold||Transcription factor CBF/NF-Y/archaeal histone||Transcription factor, NFYB/HAP3, conserved site
OS03G0415351	52.7862	113.753	-1.1077	0.00021229	0.0057758	-//-
OS03G0415500	4.25116	18.792	-2.1442	0.00058142	0.012774	-	Mitochondrial inner membrane translocase subunit Tim17/Tim22/Tim23/peroxisomal protein PMP24||Mitochondrial inner membrane translocase complex, subunit Tim17
OS03G0429800	981.65	1350.26	-0.45996	0.0016476	0.029091	XDH	2Fe-2S ferredoxin-type domain||-||FAD-binding, type 2, subdomain 1||2Fe-2S ferredoxin, iron-sulphur binding site||Aldehyde oxidase/xanthine dehydrogenase, a/b hammerhead||CO dehydrogenase flavoprotein-like, FAD-binding, subdomain 2||Aldehyde oxidase/xanthine dehydrogenase||Aldehyde oxidase/xanthine dehydrogenase, molybdopterin binding||Molybdopterin dehydrogenase, FAD-binding||Beta-grasp domain||…
OS03G0431600	48.3558	7.42702	2.7028	6.7443e-10	1.1379e-07	-//-
OS03G0432100	1981.6	3169.04	-0.67738	0.0011041	0.021147	-//-
OS03G0437200	128.414	730.449	-2.508	2.7375e-10	5.0804e-08	-	Zinc finger, C2H2-like||Zinc finger, C2H2||Zinc finger C2H2-type/integrase DNA-binding domain
OS03G0439700	143.815	69.1969	1.0554	0.0008365	0.017059	-	Uncharacterised protein family Ycf36
OS03G0448200	0.379464	10.6305	-4.8081	5.34e-05	0.0019532	-	Cullin repeat-like-containing domain||Exocyst complex protein Exo70
OS03G0452300	1677.07	1112.67	0.59191	4.4502e-05	0.0016844	-	Ribosomal protein S5, bacterial-type||Ribosomal protein S5 domain 2-type fold, subgroup||Ribosomal protein S5, N-terminal, conserved site||Ribosomal protein S5, C-terminal||Ribosomal protein S5 domain 2-type fold||Ribosomal protein S5, N-terminal||Double-stranded RNA-binding domain||Ribosomal protein S5
OS03G0563300	2967.04	1673.53	0.82613	1.1303e-08	1.4033e-06	CHLI	Magnesium chelatase, ATPase subunit I||Magnesium chelatase, ChlI subunit||P-loop containing nucleoside triphosphate hydrolase||AAA+ ATPase domain
OS03G0564600	13.1293	56.6781	-2.11	2.7393e-08	3.1361e-06	-	Gnk2-homologous domain
OS03G0565200	540.798	385.766	0.48737	0.0026582	0.042241	-	HAD-like domain||HAD hydrolase, subfamily IA
OS03G0574600	229.651	134.577	0.77101	6.7296e-05	0.0023564	-//-
OS03G0576600	154.263	96.9973	0.66937	0.003275	0.049541	-	Acyl-CoA-binding protein, ACBP||FERM/acyl-CoA-binding protein, 3-helical bundle||Acyl-CoA-binding protein, ACBP, conserved site
OS03G0582800	258.257	163.792	0.65694	0.00053705	0.012046	-//-
OS03G0592500	75964.1	46156.3	0.71879	3.2066e-06	0.00019389	RCABP89	Chlorophyll a/b binding protein domain||Chlorophyll A-B binding protein, plant||Chlorophyll A-B binding protein
OS03G0595300	568.881	336.804	0.75622	4.1378e-06	0.00024116	-//-
OS03G0599000	42.0233	133.068	-1.6629	0.00010725	0.0033917	-	Leucine-rich repeat domain, L domain-like||NB-ARC||P-loop containing nucleoside triphosphate hydrolase
OS03G0602300	491.111	760.326	-0.63057	8.2015e-05	0.0027508	CYP85A1	Cytochrome P450||Cytochrome P450, E-class, group I||Cytochrome P450, conserved site
OS03G0602600	386.133	268.695	0.52313	0.002422	0.03941	-	Ribokinase-like||Carbohydrate kinase PfkB
OS03G0607700	145.486	64.9941	1.1625	5.3614e-07	4.3162e-05	-	Zinc finger, C2H2
OS03G0608000	5.20649	25.9283	-2.3161	1.4511e-05	0.00068864	-//-
OS03G0610400	215.125	510.795	-1.2476	0.0020172	0.033876	-	Zinc finger, C2H2-like||Zinc finger, C2H2
OS03G0610900	180.075	319.099	-0.82541	6.4718e-06	0.00034787	SAPK10	Protein kinase domain||Protein kinase-like domain||Serine/threonine-protein kinase, active site||Protein kinase, ATP binding site
OS03G0611100	54.4285	133.5	-1.2944	5.2906e-08	5.5521e-06	-//-
OS03G0617900	801.297	1116.7	-0.47883	0.0013867	0.025374	-	Semialdehyde dehydrogenase, dimerisation domain||N-acetyl-gamma-glutamyl-phosphate reductase, active site||N-acetyl-gamma-glutamyl-phosphate reductase, type 1||Semialdehyde dehydrogenase, NAD-binding||NAD(P)-binding domain
OS03G0633500	192.364	436.028	-1.1806	6.4072e-06	0.00034545	-	Phox/Bem1p||AUX/IAA domain||AUX/IAA protein
OS03G0633800	1451.57	3594.17	-1.308	6.5989e-19	5.0583e-16	IAA12	AUX/IAA domain||Phox/Bem1p||AUX/IAA protein
OS03G0634000	611.945	423.128	0.53231	0.00090414	0.018065	TATA	Sec-independent protein translocase protein TatA/E||Twin-arginine translocation protein TatB-like||Sec-independent protein translocase protein TatA/B/E
OS03G0637600	385.214	236.935	0.70117	4.9607e-05	0.0018452	-	Leucine-rich repeat||Leucine-rich repeat, typical subtype||Leucine-rich repeat domain, L domain-like
OS03G0645900	12.217	40.5192	-1.7297	0.00011344	0.003521	-	Carotenoid oxygenase
OS03G0647600	143.485	65.704	1.1269	1.3365e-06	9.1511e-05	-	CCAAT-binding transcription factor, subunit B
OS03G0648600	6.60729	36.2988	-2.4578	0.00010664	0.0033815	-	Zinc finger, RING-type||Zinc finger, RING/FYVE/PHD-type
OS03G0650200	80.4101	42.4369	0.92206	0.0014255	0.025935	-	Cytochrome P450
OS03G0658800	2112.49	633.573	1.7374	2.4912e-25	3.6601e-22	-	Cytochrome P450||Cytochrome P450, E-class, group I||Cytochrome P450, conserved site
OS03G0659200	697.625	496.438	0.49084	0.0013692	0.025133	-	Beta-grasp domain||Ferredoxin [2Fe-2S], plant||2Fe-2S ferredoxin-type domain
OS03G0660400	10.8733	37.7317	-1.795	2.4524e-05	0.0010344	-	Auxin-induced protein, ARG7
OS03G0660500	4.68619	33.6896	-2.8458	3.6364e-08	4.0127e-06	-	Auxin-induced protein, ARG7
OS03G0661800	35.5644	68.6587	-0.94901	0.0012844	0.02395	-	PDZ domain||Trypsin-like cysteine/serine peptidase domain
OS03G0673600	306.734	192.365	0.67314	0.00021414	0.0058037	-//-
OS03G0673700	560.201	893.139	-0.67294	0.00044134	0.010361	-//-
OS03G0678800	687.035	1508.1	-1.1343	1.0923e-09	1.7998e-07	-	Glycosyl transferase, family 8||Nucleotide-diphospho-sugar transferases
OS03G0679700	175.367	107.37	0.70778	0.0016772	0.02944	-	Thiamine biosynthesis protein ThiC
OS03G0680500	12.2132	32.9571	-1.4321	0.00081741	0.016757	-	Ankyrin repeat||Ankyrin repeat-containing domain
OS03G0691800	378.809	587.663	-0.63352	0.001957	0.0332	-	Glucose/Sorbosone dehydrogenase||Six-bladed beta-propeller, TolB-like||Soluble quinoprotein glucose/sorbosone dehydrogenase
OS03G0693900	0.695936	12.7808	-4.1989	2.8383e-05	0.0011692	-	Germin, manganese binding site||RmlC-like jelly roll fold||Germin||RmlC-like cupin domain||Cupin 1
OS03G0700450	422.174	233.857	0.85221	6.4808e-05	0.0022806	-//-
OS03G0700700	744.062	1191.33	-0.67907	5.2243e-06	0.00029148	-	Lipoxygenase, conserved site||Lipoxygenase||PLAT/LH2 domain||Lipoxygenase, C-terminal||Lipoxygenase, iron binding site||Lipoxygenase, domain 3||Lipoxygenase, plant
OS03G0703200	851.058	1221.16	-0.52092	0.00057118	0.012596	-	Leucine-rich repeat-containing N-terminal, type 2
OS03G0703300	295.399	159.961	0.88494	2.2809e-06	0.00014481	-	Calponin homology domain
OS03G0703400	451.234	685.215	-0.60268	0.00019971	0.0055016	-	Serine/threonine-protein kinase, active site||Protein kinase domain||Protein kinase-like domain||Protein kinase, ATP binding site
OS03G0704000	3169.6	2151.46	0.55898	7.2302e-05	0.0025068	-	Ribosomal protein S13||Ribosomal protein S13, conserved site||Ribosomal protein S13-like, H2TH||Ribosomal protein S13, bacterial-type||30s ribosomal protein S13, C-terminal
OS03G0708100	603.559	892.994	-0.56516	0.00033128	0.0082554	-	Phytanoyl-CoA dioxygenase
OS03G0708500	865.452	590.588	0.5513	0.00030951	0.0078234	-	Capsid/spike protein, ssDNA virus||Peptidyl-prolyl cis-trans isomerase, FKBP-type||Peptidyl-prolyl cis-trans isomerase, FKBP-type, domain
OS03G0709000	363.457	515.163	-0.50325	0.002526	0.040662	-	Membrane associated eicosanoid/glutathione metabolism-like domain||Membrane-associated, eicosanoid/glutathione metabolism (MAPEG) protein
OS03G0710600	1206.9	792.129	0.6075	4.9934e-05	0.0018514	-//-
OS03G0718500	92.4356	177.442	-0.94082	1.8383e-05	0.00082259	ZHD11	Homeodomain, ZF-HD class||ZF-HD homeobox protein, Cys/His-rich dimerisation domain||Homeodomain-like
OS03G0720300	2457.39	3809.01	-0.63229	1.0459e-05	0.00052384	-	Pyridoxal phosphate-dependent decarboxylase||Glutamate decarboxylase||Pyridoxal phosphate-dependent transferase||Pyridoxal phosphate-dependent transferase, major region, subdomain 1
OS03G0727600	80.1087	375.557	-2.229	3.2112e-10	5.8974e-08	ACC1	Aminotransferases, class-I, pyridoxal-phosphate-binding site||Pyridoxal phosphate-dependent transferase||Pyridoxal phosphate-dependent transferase, major region, subdomain 1||Pyridoxal phosphate-dependent transferase, major region, subdomain 2||Aminotransferase, class I/classII
OS03G0729100	746.111	537.025	0.4744	0.0026028	0.041565	-	Protein of unknown function DUF3054
OS03G0730000	159.911	102.506	0.64156	0.0028544	0.044613	-	Lecithin:cholesterol/phospholipid:diacylglycerol acyltransferase||Alpha/Beta hydrolase fold
OS03G0730500	406.906	232.761	0.80585	3.1576e-06	0.00019164	-	Peptidase S10, serine carboxypeptidase||Alpha/Beta hydrolase fold
OS03G0731900	1927.67	1414.78	0.44628	0.0025089	0.040451	ISPH	LytB protein
OS03G0732100	2021.26	1283.43	0.65524	1.5385e-05	0.00071759	-	Homeobox domain||POX domain||Homeobox KN domain||Homeodomain-like
OS03G0733600	224.86	149.473	0.58914	0.0019876	0.033581	-	SS18 family
OS03G0733800	275.687	404.823	-0.55426	0.0015999	0.028434	-	Endoplasmic reticulum oxidoreductin 1
OS03G0734300	291.38	583.045	-1.0007	0.00093295	0.018516	-	Proteinase inhibitor I20, Pin2
OS03G0735000	434.646	211.566	1.0387	3.6552e-09	5.1762e-07	-	Trimeric LpxA-like||Nucleotidyl transferase||Glucose-1-phosphate adenylyltransferase||Nucleotide-diphospho-sugar transferases||ADP-glucose pyrophosphorylase, conserved site
OS03G0736400	564.601	375.211	0.58953	0.00020747	0.0056755	-	S-adenosyl-L-methionine-dependent methyltransferase-like
OS03G0736600	837.886	572.526	0.54941	0.00052893	0.011899	-	ATPase, F1 complex, OSCP/delta subunit
OS03G0737300	22.3683	50.5103	-1.1751	0.00078726	0.016291	-	Magnesium-dependent phosphatase-1, eukaryotic/arcaheal type||HAD-superfamily phosphatase, subfamily IIIC||HAD-like domain||Magnesium-dependent phosphatase-1, eukaryotic type
OS03G0738600	1953.77	9784.53	-2.3242	9.3428e-06	0.00047469	LOX1.1	PLAT/LH2 domain||Lipoxygenase, C-terminal||Lipoxygenase, conserved site||Lipoxygenase, plant||Lipoxygenase, iron binding site||Lipoxygenase, domain 3
OS03G0738900	1166.61	696.143	0.74487	3.3683e-05	0.0013436	-	NPH3 domain||BTB/POZ fold
OS03G0740200	217.95	376.713	-0.78947	2.2123e-05	0.00095362	-	Protein of unknown function DUF4228, plant
OS03G0742900	4146.35	8411.57	-1.0205	7.2394e-07	5.5372e-05	IAA13	AUX/IAA domain||Phox/Bem1p||AUX/IAA protein
OS03G0743500	189.14	399.444	-1.0785	1.9776e-09	3.0319e-07	CML4	EF-hand domain pair||EF-Hand 1, calcium-binding site||EF-hand domain
OS03G0744700	158.563	89.3823	0.827	0.0026362	0.042005	-//-
OS03G0748300	237.915	149.3	0.67223	0.00033507	0.0083203	-	Glycoside hydrolase-type carbohydrate-binding, subgroup||Galactose mutarotase-like domain
OS03G0758000	59.0153	100.565	-0.76897	0.0028019	0.044047	-	DNA-binding WRKY
OS03G0758050	28.2753	58.7942	-1.0561	0.0006179	0.0134	-//-
OS03G0758300	171.418	104.838	0.70936	0.00060559	0.013185	-	RmlC-like jelly roll fold||Cyclic nucleotide-binding-like||Ion transport domain||Cyclic nucleotide-binding domain
OS03G0760200	188.849	481.811	-1.3512	1.8579e-06	0.00012087	-	Cytochrome P450||Cytochrome P450, E-class, group I||Cytochrome P450, conserved site
OS03G0761100	733.881	1697.35	-1.2097	0.00016759	0.0048201	BIPP2C2	-||Protein phosphatase 2C (PP2C)-like domain||Protein phosphatase 2C, manganese/magnesium aspartate binding site||Protein phosphatase 2C
OS03G0762500	353.942	835.781	-1.2396	0.0020567	0.034403	-//-
OS03G0765900	3161.8	2212.89	0.51481	0.00034419	0.0085049	-	PetM of cytochrome b6/f complex subunit 7
OS03G0766600	60.1545	144.033	-1.2597	0.0012477	0.023351	-//-
OS03G0769100	2627.77	1704.35	0.62461	1.1477e-05	0.0005605	-	Ribosomal protein S5 domain 2-type fold||Ribosomal protein S9||Ribosomal protein S9, conserved site||Ribosomal protein S5 domain 2-type fold, subgroup||Ribosomal protein S9, bacterial/plastid
OS03G0775000	42.6237	6.62069	2.6866	4.7132e-09	6.5949e-07	-	Leucine carboxyl methyltransferase||S-adenosyl-L-methionine-dependent methyltransferase, putative||S-adenosyl-L-methionine-dependent methyltransferase-like
OS03G0778100	10049.6	6833.03	0.55654	6.8913e-05	0.0024083	-	Photosystem I PsaF, reaction centre subunit III
OS03G0781000	739.352	506.91	0.54453	0.00045772	0.010667	-	P-loop containing nucleoside triphosphate hydrolase||GTP binding domain
OS03G0782200	18.112	2.97547	2.6058	0.00011581	0.0035851	-//-
OS03G0782500	473.967	277.968	0.76987	6.1466e-06	0.00033395	-	Myc-type, basic helix-loop-helix (bHLH) domain
OS03G0785200	270.14	174.757	0.62836	0.0006446	0.013893	-	Mitochodrial transcription termination factor-related
OS03G0786100	174.442	112.157	0.63723	0.0018248	0.031418	GLO1	FMN-dependent dehydrogenase||Aldolase-type TIM barrel||Alpha-hydroxy acid dehydrogenase, FMN-dependent||FMN-dependent alpha-hydroxy acid dehydrogenase, active site||-
OS03G0786400	1357.79	603.191	1.1706	3.7026e-11	7.865e-09	-	Zinc finger, C2H2
OS03G0787000	495.379	967.693	-0.96602	1.2014e-09	1.9433e-07	-	Target SNARE coiled-coil domain||Syntaxin/epimorphin, conserved site||t-SNARE||Syntaxin, N-terminal domain
OS03G0787300	867.916	1248.84	-0.52496	0.00045053	0.010542	-	Chaperone DnaJ, C-terminal||Heat shock protein DnaJ, cysteine-rich domain||DnaJ domain||Chaperone DnaJ||DnaJ domain, conserved site||HSP40/DnaJ peptide-binding
OS03G0787400	10.2107	37.8834	-1.8915	0.0027685	0.043639	-//-
OS03G0788500	108.464	198.577	-0.87249	0.00018879	0.0052833	-	Protein kinase-like domain||Protein kinase domain||EF-hand domain||Serine/threonine-protein kinase, active site||Protein kinase, ATP binding site||EF-Hand 1, calcium-binding site||EF-hand domain pair
OS03G0789000	14.4915	38.084	-1.394	0.00060558	0.013185	-	Protein kinase, ATP binding site||EF-Hand 1, calcium-binding site||EF-hand domain pair||Protein kinase domain||Protein kinase-like domain||EF-hand domain||Serine/threonine-protein kinase, active site
OS03G0791700	1105.43	769.376	0.52284	0.00058427	0.01282	-	Leucine-rich repeat||Concanavalin A-like lectin/glucanase, subgroup||Protein kinase domain||Protein kinase-like domain||Serine-threonine/tyrosine-protein kinase catalytic domain||Leucine-rich repeat domain, L domain-like
OS03G0792400	902.186	596.879	0.59599	0.00011438	0.0035472	-//-
OS03G0792800	174.778	339.738	-0.9589	2.1109e-07	1.8796e-05	-	Glycoside hydrolase, family 17||Glycoside hydrolase, catalytic domain||X8 domain||Glycoside hydrolase, superfamily
OS03G0792900	904.589	1314.82	-0.53953	0.0005415	0.012123	SAP6	Zinc finger, A20-type||Zinc finger, AN1-type
OS03G0797400	100.375	33.0741	1.6016	3.942e-09	5.56e-07	-	Tryptophan synthase, alpha chain||Ribulose-phosphate binding barrel||Aldolase-type TIM barrel
OS03G0797800	831.92	1301.31	-0.64544	0.00014386	0.0042699	-	Phox/Bem1p||AUX/IAA domain||AUX/IAA protein
OS03G0799700	523.017	360.001	0.53886	0.00099905	0.019496	-	GTP binding domain||GTP-binding protein Obg/CgtA||GTP1/OBG, conserved site||OBG-type guanine nucleotide-binding (G) domain||Small GTP-binding protein domain||P-loop containing nucleoside triphosphate hydrolase||GTP1/OBG domain
OS03G0801900	157.489	262.74	-0.73839	0.000125	0.0038094	-	Actin cross-linking||Protein of unknown function DUF569
OS03G0802500	157.671	396.967	-1.3321	3.439e-13	1.144e-10	-	ATPase, AAA-type, conserved site||ATPase, AAA-type, core||AAA-type ATPase, N-terminal domain||P-loop containing nucleoside triphosphate hydrolase||AAA+ ATPase domain
OS03G0806800	292.43	180.806	0.69365	0.00029678	0.0075613	-//-
OS03G0807900	472.219	296.252	0.67263	5.7374e-05	0.0020683	-	Chaperonin-like RbcX
OS03G0809000	38.1859	130.562	-1.7736	1.9944e-05	0.00087577	-	Plant disease resistance response protein
OS03G0815100	2990.07	6906.64	-1.2078	0.0016652	0.029328	-	NAC domain
OS03G0816700	15.6499	49.6718	-1.6663	0.00066426	0.014213	-	Tubby C-terminal-like domain||LURP1-like domain
OS03G0817200	377.009	628.922	-0.73828	7.3517e-06	0.00038749	-	Amino acid transporter, transmembrane
OS03G0817800	2647	1619.17	0.70911	9.1536e-07	6.7243e-05	-	Trichome birefringence-like family||PMR5 N-terminal domain||PC-Esterase
OS03G0819700	243.122	536.777	-1.1426	4.8211e-06	0.00027331	-	Domain of unknown function DUF4378
OS03G0820300	176.688	1198.85	-2.7624	0.00039615	0.0094973	-	Zinc finger, C2H2-like||Zinc finger, C2H2
OS03G0821100	450.56	286.796	0.65169	0.0003255	0.0081228	-	Heat shock protein 70, conserved site||Heat shock protein 70kD, C-terminal domain||Heat shock protein 70 family||Heat shock protein 70kD, peptide-binding domain
OS03G0821900	180.142	265.454	-0.55933	0.0030511	0.046895	-	Protein kinase-like domain||Protein kinase domain||Serine-threonine/tyrosine-protein kinase catalytic domain||Serine/threonine-protein kinase, active site||Protein kinase, ATP binding site
OS03G0825500	605.548	399.734	0.5992	0.00021214	0.0057758	-	Ribosomal protein L2 domain 2||KOW||Transcription antitermination protein NusG, N-terminal domain||Translation protein SH3-like domain
OS03G0826800	3.00011	23.9535	-2.9971	3.5313e-05	0.0013975	-//-
OS03G0827700	4554.84	2746.03	0.73005	5.2157e-07	4.2181e-05	-	GUCT||Helicase, C-terminal||RNA helicase, DEAD-box type, Q motif||DNA/RNA helicase, DEAD/DEAH box type, N-terminal||P-loop containing nucleoside triphosphate hydrolase||Zinc finger, CCHC-type||Helicase, superfamily 1/2, ATP-binding domain
OS03G0828100	4583.09	3099.32	0.56437	5.4468e-05	0.0019861	RPL18	Ribosomal protein L18/L5||-||Ribosomal protein L18, bacterial-type
OS03G0830200	5.99281	48.3477	-3.0121	1.3072e-11	3.0728e-09	-	Uncharacterised protein family Cys-rich
OS03G0830400	15.5172	71.3404	-2.2008	1.715e-10	3.341e-08	-	Uncharacterised protein family Cys-rich
OS03G0830500	6.23374	66.5176	-3.4156	3.2208e-17	1.8928e-14	-	Uncharacterised protein family Cys-rich
OS03G0832800	143.809	52.4463	1.4552	6.5943e-08	6.6817e-06	-	Phospholipid/glycerol acyltransferase
OS03G0833100	766.31	472.581	0.69737	0.00031794	0.0079736	-	NAD(P)-binding domain||Glucose/ribitol dehydrogenase
OS03G0838800	23.0791	64.5799	-1.4845	4.1491e-05	0.0015972	-	Zinc finger, C2H2||Zinc finger, C2H2-like||Zinc finger C2H2-type/integrase DNA-binding domain
OS03G0843400	3462.81	2223.36	0.6392	6.7622e-06	0.00035964	-	Translation elongation factor EF1B/ribosomal protein S6||Ribosomal protein S6||Ribosomal protein S6, plastid/chloroplast
OS03G0845000	748.59	1053.64	-0.49314	0.0029732	0.046042	-	Pirin, C-terminal domain||Pirin||RmlC-like cupin domain||Pirin, N-terminal domain||RmlC-like jelly roll fold
OS03G0846900	83.5227	44.3927	0.91185	0.00099177	0.019439	-//-
OS03G0849800	554.02	876.137	-0.66122	2.6296e-05	0.001096	-	Nucleotide-diphospho-sugar transferase
OS03G0849900	731.115	1092.88	-0.57997	0.00017472	0.0049765	-	Nucleotide-diphospho-sugar transferases||Nucleotide-diphospho-sugar transferase
OS03G0850600	249.167	159.856	0.64034	0.00054784	0.012226	-	Protein of unknown function DUF2301
OS03G0850700	1923.77	1270.17	0.59892	0.00034162	0.0084533	-	CRAL/TRIO, N-terminal domain||CRAL-TRIO domain
OS03G0850900	309.822	180.807	0.77699	0.00024728	0.0064972	-	Blue (type 1) copper protein, binding site||Plastocyanin-like||Cupredoxin
OS03G0852400	1128.08	748.337	0.59212	9.5676e-05	0.0031065	-//-
OS03G0856100	616.523	329.892	0.90216	4.3031e-08	4.683e-06	-	Smr protein/MutS2 C-terminal||Tetratricopeptide-like helical||Pentatricopeptide repeat
OS03G0856300	372.68	236.294	0.65736	0.00046601	0.010811	-	Phosphopantetheine attachment site||Acyl carrier protein-like||Acyl carrier protein (ACP)
OS03G0856500	1646.21	1106.61	0.573	9.5523e-05	0.0031065	-	Sigma 54 modulation/S30EA ribosomal protein, C-terminal||Ribosomal protein S30Ae/sigma 54 modulation protein
OS03G0856700	404.1	894.943	-1.1471	8.8026e-07	6.5208e-05	-	Isopenicillin N synthase-like||Non-haem dioxygenase N-terminal domain||Oxoglutarate/iron-dependent dioxygenase
OS03G0857400	576.009	319.691	0.84941	2.466e-07	2.1684e-05	-//-
OS03G0858700	160.248	71.0357	1.1737	8.6676e-08	8.4896e-06	-	Protein of unknown function DUF1499
OS04G0103500	72.5325	130.211	-0.84415	0.00093976	0.018616	-	Protein kinase-like domain||Protein kinase domain||Bulb-type lectin domain||Concanavalin A-like lectin/glucanase, subgroup||S-receptor-like serine/threonine-protein kinase||Apple-like||Serine/threonine-protein kinase, active site||Protein kinase, ATP binding site||S-locus glycoprotein
OS04G0115700	518.519	926.331	-0.83713	7.5594e-08	7.5085e-06	-//-
OS04G0120100	34.36	10.8362	1.6649	0.00013686	0.0040846	-	Peptidase S8, subtilisin-related
OS04G0128700	55.5418	291.721	-2.3929	1.6182e-06	0.00010786	-//-
OS04G0179200	34.5741	189.528	-2.4546	0.00017757	0.0050371	-	Short-chain dehydrogenase/reductase, conserved site||NAD(P)-binding domain||Glucose/ribitol dehydrogenase
OS04G0184450	9.85195	47.9093	-2.2818	0.00024702	0.0064952	-//-
OS04G0194500	234.25	534.267	-1.1895	3.4225e-05	0.0013629	-	ABC transporter-like||P-loop containing nucleoside triphosphate hydrolase||AAA+ ATPase domain||ABC transporter, conserved site
OS04G0223500	85.0422	288.274	-1.7612	1.5811e-10	3.0972e-08	-	Flavin monooxygenase-like||Dimethylaniline monooxygenase, N-oxide-forming||Pyridine nucleotide-disulphide oxidoreductase, FAD/NAD(P)-binding domain
OS04G0228400	576.631	1438.05	-1.3184	0.001669	0.029369	EXPA1	Expansin/Lol pI||RlpA-like double-psi beta-barrel domain||Expansin/pollen allergen, DPBB domain||Expansin||Expansin, cellulose-binding-like domain
OS04G0234600	4984.89	2841.34	0.81099	1.201e-08	1.4807e-06	-	Fructose-1,6-bisphosphatase class 1/Sedoheputulose-1,7-bisphosphatase||Sedoheptulose-1,7-bisphosphatase||Fructose-1,6-bisphosphatase, active site||Fructose-1-6-bisphosphatase class I, N-terminal
OS04G0249600	291.839	584.551	-1.0022	9.3512e-05	0.0030531	-	Rhodanese-like domain
OS04G0282400	38.3889	88.9683	-1.2126	1.3565e-05	0.00065168	-//-
OS04G0288100	24.273	126.135	-2.3775	0.0024893	0.040189	-	RmlC-like jelly roll fold||Germin||RmlC-like cupin domain||Cupin 1||Germin, manganese binding site
OS04G0295400	87.9852	47.0825	0.90207	0.00060058	0.013117	-	Mannose-binding lectin
OS04G0300600	79.0123	42.616	0.89068	0.0012522	0.023424	-	Myc-type, basic helix-loop-helix (bHLH) domain
OS04G0304200	1697.11	1193.51	0.50787	0.00098358	0.019332	-	Protein kinase, ATP binding site||PAS domain||PAC motif||Protein kinase-like domain||Protein kinase domain||Serine/threonine-protein kinase, active site||PAS-associated, C-terminal
OS04G0305700	573.733	381.392	0.58911	0.0028006	0.044047	-	UDP-glucuronosyl/UDP-glucosyltransferase
OS04G0306750	353.203	230.639	0.61486	0.00056473	0.012491	-//-
OS04G0316200	408.783	1134.34	-1.4724	2.7232e-20	2.9097e-17	-	Gnk2-homologous domain
OS04G0321800	211.073	131.532	0.68233	0.00073501	0.015409	-	Protein phosphatase 2C||Protein phosphatase 2C (PP2C)-like domain
OS04G0322100	6.37378	114.046	-4.1613	0.0016847	0.029539	-	Gnk2-homologous domain
OS04G0337500	989.29	497.808	0.9908	5.3651e-08	5.597e-06	-	NADP-dependent oxidoreductase domain||Aldo/keto reductase
OS04G0339400	8.24371	174.066	-4.4002	0.0014244	0.02593	-	NADP-dependent oxidoreductase domain||Aldo/keto reductase
OS04G0340300	306.692	131.459	1.2222	0.00091747	0.018298	-	Terpene synthase, metal-binding domain||Terpene synthase, N-terminal domain||Terpenoid cyclases/protein prenyltransferase alpha-alpha toroid||Terpenoid synthase
OS04G0352066	1.57494	25.7052	-4.0287	7.4443e-09	9.9054e-07	-//-
OS04G0359300	225.526	323.082	-0.5186	0.0025895	0.041408	-	Sulfotransferase domain||P-loop containing nucleoside triphosphate hydrolase
OS04G0368000	105.443	238.286	-1.1762	2.8385e-06	0.00017467	-	Serine/threonine-protein kinase, active site||EGF-like calcium-binding domain||Epidermal growth factor-like domain||Wall-associated receptor kinase galacturonan-binding domain||Concanavalin A-like lectin/glucanase, subgroup||EGF-type aspartate/asparagine hydroxylation site||EGF-like calcium-binding, conserved site||Protein kinase-like domain||Protein kinase domain
OS04G0372400	328.292	228.692	0.52157	0.0031966	0.048606	-//-
OS04G0372700	51.2099	184.347	-1.8479	0.00044767	0.010482	-	Alcohol dehydrogenase GroES-like||Alcohol dehydrogenase superfamily, zinc-type||GroES (chaperonin 10)-like
OS04G0372750	73.0853	289.911	-1.988	0.00087364	0.017593	-//-
OS04G0382900	841.61	502.996	0.74261	0.002378	0.038809	-//-
OS04G0383700	286.404	167.562	0.77336	3.3555e-05	0.0013415	-//-
OS04G0384000	63.3704	33.6058	0.9151	0.0018407	0.031614	-//-
OS04G0385600	416.335	724.21	-0.79866	9.9347e-07	7.1491e-05	-	Zinc finger, MYND-type||F-box domain||Tetratricopeptide-like helical
OS04G0387300	16.5852	45.015	-1.4405	0.00010232	0.0032739	-	Transcription factor, MADS-box
OS04G0396500	154.132	87.5785	0.81552	0.00064378	0.013884	-//-
OS04G0398000	191.274	357.281	-0.90142	1.0053e-05	0.00050638	-	AP2/ERF domain||DNA-binding domain
OS04G0400600	12.5668	1.60905	2.9653	0.0005534	0.01231	-//-
OS04G0401700	284.267	463.289	-0.70467	2.41e-05	0.0010226	-	K+ potassium transporter
OS04G0403200	1479.56	2461.35	-0.73428	1.0396e-06	7.3934e-05	-	Zinc finger, RING-type
OS04G0403900	1165.19	1839.47	-0.65872	8.1701e-06	0.00042056	-//-
OS04G0412300	198.961	718.781	-1.8531	0.00027235	0.0070422	-	Glycoside hydrolase, superfamily||Glycoside hydrolase, catalytic domain||Glycoside hydrolase, family 17
OS04G0414700	9700.6	6136.3	0.66071	2.1011e-05	0.00091352	-	Photosystem I PsaO
OS04G0415600	304.6	205.924	0.5648	0.0019123	0.032622	COPT6	Ctr copper transporter
OS04G0417800	132.314	267.166	-1.0138	1.7966e-07	1.6202e-05	-	WD40-repeat-containing domain||G-protein beta WD-40 repeat||WD40 repeat, conserved site||WD40/YVTN repeat-like-containing domain||WD40 repeat
OS04G0418800	31906.7	56097.2	-0.81407	6.014e-09	8.2193e-07	-//-
OS04G0423100	202.453	102.187	0.98638	5.4723e-05	0.0019934	-	Pyridine nucleotide-disulphide oxidoreductase, FAD/NAD(P)-binding domain||Monooxygenase, FAD-binding
OS04G0423400	1315.51	699.953	0.9103	0.00025446	0.0066563	-	ABA/WDS induced protein
OS04G0423600	698.178	456.448	0.61314	0.00012868	0.0038947	-	SET domain
OS04G0429050	7.0349	59.402	-3.0779	5.9366e-06	0.00032454	-	DNA-binding domain||AP2/ERF domain
OS04G0430600	371.668	711.573	-0.937	1.469e-08	1.7679e-06	-//-
OS04G0432000	545.087	810.602	-0.57251	0.00030523	0.007743	SAPK7	Protein kinase-like domain||Protein kinase domain||Serine/threonine-protein kinase, active site||Protein kinase, ATP binding site
OS04G0434500	90.631	178.54	-0.97817	6.8175e-06	0.00036149	-	Homeodomain-like||ZF-HD homeobox protein, Cys/His-rich dimerisation domain||Homeodomain, ZF-HD class
OS04G0436000	94.4745	43.0715	1.1332	2.5303e-05	0.0010634	-//-
OS04G0438300	252.26	155.11	0.70162	0.00017391	0.0049574	-	Ribosome maturation factor RimP, N-terminal||Ribosome maturation factor RimP
OS04G0439100	2010.92	1427.35	0.49452	0.0026457	0.042136	-	T-complex 11
OS04G0439600	176.364	98.4128	0.84164	9.2333e-05	0.0030174	-	Protein kinase domain||Protein kinase-like domain||Serine/threonine-protein kinase, active site||Concanavalin A-like lectin/glucanase, subgroup||Regulator of chromosome condensation 1/beta-lactamase-inhibitor protein II||Protein kinase, ATP binding site
OS04G0443900	212.731	107.504	0.98464	1.8437e-05	0.00082396	-	GroEL-like apical domain||Chaperonin Cpn60/TCP-1||Chaperonin Cpn60, conserved site||GroEL-like equatorial domain||Chaperonin Cpn60
OS04G0444800	1464.26	870.642	0.75002	9.5871e-07	6.9557e-05	-	FAD-binding 8||Ferric reductase transmembrane component-like domain||Ferric reductase, NAD binding||Ferredoxin reductase-type FAD-binding domain||Riboflavin synthase-like beta-barrel
OS04G0445200	664.742	461.553	0.5263	0.00080876	0.016599	-	RmlC-like cupin domain||RmlC-like jelly roll fold||Domain of unknown function DUF861, cupin-3
OS04G0445700	976.521	653.67	0.57909	0.00015092	0.0044235	-	Beta-ketoacyl synthase, C-terminal||Polyketide synthase, beta-ketoacyl synthase domain||3-oxoacyl-[acyl-carrier-protein] synthase 2||Beta-ketoacyl synthase, active site||Thiolase-like||Beta-ketoacyl synthase, N-terminal
OS04G0448900	511.008	364.297	0.48823	0.0029136	0.045284	ZEP	Forkhead-associated (FHA) domain||Zeaxanthin epoxidase||SMAD/FHA domain||Monooxygenase, FAD-binding||Pyridine nucleotide-disulphide oxidoreductase, FAD/NAD(P)-binding domain
OS04G0450000	17.6324	93.1468	-2.4013	1.9583e-12	5.7068e-10	-	Zinc finger, FYVE/PHD-type
OS04G0450100	1506.31	3628.47	-1.2683	0.00073722	0.015436	-	Serine hydrolase FSH||Alpha/Beta hydrolase fold
OS04G0450400	202.848	367.697	-0.85811	1.9904e-06	0.00012854	-	Zinc finger, RING/FYVE/PHD-type||Zinc finger, RING-type
OS04G0450701	5015.42	7769.11	-0.63138	1.0945e-05	0.00054358	-//-
OS04G0452000	848.375	1258.96	-0.56946	0.00016953	0.0048561	-	Protein phosphatase 2C||Protein phosphatase 2C (PP2C)-like domain
OS04G0454200	209.742	106.292	0.98059	2.0901e-06	0.00013425	-	Sugar/inositol transporter||General substrate transporter||Major facilitator superfamily domain||Sugar transporter, conserved site
OS04G0455700	39.5168	107.367	-1.442	3.4009e-08	3.7829e-06	-//-
OS04G0457000	1402.15	839.64	0.7398	0.001361	0.025021	-	Chlorophyll a/b binding protein domain||Chlorophyll A-B binding protein, plant||Chlorophyll A-B binding protein
OS04G0459500	10006.8	6246.95	0.67976	1.381e-06	9.4374e-05	-	Glyceraldehyde 3-phosphate dehydrogenase, catalytic domain||Glyceraldehyde/Erythrose phosphate dehydrogenase family||Glyceraldehyde-3-phosphate dehydrogenase, type I||Glyceraldehyde 3-phosphate dehydrogenase, NAD(P) binding domain||Glyceraldehyde 3-phosphate dehydrogenase, active site||NAD(P)-binding domain
OS04G0459900	333.052	205.376	0.69748	0.00013156	0.0039716	-	Trypsin-like cysteine/serine peptidase domain||Peptidase S1C||PDZ domain
OS04G0460350	123.508	196.91	-0.67293	0.0010326	0.020039	-//-
OS04G0461100	2593.6	1738.57	0.57705	4.457e-05	0.0016844	-	Ribosomal protein PSRP-3/Ycf65
OS04G0461600	195.102	583.751	-1.5811	3.6618e-18	2.5318e-15	-	Uncharacterised protein family Cys-rich
OS04G0463200	136.389	253.629	-0.895	4.5435e-06	0.00025966	-	Zein-binding domain
OS04G0464750	435.475	779.386	-0.83975	0.00012667	0.0038505	-//-
OS04G0464966	267.842	756.831	-1.4986	0.0028216	0.044219	-	Leucine-rich repeat domain, L domain-like||F-box domain
OS04G0465500	170.097	102.758	0.72711	0.00055713	0.012371	-	Acyl-CoA N-acyltransferase||GNAT domain
OS04G0469000	300.762	583.845	-0.95696	1.3632e-08	1.6462e-06	-//-
OS04G0474800	7250.11	11029.9	-0.60535	1.5189e-05	0.00071029	-	Glycoside hydrolase, catalytic domain||Glycoside hydrolase, superfamily||Glycoside hydrolase, family 1||Glycosyl hydrolases family 1, N-terminal conserved site
OS04G0475600	588.705	1294.74	-1.137	0.0018895	0.032296	DAO	Non-haem dioxygenase N-terminal domain||Isopenicillin N synthase-like||Oxoglutarate/iron-dependent dioxygenase
OS04G0480200	37.1258	98.725	-1.411	4.2417e-07	3.5027e-05	NAR2.2	Transporter, high affinity nitrate, Nar2
OS04G0482300	484.512	963.404	-0.99161	0.00018268	0.0051499	-	BTB/POZ domain||BTB/POZ fold||Zinc finger, TAZ-type
OS04G0486950	314.736	529.26	-0.74983	9.0179e-06	0.00046084	MS	Malate synthase||Malate synthase A||Malate synthase-like||Malate synthase, conserved site
OS04G0489600	307.39	440.753	-0.5199	0.0026583	0.042241	-	Myc-type, basic helix-loop-helix (bHLH) domain
OS04G0490800	1775.67	945.621	0.90903	9.868e-10	1.6336e-07	-	2-phosphoglycolate phosphatase, eukaryotic||Nitrophenylphosphatase-like domain||HAD-like domain||HAD-superfamily hydrolase, subfamily IIA
OS04G0493000	1391.9	896.018	0.63546	1.8837e-05	0.00083549	-//-
OS04G0497200	203.784	465.724	-1.1924	4.3103e-12	1.1514e-09	GLU3	Six-hairpin glycosidase-like||Six-hairpin glycosidase||Glycoside hydrolase, family 9||Glycosyl hydrolases family 9, Asp/Glu active sites||Glycoside hydrolase, family 9, active site
OS04G0506800	39.0121	121.092	-1.6341	0.00012647	0.0038477	STLP3	Glycosyl transferase, family 29
OS04G0507100	352.763	225.606	0.64489	0.00025723	0.0067037	-	Protein of unknown function DUF3493
OS04G0507800	245.787	158.562	0.63236	0.00065217	0.014022	-	UbiE/COQ5 methyltransferase||S-adenosyl-L-methionine-dependent methyltransferase-like
OS04G0511200	738.246	1123	-0.60518	8.9364e-05	0.0029504	PXG	Caleosin-related
OS04G0514600	304.372	1027.52	-1.7553	5.5141e-07	4.429e-05	-	NB-ARC||P-loop containing nucleoside triphosphate hydrolase
OS04G0523100	76.6777	37.9191	1.0159	0.0002952	0.0075264	-	Protein of unknown function DUF3755
OS04G0525700	187.545	122.613	0.61313	0.0027482	0.043376	-	Peptidase S10, serine carboxypeptidase, active site||Peptidase S10, serine carboxypeptidase||Serine carboxypeptidases, histidine active site||Alpha/Beta hydrolase fold
OS04G0526800	508.684	1019.35	-1.0028	3.0005e-10	5.5394e-08	-	GRAM domain
OS04G0527000	974.772	2503.02	-1.3605	2.9865e-17	1.7849e-14	-	GRAM domain
OS04G0527400	699.804	456.329	0.61688	0.00011788	0.0036365	-	BRO1 domain
OS04G0530200	319.385	571.412	-0.83923	0.00025119	0.0065803	-//-
OS04G0530500	622.848	1084.61	-0.80022	0.0031119	0.047626	-	Zinc finger, RING/FYVE/PHD-type||Zinc finger, C3HC4 RING-type||Zinc finger, RING-type, conserved site||Zinc finger, RING-type
OS04G0531100	3586.31	6163.77	-0.78131	4.623e-06	0.00026378	ERG3	C2 domain
OS04G0531400	302.263	647.307	-1.0986	4.2212e-11	8.8598e-09	-	Concanavalin A-like lectin/glucanase, subgroup||Serine/threonine-protein kinase, active site||Legume lectin domain||Protein kinase-like domain||Protein kinase domain||Protein kinase, ATP binding site
OS04G0534600	126.306	60.2151	1.0687	6.8116e-06	0.00036149	PEX11-4	Peroxisomal biogenesis factor 11
OS04G0535200	305.691	204.122	0.58264	0.00099475	0.019476	-	Aspartic peptidase||Xylanase inhibitor, C-terminal||Aspartic peptidase domain||Peptidase family A1 domain||Xylanase inhibitor, N-terminal||Aspartic peptidase, active site
OS04G0535600	402.665	197.681	1.0264	3.4278e-05	0.0013629	-	Glycoside hydrolase, family 32, active site||Glycosyl hydrolase family 32, C-terminal||Glycosyl hydrolase family 32, N-terminal||Concanavalin A-like lectin/glucanase, subgroup||Glycoside hydrolase, family 32||Beta-fructofuranosidase||Glycosyl hydrolase, five-bladed beta-propellor domain
OS04G0538100	116.67	66.6042	0.80875	0.00086302	0.017478	-	Translation elongation factor EFG/EF2, domain IV||Translation elongation factor EFTu/EF1A, domain 2||Elongation factor G, III-V domain||Ribosomal protein S5 domain 2-type fold, subgroup||Translation protein, beta-barrel domain||Ribosomal protein S5 domain 2-type fold||Translation elongation factor EFG, V domain
OS04G0538166	486.088	280.47	0.79337	0.0011017	0.021125	-	Tr-type G domain, conserved site||Elongation factor, GTP-binding domain||Small GTP-binding protein domain||P-loop containing nucleoside triphosphate hydrolase
OS04G0538300	0.379464	41.5247	-6.7739	2.3655e-18	1.6682e-15	-//-
OS04G0539000	302.679	161.753	0.904	1.1986e-06	8.3364e-05	NDHM	NAD(P)H-quinone oxidoreductase subunit M
OS04G0540200	223.738	427.397	-0.93377	1.1978e-07	1.1324e-05	-	Zinc finger, B-box
OS04G0541700	173.777	311.607	-0.84249	0.00012947	0.0039121	-	Homeobox domain||Homeobox, conserved site||Homeodomain-like||Leucine zipper, homeobox-associated||Helix-turn-helix motif
OS04G0544100	342.769	224.387	0.61125	0.00080454	0.016542	-	Post-SET domain||Pre-SET domain||SRA-YDG||SET domain||Histone H3-K9 methyltransferase, plant||PUA-like domain
OS04G0545600	472.858	266.499	0.82728	1.0883e-06	7.6747e-05	-	Plastocyanin-like||Cupredoxin
OS04G0547600	8.13027	27.1085	-1.7374	0.00049944	0.011384	-	AP2/ERF domain||DNA-binding domain
OS04G0550600	161.247	91.5071	0.81732	0.00018445	0.0051906	CCD7	Carotenoid oxygenase
OS04G0556300	257.527	372.188	-0.53131	0.0027683	0.043639	-	Glutathione peroxidase||Glutathione peroxidase active site||Thioredoxin-like fold||Glutathione peroxidase conserved site
OS04G0556400	11.3987	42.8882	-1.9117	3.6492e-06	0.00021662	-	UDP-glucuronosyl/UDP-glucosyltransferase
OS04G0556500	412.734	1335.05	-1.6936	1.515e-06	0.00010234	-	UDP-glucuronosyl/UDP-glucosyltransferase
OS04G0560100	1569.71	1101.79	0.51066	0.00068291	0.014506	-	Cytochrome P450||Cytochrome P450, E-class, group I||Cytochrome P450, conserved site
OS04G0560700	585.478	851.81	-0.54092	0.00063315	0.013697	-//-
OS04G0562800	287.82	193.966	0.56937	0.002397	0.039041	-	Domain of unknown function DUF632
OS04G0565500	454.784	757.973	-0.73697	4.8936e-06	0.00027697	-	Amino acid transporter, transmembrane
OS04G0577200	600.661	403.32	0.57463	0.0003701	0.0089752	-	Rho GTPase-activating protein domain||CRIB domain||Rho GTPase activation protein
OS04G0577800	984.288	682.277	0.52872	0.00062717	0.013576	-	Uncharacterised protein family UPF0136, Transmembrane
OS04G0578000	36.5649	73.013	-0.9977	0.0025816	0.041302	-	Aminotransferase, class I/classII||Pyridoxal phosphate-dependent transferase, major region, subdomain 2||Pyridoxal phosphate-dependent transferase||Aminotransferases, class-I, pyridoxal-phosphate-binding site
OS04G0578400	1448.37	1000.25	0.53407	0.00031431	0.0079135	-	Fatty acid hydroxylase
OS04G0580800	117.115	63.9458	0.873	0.00019341	0.0053699	-	Zinc finger, RING/FYVE/PHD-type||Zinc finger, RING-type||Zinc finger, RING-CH-type
OS04G0585200	1079.79	751.61	0.5227	0.00071854	0.015099	-	Periplasmic binding protein-like I||Extracellular ligand-binding receptor
OS04G0586500	319.911	881.081	-1.4616	0.0019116	0.032622	-	Malectin-like carbohydrate-binding domain
OS04G0589900	471.253	294.719	0.67716	5.3773e-05	0.0019647	-	Domain of unknown function DUF296
OS04G0591000	581.449	405.388	0.52035	0.0016584	0.029238	-	RNA recognition motif domain||Nucleotide-binding, alpha-beta plait
OS04G0591100	718.118	1229.75	-0.77607	5.5537e-07	4.4507e-05	-	Protein of unknown function DUF597
OS04G0591300	85.0828	139.853	-0.71697	0.0016314	0.028907	-//-
OS04G0591900	33.0719	76.1412	-1.2031	3.8456e-05	0.0015024	-	F-box associated domain, type 3||Galactose oxidase/kelch, beta-propeller||F-box associated interaction domain||F-box domain
OS04G0594400	260.046	468.427	-0.84906	5.83e-05	0.0020929	-	RNA recognition motif domain||Nucleotide-binding, alpha-beta plait
OS04G0596900	84.3012	227.404	-1.4316	4.4586e-12	1.1821e-09	-	P-loop containing nucleoside triphosphate hydrolase||Phosphoribulokinase||Phosphoribulokinase/uridine kinase
OS04G0601800	709.969	466.055	0.60726	8.4776e-05	0.0028254	-//-
OS04G0602100	1391.99	929.484	0.58265	0.0001105	0.0034603	-	Plant ascorbate peroxidase||Haem peroxidase||Haem peroxidase, plant/fungal/bacterial
OS04G0602600	129.472	66.6465	0.95804	7.5885e-05	0.0025903	-	Tetratricopeptide-like helical||Pentatricopeptide repeat
OS04G0604250	159.755	86.606	0.88332	8.0026e-05	0.0026977	-//-
OS04G0605100	1069.28	1674.59	-0.64717	2.371e-05	0.0010097	-	DNA-binding WRKY||Zn-cluster domain
OS04G0610400	2525.32	4751.83	-0.91202	1.3696e-07	1.2776e-05	-	AP2/ERF domain||DNA-binding domain
OS04G0611400	73.3794	164.434	-1.1641	1.6564e-07	1.5014e-05	-	EGF-like calcium-binding domain||Protease-associated domain, PA||EGF-like calcium-binding, conserved site
OS04G0611800	44.5157	127.187	-1.5146	5.8116e-12	1.7976e-09	KS1	Ent-kaurene synthase
OS04G0612500	2301.91	1669.32	0.46358	0.0014705	0.026509	-	Hydrophobic seed protein||Bifunctional inhibitor/plant lipid transfer protein/seed storage helical domain
OS04G0613200	503.438	338.508	0.57262	0.00060382	0.013175	-	Pectin lyase fold/virulence factor||Pectate lyase superfamily protein||Pectin lyase fold
OS04G0615200	123.056	286.299	-1.2182	6.3744e-08	6.4962e-06	-	Cysteine-rich transmembrane CYSTM domain
OS04G0617500	13.4517	34.9302	-1.3767	0.00081366	0.01669	-//-
OS04G0618200	1279.64	1845.52	-0.52829	0.00039665	0.0094973	UEL-2	UDP-glucose 4-epimerase GalE||-||NAD(P)-binding domain
OS04G0618700	36.1995	98.0524	-1.4376	1.618e-07	1.4704e-05	-	Concanavalin A-like lectin/glucanase, subgroup||Leucine-rich repeat, typical subtype||Protein kinase-like domain||Protein kinase domain||Leucine-rich repeat-containing N-terminal, type 2||Leucine-rich repeat domain, L domain-like||Leucine-rich repeat||Serine/threonine-protein kinase, active site
OS04G0619400	467.824	819.09	-0.80806	0.00024394	0.0064238	-	Protein kinase, ATP binding site||Serine/threonine-protein kinase, active site||Concanavalin A-like lectin/glucanase, subgroup||Protein kinase domain||Protein kinase-like domain||Serine-threonine/tyrosine-protein kinase catalytic domain
OS04G0623300	2740.39	1934.33	0.50255	0.00068022	0.014458	-	Pyridine nucleotide-disulphide oxidoreductase, FAD/NAD(P)-binding domain||Flavin amine oxidase||Amine oxidase
OS04G0623800	2682.11	1906.7	0.49229	0.00061743	0.013398	-	Aminomethyltransferase/Dimethylsulfonioproprionate demethylase DmdA||Glycine cleavage T-protein/YgfZ, C-terminal domain||Glycine cleavage T-protein, C-terminal barrel||GTP-binding protein TrmE/Glycine cleavage system T protein, domain 1||Glycine cleavage system T protein||Glycine cleavage T-protein, N-terminal
OS04G0627300	30.5185	119.658	-1.9712	7.6646e-13	2.3501e-10	-//-
OS04G0628100	3417.26	5196.06	-0.60458	2.168e-05	0.00094031	UBQ3	Ubiquitin domain||Ubiquitin conserved site||Ubiquitin-related domain||Ubiquitin
OS04G0630300	58.5168	22.1311	1.4028	0.00013574	0.0040597	-	NAD-dependent epimerase/dehydratase||NAD(P)-binding domain
OS04G0634700	685.632	1303.79	-0.9272	0.00024191	0.0063751	-	Diacylglycerol kinase, accessory domain||Diacylglycerol kinase, plant||Diacylglycerol kinase, catalytic domain||ATP-NAD kinase-like domain
OS04G0635650	131.436	65.0175	1.0155	3.0939e-05	0.0012539	-//-
OS04G0636300	239.707	159.433	0.58832	0.0029032	0.045203	-	Pyridoxal phosphate-dependent transferase||Putative methionine gamma-lyase||Cys/Met metabolism, pyridoxal phosphate-dependent enzyme||Pyridoxal phosphate-dependent transferase, major region, subdomain 1
OS04G0638100	54.4818	22.0131	1.3074	0.00011607	0.0035902	-	Transferase||Chloramphenicol acetyltransferase-like domain
OS04G0638300	166.176	93.471	0.83012	0.00014196	0.0042181	-//-
OS04G0639000	80.8696	251.047	-1.6343	0.0030164	0.046548	-//-
OS04G0640300	40.364	74.6081	-0.88626	0.0017122	0.029932	-//-
OS04G0640500	188.867	71.7153	1.397	1.9106e-09	2.9549e-07	-	Protein kinase-like domain||Protein kinase domain||UbiB domain
OS04G0640900	374.341	824.637	-1.1394	8.8142e-05	0.002921	-//-
OS04G0643200	895.302	598.238	0.58166	0.00021322	0.0057877	-	Glutamyl-tRNA(Gln) amidotransferase A subunit||Amidase signature domain||Amidase, conserved site||Amidase
OS04G0644400	8549.88	4922.06	0.79664	1.1727e-08	1.4508e-06	-	Hydrophobic seed protein||Bifunctional inhibitor/plant lipid transfer protein/seed storage helical domain
OS04G0644600	340.816	207.931	0.71289	7.8252e-05	0.002648	-	Epoxide hydrolase-like||Alpha/beta hydrolase fold-1||Alpha/Beta hydrolase fold
OS04G0648900	735.721	1190.63	-0.69449	7.0791e-06	0.00037424	-	DNA-binding domain||AP2/ERF domain
OS04G0650800	2318.04	3223.95	-0.47592	0.00084677	0.017236	-	NAD(P)-binding domain||D-isomer specific 2-hydroxyacid dehydrogenase, catalytic domain||D-isomer specific 2-hydroxyacid dehydrogenase, NAD-binding domain conserved site||D-isomer specific 2-hydroxyacid dehydrogenase, NAD-binding||ACT domain||S-adenosyl-L-homocysteine hydrolase, NAD binding domain||D-3-phosphoglycerate dehydrogenase||Allosteric substrate binding domain||Twin-arginine translocation…
OS04G0654400	17.7362	48.0423	-1.4376	0.00073376	0.015395	-//-
OS04G0655400	14.0401	33.0091	-1.2333	0.0030688	0.047109	-	Protein kinase-like domain||Protein kinase domain
OS04G0659000	245.683	420.508	-0.77533	6.6803e-06	0.00035582	-//-
OS04G0659100	5124.32	3141.48	0.70591	6.9214e-07	5.3521e-05	GLN2	Glutamine synthetase, beta-Grasp||Glutamine synthetase, catalytic domain||Glutamine synthetase, N-terminal conserved site||Glutamine synthetase, glycine-rich site||Glutamine synthetase/guanido kinase, catalytic domain||-
OS04G0659200	14.934	42.7797	-1.5183	8.8022e-05	0.0029198	-//-
OS04G0660100	196.574	310.497	-0.65951	0.00024886	0.0065339	IBH1	-
OS04G0662400	81.8164	218.125	-1.4147	1.163e-07	1.1084e-05	-	Auxin-induced protein, ARG7
OS04G0664500	1.00499	10.295	-3.3567	0.0018647	0.031934	-	Chloramphenicol acetyltransferase-like domain||Transferase
OS04G0667600	1252.87	2678.67	-1.0963	7.5712e-05	0.0025901	-//-
OS04G0672100	238.615	368.791	-0.62812	0.00027555	0.0071129	-	Leucine-rich repeat-containing N-terminal, type 2||Protein kinase domain||Protein kinase-like domain||Concanavalin A-like lectin/glucanase, subgroup||Leucine-rich repeat, typical subtype||Protein kinase, ATP binding site||Leucine-rich repeat domain, L domain-like||Leucine-rich repeat||Serine/threonine-protein kinase, active site
OS04G0672900	250.652	379.669	-0.59906	0.00077926	0.016173	-	Domain of unknown function DUF2296
OS04G0676100	290.745	201.393	0.52974	0.0027358	0.04322	TRX-X	Thioredoxin||Thioredoxin-like fold||Thioredoxin domain
OS04G0677300	32.7428	174.946	-2.4177	0.00042582	0.01007	-	Late embryogenesis abundant protein, LEA-14
OS04G0678400	163.099	278.691	-0.77292	3.9407e-05	0.001532	-	Zinc finger, Dof-type
OS04G0678700	41053.8	28870.7	0.50791	0.0004032	0.0096062	PORA	NAD(P)-binding domain||Light-dependent protochlorophyllide reductase||Glucose/ribitol dehydrogenase
OS04G0679400	247.244	397.328	-0.6844	0.00016253	0.0047014	-	Domain of unknown function DUF3700||Nucleophile aminohydrolases, N-terminal
OS04G0682100	185.234	384.575	-1.0539	1.2547e-06	8.6412e-05	-	C2 domain
OS04G0683700	1379.41	2796.65	-1.0197	0.00011955	0.0036689	-	AMP-binding, conserved site||AMP-dependent synthetase/ligase||AMP-binding enzyme C-terminal domain
OS04G0685300	2901.43	5730.67	-0.98194	0.0017357	0.030238	-	Late embryogenesis abundant protein, LEA-14
OS04G0685700	1377.24	2248.99	-0.7075	2.483e-06	0.00015606	-//-
OS04G0686000	191.664	751.544	-1.9713	1.3637e-30	3.6988e-27	-	U box domain||Armadillo-like helical||Armadillo-type fold||Zinc finger, RING/FYVE/PHD-type
OS04G0688100	1954.36	4982.43	-1.3502	7.0328e-14	2.4553e-11	-	Peroxidase, active site||Peroxidases heam-ligand binding site||Haem peroxidase||Plant peroxidase||Haem peroxidase, plant/fungal/bacterial
OS04G0688300	2272.09	10473.5	-2.2047	2.7048e-14	1.0255e-11	-	Haem peroxidase||Peroxidase, active site||Peroxidases heam-ligand binding site||Haem peroxidase, plant/fungal/bacterial||Plant peroxidase
OS04G0688500	69.2238	667.038	-3.2684	3.9853e-08	4.3778e-06	-	Haem peroxidase||Peroxidases heam-ligand binding site||Peroxidase, active site||Haem peroxidase, plant/fungal/bacterial||Plant peroxidase
OS04G0690500	509.546	762.093	-0.58076	0.00039055	0.0093853	-	Uncharacterised protein family UPF0503
OS04G0690800	978.177	506.612	0.94922	1.3813e-09	2.214e-07	-	Chlorophyll A-B binding protein||Chlorophyll a/b binding protein domain
OS04G0691600	4529.61	2768.24	0.71042	9.217e-05	0.0030174	RPS17	-||Ribosomal protein S17||Nucleic acid-binding, OB-fold
OS04G0692500	477.793	336.386	0.50627	0.0021154	0.035151	-	Protein-only RNase P, C-terminal||Pentacotripeptide-repeat region of PROPR
OS04G0692600	1422.44	1027.02	0.46991	0.0015697	0.027997	-	Staygreen protein
OS04G0693400	410.632	234.189	0.81017	3.3336e-06	0.00019957	-//-
OS05G0100600	301.658	813.678	-1.4315	1.8347e-18	1.3203e-15	-	P-type ATPase, cytoplasmic domain N||P-type ATPase, phosphorylation site||HAD-like domain||Cation-transporting P-type ATPase||Cation-transporting P-type ATPase, subfamily IV||P-type ATPase, N-terminal||P-type ATPase, A domain
OS05G0101400	2961.41	2114.96	0.48565	0.00066626	0.014221	-	Ribosomal protein L28||Ribosomal protein L28/L24
OS05G0102000	396.558	184.191	1.1063	3.2768e-08	3.668e-06	-	S-adenosyl-L-methionine-dependent methyltransferase-like||SAM dependent carboxyl methyltransferase
OS05G0103300	765.104	510.293	0.58433	0.00014005	0.0041709	-	Protein of unknown function DUF3339
OS05G0103400	904.499	606.57	0.57644	0.00082755	0.016936	-	Protein of unknown function DUF3339
OS05G0104200	534.363	1258.99	-1.2364	2.0295e-15	9.1748e-13	-	Leucine-rich repeat||Leucine-rich repeat domain, L domain-like
OS05G0110800	491.848	336.69	0.54679	0.00091605	0.01828	-//-
OS05G0112800	104.185	431.873	-2.0515	9.6924e-27	1.7988e-23	-	Gnk2-homologous domain
OS05G0119200	117.821	207.496	-0.81648	6.2785e-05	0.0022183	-//-
OS05G0120200	318.359	160.745	0.98588	6.7644e-08	6.8148e-06	-	ABC transporter-like||P-loop containing nucleoside triphosphate hydrolase||ABC-2 type transporter||ABC transporter, conserved site||AAA+ ATPase domain
OS05G0120300	107.213	65.5459	0.70991	0.0028686	0.044816	-//-
OS05G0125200	1065.88	760.056	0.48787	0.0019747	0.033396	-	Protein kinase, ATP binding site||Concanavalin A-like lectin/glucanase, subgroup||Serine/threonine-protein kinase, active site||Protein kinase domain||Protein kinase-like domain||Legume lectin domain
OS05G0126800	1000.51	1913.75	-0.93566	6.6634e-10	1.1296e-07	-//-
OS05G0127300	974.732	1586.09	-0.7024	0.00015084	0.0044235	-	Protein kinase-like domain||Protein kinase domain||Serine/threonine-protein kinase, active site||Concanavalin A-like lectin/glucanase, subgroup||Protein kinase, ATP binding site||Regulator of chromosome condensation 1/beta-lactamase-inhibitor protein II
OS05G0127500	60.1771	10.9755	2.4549	0.0018992	0.032429	-	Oxoglutarate/iron-dependent dioxygenase||Isopenicillin N synthase-like||Non-haem dioxygenase N-terminal domain
OS05G0128200	4925.49	8051.25	-0.70895	7.681e-07	5.7995e-05	-	Ankyrin repeat-containing domain||Zinc finger, CCCH-type||Ankyrin repeat
OS05G0129800	170.841	76.7735	1.154	1.0562e-07	1.0148e-05	-	DNA-binding WRKY
OS05G0130100	43.0321	82.6355	-0.94135	0.00080328	0.016525	-	Gnk2-homologous domain||Protein kinase, ATP binding site||Serine/threonine-protein kinase, active site||Concanavalin A-like lectin/glucanase, subgroup||Protein kinase-like domain||Serine-threonine/tyrosine-protein kinase catalytic domain||Protein kinase domain
OS05G0131500	234.447	149.023	0.65373	0.00069548	0.01472	-	Ferroporti-1
OS05G0134700	262.497	1146.85	-2.1273	3.7195e-26	6.5576e-23	-	Plant peroxidase||Haem peroxidase, plant/fungal/bacterial||Haem peroxidase||Peroxidases heam-ligand binding site||Peroxidase, active site
OS05G0134800	0.379464	18.1826	-5.5825	2.1946e-08	2.5539e-06	-	Haem peroxidase, plant/fungal/bacterial||Plant peroxidase||Haem peroxidase||Peroxidase, active site||Peroxidases heam-ligand binding site
OS05G0135200	58.163	140.912	-1.2766	7.6325e-08	7.5598e-06	-	Haem peroxidase, plant/fungal/bacterial||Plant peroxidase||Haem peroxidase||Peroxidase, active site||Peroxidases heam-ligand binding site
OS05G0138000	29.3136	71.0685	-1.2776	1.4533e-05	0.00068875	-//-
OS05G0138200	1.88399	16.5362	-3.1338	5.7025e-05	0.0020581	-	Glycoside hydrolase, family 19, catalytic||Lysozyme-like domain||Glycoside hydrolase, family 19
OS05G0138300	1262.87	2348.86	-0.89525	1.6959e-06	0.00011262	-//-
OS05G0140100	1667.77	965.357	0.78879	1.418e-07	1.3101e-05	-	SANT/Myb domain||Myb domain||Homeodomain-like
OS05G0147500	1507.58	1081.74	0.47887	0.0013686	0.025133	-	Serine endopeptidase DegP2||PDZ domain||Trypsin-like cysteine/serine peptidase domain||Peptidase S1C
OS05G0151300	2708.18	3819.86	-0.4962	0.00074598	0.015574	-	Rubber elongation factor
OS05G0159200	531.856	779.926	-0.5523	0.00037309	0.0090353	-	SGNH hydrolase-type esterase domain||Lipase, GDSL
OS05G0159300	612.734	421.036	0.54132	0.00069048	0.014632	-//-
OS05G0160300	398.818	197.721	1.0123	0.0001028	0.0032863	-	Bifunctional inhibitor/plant lipid transfer protein/seed storage helical domain
OS05G0176700	1550.52	2316.05	-0.57892	9.9908e-05	0.0032138	-//-
OS05G0180300	1281.63	914.881	0.48632	0.0011134	0.021279	-	Leucine-rich repeat||Leucine-rich repeat domain, L domain-like
OS05G0181300	154.771	351.638	-1.184	3.5003e-10	6.3295e-08	-//-
OS05G0181700	122.963	334.198	-1.4425	6.2266e-06	0.00033765	-//-
OS05G0184901	14.9547	36.5505	-1.2893	0.0013394	0.024754	-	Harbinger transposase-derived nuclease domain
OS05G0186000	2655.65	1831.22	0.53626	0.00067652	0.014396	-	30S ribosomal protein
OS05G0188100	670.848	1034.65	-0.62508	6.8993e-05	0.0024087	-//-
OS05G0189300	2347.8	1099.01	1.0951	9.1812e-05	0.0030087	-	HAD-like domain||Acid phosphatase, plant||Acid phosphatase (Class B)||Vegetative storage protein/acid phosphatase
OS05G0189900	60.5102	23.484	1.3655	0.0015196	0.027269	-	Acid phosphatase (Class B)||Vegetative storage protein/acid phosphatase||HAD-like domain
OS05G0190000	372.031	231.305	0.68563	9.6438e-05	0.0031226	-//-
OS05G0190500	5075.46	2349.68	1.1111	6.7274e-05	0.0023564	-	HAD-like domain||Acid phosphatase, plant||Acid phosphatase (Class B)||Vegetative storage protein/acid phosphatase
OS05G0191500	134.3	64.9697	1.0476	0.0011868	0.022414	-	Acid phosphatase (Class B)
OS05G0191700	344.761	208.292	0.72699	0.00099326	0.019457	-	HAD-like domain||Acid phosphatase (Class B)
OS05G0192100	578.573	300.599	0.94466	1.0348e-05	0.00051906	-//-
OS05G0194500	87.1009	167.023	-0.93929	2.0008e-05	0.00087682	-	NAC domain
OS05G0194900	89.8921	343.002	-1.932	2.0486e-22	2.4908e-19	-	Phosphofructokinase domain||ATP-dependent 6-phosphofructokinase
OS05G0195700	172.843	97.8679	0.82055	0.00013692	0.0040846	-	SANT/Myb domain||Homeodomain-like||Myb domain, plants||Myb domain||Zinc finger, CCHC-type
OS05G0199100	1891.08	2834.28	-0.58377	9.5089e-05	0.003096	-	Late embryogenesis abundant protein, LEA-14
OS05G0199700	290.32	186.637	0.63741	0.00048679	0.011177	-//-
OS05G0200400	207.661	313.655	-0.59494	0.0010696	0.020627	-	Cytochrome P450, conserved site||Cytochrome P450, E-class, group I||Cytochrome P450
OS05G0208550	117.266	251.752	-1.1022	0.00032511	0.0081187	-	Oxoglutarate/iron-dependent dioxygenase||Non-haem dioxygenase N-terminal domain||Isopenicillin N synthase-like
OS05G0209500	521.091	843.124	-0.69421	1.4061e-05	0.00067093	-//-
OS05G0209600	119.853	199.087	-0.73214	0.00033183	0.0082632	-	SGNH hydrolase-type esterase domain||Lipase, GDSL
OS05G0211100	43.0943	17.0635	1.3366	0.00094186	0.018647	-	Cytochrome P450, conserved site||Cytochrome P450, E-class, group IV||Cytochrome P450
OS05G0215000	946.615	537.736	0.81588	0.0030352	0.046776	BURP1	BURP domain
OS05G0220500	77.7529	31.0819	1.3228	8.0106e-06	0.00041356	-//-
OS05G0222200	5781.52	4024.41	0.52267	0.00031706	0.0079581	-	ABC transporter, conserved site||AAA+ ATPase domain||ABC-2 type transporter||ABC transporter-like||P-loop containing nucleoside triphosphate hydrolase
OS05G0226900	191.284	118.378	0.69232	0.0030039	0.046395	-//-
OS05G0231700	589.28	333.51	0.82122	5.9185e-06	0.00032406	-	Aquaporin-like||Major intrinsic protein||Major intrinsic protein, conserved site
OS05G0232200	305.596	126.331	1.2744	2.6432e-11	5.7425e-09	-//-
OS05G0256500	344.467	548.236	-0.67043	0.00050027	0.011395	-	Serine/threonine-protein kinase, active site||Concanavalin A-like lectin/glucanase, subgroup||Protein kinase domain||Protein kinase-like domain||Serine-threonine/tyrosine-protein kinase catalytic domain||Leucine-rich repeat domain, L domain-like
OS05G0258400	139.517	240.989	-0.78853	0.0013716	0.025147	-	Leucine-rich repeat domain, L domain-like||Serine/threonine-protein kinase, active site||Malectin||Serine-threonine/tyrosine-protein kinase catalytic domain||Protein kinase-like domain||Protein kinase domain
OS05G0268500	69.3825	38.2731	0.85824	0.0024139	0.039296	-	Peptidase S10, serine carboxypeptidase||Alpha/Beta hydrolase fold||Serine carboxypeptidases, histidine active site||Peptidase S10, serine carboxypeptidase, active site
OS05G0275000	290.643	185.556	0.6474	0.0005331	0.011981	-	Pentatricopeptide repeat||Tetratricopeptide-like helical
OS05G0276500	1.45487	11.5659	-2.9909	0.0007096	0.01493	EXPA3	Expansin, cellulose-binding-like domain||Expansin/pollen allergen, DPBB domain||Expansin||RlpA-like double-psi beta-barrel domain||Expansin/Lol pI
OS05G0282900	48.7913	97.4883	-0.9986	0.00092972	0.018511	-//-
OS05G0287800	359.53	538.446	-0.58269	0.00055882	0.012401	-	Sphingomyelin synthase-like domain
OS05G0291700	4348.65	2659.9	0.7092	5.7196e-07	4.5423e-05	-	NAD(P)-binding domain
OS05G0294600	369.142	255.237	0.53234	0.0025394	0.040831	-	Pentatricopeptide repeat||Tetratricopeptide-like helical
OS05G0295200	219.406	145.183	0.59573	0.0019954	0.033664	-//-
OS05G0296600	63.108	32.7694	0.94547	0.0014343	0.026042	-//-
OS05G0302600	219.023	146.894	0.57631	0.0032314	0.049028	-	TRAM/LAG1/CLN8 homology domain
OS05G0302916	267.357	166.187	0.68596	0.0026694	0.042398	-//-
OS05G0303000	1204.05	836.885	0.52479	0.00035234	0.0086098	-	Heat shock protein 70, conserved site||Heat shock protein 70kD, C-terminal domain||Heat shock protein 70 family||Heat shock protein 70kD, peptide-binding domain
OS05G0304600	112.555	59.9158	0.90962	0.00029088	0.0074379	-	Lipoxygenase, domain 3||Lipoxygenase, plant||Lipoxygenase, conserved site||Lipoxygenase||Lipoxygenase, C-terminal||PLAT/LH2 domain
OS05G0321900	0.618099	9.05	-3.872	0.0012123	0.022822	-	DNA-binding WRKY
OS05G0323900	3054.12	4576.1	-0.58336	6.0722e-05	0.0021584	SODA	Manganese/iron superoxide dismutase, binding site||Manganese/iron superoxide dismutase, N-terminal||Manganese/iron superoxide dismutase, C-terminal||Manganese/iron superoxide dismutase
OS05G0324700	142.014	644.318	-2.1817	4.0847e-34	1.4403e-30	-//-
OS05G0331900	26.3757	8.4042	1.65	0.00095794	0.018955	-//-
OS05G0333000	36.2625	15.0266	1.271	0.0017182	0.030007	-//-
OS05G0337400	2310.53	1477.12	0.64544	6.2513e-06	0.00033808	-//-
OS05G0339200	102.342	179.606	-0.81144	0.00022618	0.0060465	-	Tubby C-terminal-like domain||LURP1-like domain
OS05G0339300	111.065	62.6073	0.827	0.00062692	0.013576	-//-
OS05G0342900	379.183	558.568	-0.55884	0.00083988	0.017109	-	Tetratricopeptide-like helical
OS05G0348100	461.304	311.382	0.56703	0.0032633	0.049406	-	NAD(P)H-quinone oxidoreductase subunit L
OS05G0355300	268.06	184.534	0.53867	0.0032803	0.049558	-	Zinc finger, RING-CH-type||E3 ubiquitin-protein ligase MARCH-like||Protein of unknown function DUF3675||Zinc finger, RING/FYVE/PHD-type
OS05G0356800	317.062	193.399	0.71319	7.6007e-05	0.0025914	-	Protein of unknown function DUF3511
OS05G0361700	194.23	449.48	-1.2105	0.0016451	0.029077	-	DNA-binding domain||AP2/ERF domain
OS05G0361900	949.602	663.918	0.51632	0.00060517	0.013185	-	Mitochondrial substrate/solute carrier||Mitochondrial carrier domain||Mitochondrial carrier protein
OS05G0365000	583.323	378.488	0.62405	0.00019148	0.005343	-	F-box domain
OS05G0365600	115.269	44.0406	1.3881	4.5877e-08	4.9622e-06	BGLU19	Glycoside hydrolase, family 1||Glycosyl hydrolases family 1, N-terminal conserved site||Glycoside hydrolase, catalytic domain||Glycoside hydrolase, superfamily
OS05G0366600	89.253	43.1135	1.0498	0.0016081	0.028552	BGLU22	Glycoside hydrolase, superfamily||Glycoside hydrolase, catalytic domain||Glycosyl hydrolases family 1, N-terminal conserved site||Glycoside hydrolase, family 1
OS05G0369300	95.9652	176.403	-0.87829	4.5364e-05	0.0017071	-	Cullin repeat-like-containing domain||Exocyst complex protein Exo70
OS05G0370900	12.2281	34.8066	-1.5092	0.00037432	0.0090464	-	Alpha/Beta hydrolase fold||Alpha/beta hydrolase fold-1
OS05G0376800	231.627	152.489	0.6031	0.0017648	0.030669	-	Gibberellin regulated protein
OS05G0380900	1159.04	2970.43	-1.3577	0.0015559	0.027821	CML15	EF-hand domain||EF-Hand 1, calcium-binding site||EF-hand domain pair
OS05G0385400	5.56749	24.2997	-2.1258	0.00010382	0.0033128	-	Protein of unknown function DUF4228, plant
OS05G0387200	1577.3	1092.88	0.52933	0.00034269	0.0084738	-	NAD(P)-binding domain||NAD-dependent epimerase/dehydratase
OS05G0388500	1991.39	1300.89	0.61428	3.7393e-05	0.0014639	-	Ribosomal protein L1, 3-layer alpha/beta-sandwich||Ribosomal protein L1-like||Ribosomal protein L1/ribosomal biogenesis protein||Ribosomal protein L1, conserved site||Ribosomal protein L1, bacterial-type||Ribosomal protein L1, 2-layer alpha/beta-sandwich
OS05G0390800	162.276	56.2947	1.5274	0.00015158	0.0044393	-	VQ
OS05G0393100	206.865	355.311	-0.78039	0.0011533	0.021899	-	Leucine-rich repeat-containing N-terminal, type 2||Leucine-rich repeat domain, L domain-like||Malectin-like carbohydrate-binding domain
OS05G0395000	597.737	330.907	0.85308	2.5581e-07	2.2383e-05	-	Peptide-N4-(N-acetyl-beta-glucosaminyl)asparagine amidase A
OS05G0399300	117.386	179.899	-0.61592	0.003217	0.048873	-	Glycoside hydrolase, family 19, catalytic||Lysozyme-like domain||Glycoside hydrolase, family 19
OS05G0401100	1068.96	714.537	0.58112	0.00016244	0.0047014	-	TPM domain
OS05G0402900	564.782	1059.62	-0.90778	8.3644e-09	1.0883e-06	-	Aspartic peptidase||Xylanase inhibitor, C-terminal||Xylanase inhibitor, N-terminal||Peptidase family A1 domain||Aspartic peptidase domain
OS05G0404000	351.155	246.112	0.51279	0.0025633	0.041084	-	Mitochodrial transcription termination factor-related
OS05G0405600	173.773	291.822	-0.74788	8.3558e-05	0.0027927	-	Cytochrome P450||Cytochrome P450, E-class, group I||Cytochrome P450, conserved site
OS05G0408300	872.163	1740.12	-0.99651	0.00077445	0.016092	-	Alpha/Beta hydrolase fold
OS05G0410500	3.26102	15.9693	-2.2919	0.0011513	0.021875	-	Proton-dependent oligopeptide transporter family||Major facilitator superfamily domain
OS05G0412800	430.476	624.69	-0.53721	0.001243	0.023277	-	Thioredoxin-like fold||Glutathione S-transferase, C-terminal-like||Glutathione S-transferase, N-terminal
OS05G0419000	261.257	161.821	0.69107	0.0002282	0.0060821	-	Alpha/beta hydrolase fold-1||Alpha/Beta hydrolase fold
OS05G0421450	100.58	294.219	-1.5485	2.9569e-15	1.3033e-12	-//-
OS05G0421600	211.734	612.266	-1.5319	1.1971e-07	1.1324e-05	-	NAC domain
OS05G0427400	1117.66	1916.9	-0.77829	0.0015733	0.028018	-	L-Aspartase-like||Phenylalanine/histidine ammonia-lyases, active site||Fumarase/histidase, N-terminal||Aromatic amino acid lyase||Phenylalanine ammonia-lyase||Phenylalanine ammonia-lyase, shielding domain
OS05G0429500	474.219	190.236	1.3178	5.4516e-14	1.9628e-11	-	Dienelactone hydrolase||Alpha/Beta hydrolase fold
OS05G0429900	371.95	565.615	-0.60471	0.00096679	0.019066	-	Homeodomain-like||Myb domain||SANT/Myb domain
OS05G0437401	37.495	84.381	-1.1702	3.3639e-05	0.0013433	-//-
OS05G0438800	618.214	985.903	-0.67334	1.8468e-05	0.00082429	-	Actin/actin-like conserved site||Actin-related protein||Actin, conserved site
OS05G0442000	137.323	83.1767	0.72333	0.0014267	0.025944	-//-
OS05G0442700	47.4484	166.678	-1.8126	2.6415e-05	0.0010994	-	NAC domain
OS05G0447700	929.879	1988.98	-1.0969	7.911e-06	0.00041143	-	Tetratricopeptide-like helical||Tetratricopeptide repeat-containing domain||RNA-processing protein, HAT helix
OS05G0449200	346.597	517.775	-0.57907	0.00047474	0.010977	-	Transferase||Chloramphenicol acetyltransferase-like domain
OS05G0453500	353.13	572.338	-0.69667	3.1366e-05	0.0012698	-	Guanylyl cyclase
OS05G0454200	899.822	597.979	0.58954	0.00013275	0.0040008	-	PRONE domain
OS05G0454500	147.381	391.187	-1.4083	1.9686e-14	7.7127e-12	-//-
OS05G0458600	147.676	82.7173	0.83617	0.0001235	0.0037703	LAC12	Multicopper oxidase, type 2||Multicopper oxidases, conserved site||Multicopper oxidase, copper-binding site||Multicopper oxidase, type 1||-||Cupredoxin
OS05G0461600	707.411	1646.86	-1.2191	3.9481e-13	1.2772e-10	-//-
OS05G0462000	45.4348	13.0212	1.8029	2.9128e-06	0.00017801	-	PIN domain-like||Conserved hypothetical protein CHP01589, plant
OS05G0463900	297.89	427.394	-0.52079	0.0024502	0.039668	-	HECT domain
OS05G0464200	14.9399	34.6428	-1.2134	0.0026972	0.042705	-//-
OS05G0472700	32.1706	13.1918	1.2861	0.0021032	0.034999	ZIP5	Zinc/iron permease, fungal/plant||Zinc/iron permease
OS05G0474800	68.1731	453.738	-2.7346	2.7252e-42	1.2012e-38	-	DNA-binding WRKY
OS05G0476700	2018.56	3989.32	-0.98281	8.9861e-05	0.0029613	-	Armadillo-like helical||Armadillo-type fold||Zinc finger, RING/FYVE/PHD-type||Armadillo||U box domain
OS05G0477800	110.915	168.359	-0.60209	0.0028398	0.04443	-//-
OS05G0480000	886.648	551.675	0.68454	1.183e-05	0.00057615	-	Protein kinase, ATP binding site||Serine/threonine-protein kinase, active site||Protein kinase domain||Protein kinase-like domain
OS05G0486100	324.816	612.682	-0.91551	0.0023831	0.038849	-	Protein kinase domain||Protein kinase-like domain||Leucine-rich repeat-containing N-terminal, type 2||Concanavalin A-like lectin/glucanase, subgroup||Protein kinase, ATP binding site||Leucine-rich repeat domain, L domain-like||Serine-threonine/tyrosine-protein kinase catalytic domain||Serine/threonine-protein kinase, active site||Leucine-rich repeat
OS05G0490900	647.267	428.814	0.59401	0.00018811	0.0052685	-//-
OS05G0495000	197.405	112.163	0.81556	0.00017172	0.0049107	-	Zinc finger, RING/FYVE/PHD-type||Zinc finger, RING-type
OS05G0495100	93.1464	168.271	-0.85322	8.2068e-05	0.0027508	-//-
OS05G0495600	113.763	201.878	-0.82745	3.9547e-05	0.0015358	-	Calcium-transporting P-type ATPase, subfamily IIB||P-type ATPase, transmembrane domain||P-type ATPase, cytoplasmic domain N||Cation-transporting P-type ATPase, C-terminal||HAD-like domain||P-type ATPase, phosphorylation site||P-type ATPase, A domain||Cation-transporting P-type ATPase, N-terminal||Cation-transporting P-type ATPase
OS05G0496200	4288.66	2975.26	0.52751	0.00019409	0.0053847	-	Phosphoglycerate kinase, C-terminal||Phosphoglycerate kinase, conserved site||Phosphoglycerate kinase||Phosphoglycerate kinase, N-terminal
OS05G0497300	2915.39	4167.05	-0.51534	0.0022351	0.036776	-	DNA-binding domain||AP2/ERF domain
OS05G0497675	85.1747	44.2949	0.94328	0.00041885	0.0099254	-	Ribosomal protein L11 methyltransferase||S-adenosyl-L-methionine-dependent methyltransferase-like
OS05G0499800	292.379	193.479	0.59566	0.0015204	0.027269	-	UDP-glucuronosyl/UDP-glucosyltransferase
OS05G0503650	388.962	175.518	1.148	1.2288e-06	8.5002e-05	-//-
OS05G0506000	36.2632	77.0411	-1.0871	0.00022013	0.0059341	-	Tetratricopeptide repeat||Tetratricopeptide repeat-containing domain||Tetratricopeptide-like helical
OS05G0508900	478.021	240.364	0.99185	8.0743e-09	1.0545e-06	-	Photosystem II PsbW, class 2
OS05G0510100	547.754	363.613	0.59113	0.00039646	0.0094973	-	LURP1-like domain||Tubby C-terminal-like domain
OS05G0510800	908.586	1298.97	-0.51568	0.00074561	0.015574	CSLC7	Nucleotide-diphospho-sugar transferases
OS05G0514400	421.49	260.904	0.69198	7.3994e-05	0.0025529	-	Protein of unknown function DUF688
OS05G0515200	218.304	65.6844	1.7327	3.2848e-15	1.4299e-12	-	Cytochrome P450||Cytochrome P450, E-class, group I||Cytochrome P450, conserved site
OS05G0519300	236.471	361.496	-0.61231	0.00050534	0.011481	-	Protein of unknown function DUF506, plant
OS05G0519600	472.707	330.541	0.51611	0.0020125	0.033856	-	DJ-1/PfpI||Class I glutamine amidotransferase-like||DJ-1
OS05G0522600	968.991	2171.77	-1.1643	5.9396e-15	2.4639e-12	-	Leucine-rich repeat||Serine/threonine-protein kinase, active site||Protein kinase domain||Protein kinase-like domain||Serine-threonine/tyrosine-protein kinase catalytic domain||Leucine-rich repeat-containing N-terminal, type 2||Leucine-rich repeat domain, L domain-like
OS05G0523300	595.916	1057.37	-0.8273	1.1768e-07	1.1185e-05	IAA18	AUX/IAA protein||Phox/Bem1p||AUX/IAA domain
OS05G0524100	1310.05	3248.49	-1.3101	4.407e-06	0.00025309	-//-
OS05G0524400	640.393	946.975	-0.56437	0.00030672	0.0077695	-	Phosphofructokinase domain||Pyrophosphate-dependent phosphofructokinase TP0108||ATP-dependent 6-phosphofructokinase
OS05G0527800	157.742	86.6292	0.86464	0.0014292	0.025976	-	UDP-glucuronosyl/UDP-glucosyltransferase
OS05G0531000	154.067	320.188	-1.0554	0.00048319	0.011107	-	Senescence regulator S40
OS05G0535800	223.586	149.613	0.57959	0.0030218	0.046592	-	Nucleic acid-binding, OB-fold||Ribosomal protein S1, RNA-binding domain||RNA-binding domain, S1
OS05G0537100	338.401	669.579	-0.98452	3.1892e-05	0.0012867	-	DNA-binding WRKY
OS05G0541100	177.369	427.464	-1.2691	8.7654e-05	0.0029103	-	IQ motif, EF-hand binding site
OS05G0542200	661.522	1009.57	-0.60987	7.7671e-05	0.0026334	-	Alpha/beta hydrolase fold-1||Alpha/Beta hydrolase fold
OS05G0545400	466.717	1169.93	-1.3258	0.00090425	0.018065	-	Serine/threonine-protein kinase, active site||Protein kinase domain||Protein kinase-like domain
OS05G0551000	254.793	367.21	-0.52728	0.0024304	0.039456	-	Haemerythrin/HHE cation-binding motif||Zinc finger, CTCHY-type||Zinc finger, CHY-type||Zinc finger, RING-type||Zinc finger, RING/FYVE/PHD-type||Rubredoxin-type fold
OS05G0551100	187.526	119.361	0.65175	0.0014704	0.026509	-	DUF3741-associated sequence motif
OS05G0551801	211.039	125.854	0.74576	0.001897	0.032407	-//-
OS05G0552800	599.968	1052.13	-0.81035	0.00049602	0.01132	-	Protein of unknown function DUF4228, plant
OS05G0553400	535.424	977.785	-0.86884	3.4581e-08	3.8345e-06	-	Myb domain||Homeodomain-like||SANT/Myb domain
OS05G0556400	2933.19	2136.63	0.45714	0.0015606	0.027876	-	Uncharacterised conserved protein UCP037471||Cytochrome b561/ferric reductase transmembrane||DOMON domain
OS05G0559400	955.566	1788.24	-0.90412	0.00027498	0.0071033	IAA19	Phox/Bem1p||AUX/IAA domain||-||AUX/IAA protein
OS05G0560000	10017.4	7131.63	0.4902	0.0029152	0.045284	PSAH	Single alpha-helix domain||Photosystem I PsaH, reaction centre subunit VI
OS05G0560500	29.8434	98.4309	-1.7217	1.7124e-09	2.66e-07	-//-
OS05G0562300	59.4083	101.394	-0.77124	0.0022782	0.037433	-	HSP40/DnaJ peptide-binding||DnaJ domain, conserved site||Chaperone DnaJ, C-terminal||DnaJ domain
OS05G0563550	2220.3	3507.76	-0.6598	6.3378e-06	0.00034223	-	Twin-arginine translocation pathway, signal sequence||FAS1 domain
OS05G0563900	635.875	1193.18	-0.90799	0.0032148	0.048861	-//-
OS05G0565400	2699.43	1795.48	0.58829	3.1495e-05	0.0012736	-	Aldolase-type TIM barrel||Uncharacterised protein family Ycf23
OS05G0566300	190.833	123.621	0.62639	0.0021211	0.035212	-	RimM protein||16S rRNA processing protein RimM||PRC-barrel domain||Translation protein, beta-barrel domain||PRC-barrel-like
OS05G0567300	600.824	416.237	0.52954	0.0010598	0.020488	-	K homology domain-like, alpha/beta||K Homology domain, type 2||K homology domain, prokaryotic type||P-loop containing nucleoside triphosphate hydrolase||GTP-binding protein Era
OS05G0568300	429.471	216.408	0.9888	8.8144e-09	1.1302e-06	-	Ribosomal protein L7/L12, C-terminal/adaptor protein ClpS-like||Ribosomal protein L7/L12||Ribosomal protein L7/L12, C-terminal||Ribosomal protein L7/L12, oligomerisation
OS05G0571100	648.127	414.396	0.64527	7.2131e-05	0.0025034	-	Plant organelle RNA recognition domain
OS05G0573800	84.6344	45.9101	0.88243	0.0010698	0.020627	-	Armadillo||Armadillo-type fold||Armadillo-like helical
OS05G0576600	373.614	824.54	-1.142	1.9806e-12	5.7243e-10	-//-
OS05G0577500	65.4633	225.766	-1.7861	2.9325e-16	1.5433e-13	CML14	EF-hand domain||EF-Hand 1, calcium-binding site||EF-hand domain pair
OS05G0577700	305.89	469.101	-0.61689	0.00030924	0.0078223	-	Serine-threonine/tyrosine-protein kinase catalytic domain||Protein kinase-like domain||Protein kinase domain||Serine/threonine-protein kinase, active site
OS05G0578600	201.764	115.889	0.79992	0.00013346	0.0040152	-	Glycoside hydrolase, family 28||Pectin lyase fold||Pectin lyase fold/virulence factor||Parallel beta-helix repeat
OS05G0580000	818.76	1147.36	-0.48681	0.0013812	0.025301	-	Glucose-1-phosphate adenylyltransferase||Nucleotide-diphospho-sugar transferases||ADP-glucose pyrophosphorylase, conserved site||Nucleotidyl transferase||Trimeric LpxA-like
OS05G0580200	21.8022	1.41283	3.9478	5.1651e-08	5.4857e-06	-//-
OS05G0582350	315.786	213.993	0.56139	0.0016777	0.02944	-//-
OS05G0582600	30.4875	106.375	-1.8029	5.1283e-07	4.157e-05	-	Peptidase S10, serine carboxypeptidase, active site||Peptidase S10, serine carboxypeptidase||Alpha/Beta hydrolase fold
OS05G0584200	953.561	1603.01	-0.74939	0.0030016	0.046381	-	Water stress and hypersensitive response domain||Immunoglobulin-like fold||Late embryogenesis abundant protein, LEA-14
OS05G0585400	271.282	175.75	0.62627	0.00057594	0.012677	-	ABI family
OS05G0586200	1674.89	980.501	0.77247	0.00010941	0.0034447	GH3.5	GH3 protein, group I||GH3 auxin-responsive promoter
OS05G0586600	1514.78	1021.51	0.5684	0.00017837	0.0050519	-	RNA polymerase sigma-70 region 4||RNA polymerase sigma-70 region 3||Winged helix-turn-helix DNA-binding domain||RNA polymerase sigma-70||RNA polymerase sigma factor, region 2||RNA polymerase sigma factor, region 3/4
OS05G0587200	619.313	412.641	0.58578	0.00027836	0.0071695	-//-
OS05G0592100	963.554	687.505	0.48699	0.0015425	0.027638	-	ATP-dependent Clp protease proteolytic subunit||ClpP/crotonase-like domain||Clp protease proteolytic subunit /Translocation-enhancing protein TepA
OS05G0592300	182.337	281.924	-0.6287	0.00087131	0.017576	-	RmlC-like jelly roll fold||Cysteamine dioxygenase||RmlC-like cupin domain
OS05G0594500	917.492	601.736	0.60856	0.00097734	0.01922	-//-
OS05G0595100	176.417	496.135	-1.4917	1.3136e-08	1.5972e-06	-	NAD-dependent epimerase/dehydratase||NAD(P)-binding domain
OS06G0101600	14846.3	10071.9	0.55977	5.1993e-05	0.0019117	PETE	Cupredoxin||Blue (type 1) copper protein||Plastocyanin||Blue (type 1) copper domain||Blue (type 1) copper protein, binding site
OS06G0102100	1092.27	574.307	0.92744	2.9807e-05	0.0012165	-	Cytochrome P450, conserved site||Cytochrome P450, E-class, group I||Cytochrome P450
OS06G0107000	0	6.74091	#NAME?	0.00064771	0.013943	-	PPPDE putative peptidase domain
OS06G0107100	79.6451	39.1748	1.0237	0.00022931	0.0060963	-	Protein of unknown function DUF819
OS06G0108900	636.404	262.635	1.2769	1.0842e-06	7.6676e-05	-	Homeobox domain||Homeobox KN domain||POX domain||Homeodomain-like
OS06G0109300	72.4524	24.73	1.5508	8.3702e-07	6.2663e-05	-	WAT1-related protein||Drug/metabolite transporter
OS06G0111800	1341.77	2155.35	-0.68379	3.2137e-06	0.00019389	CSLD2	Nucleotide-diphospho-sugar transferases||Zinc finger, RING/FYVE/PHD-type||Cellulose synthase||-
OS06G0113900	4053.94	2601.02	0.64024	1.4574e-05	0.00068979	-	Major facilitator superfamily domain
OS06G0114000	279.68	179.823	0.6372	0.000405	0.0096426	-	GroEL-like equatorial domain||Chaperonin Cpn60||GroEL-like apical domain||Chaperonin Cpn60/TCP-1||Chaperonin Cpn60, conserved site
OS06G0115400	1209.18	770.035	0.65103	1.5565e-05	0.00072311	-	Manganese/iron superoxide dismutase||Manganese/iron superoxide dismutase, binding site||Manganese/iron superoxide dismutase, C-terminal||Manganese/iron superoxide dismutase, N-terminal
OS06G0116400	656.158	404.183	0.69903	1.6625e-05	0.00075888	-//-
OS06G0118900	57.3464	30.7119	0.9009	0.0032349	0.049061	-//-
OS06G0119600	364.962	189.703	0.94401	1.9178e-07	1.7177e-05	-	Xylanase inhibitor, C-terminal||Aspartic peptidase||Aspartic peptidase domain||Peptidase family A1 domain||Xylanase inhibitor, N-terminal||Aspartic peptidase, active site
OS06G0121200	23.9381	8.05308	1.5717	0.0023971	0.039041	-	Protein of unknown function DUF594||Domain of unknown function DUF4220
OS06G0125400	249.075	146.959	0.76116	0.00017027	0.0048733	-	Oligopeptide transporter, OPT superfamily||Tetrapeptide transporter, OPT1/isp4
OS06G0128600	234.046	137.25	0.76998	0.00010505	0.003346	-	Ankyrin repeat-containing domain
OS06G0128700	739.253	485.726	0.60593	0.0019704	0.033355	-	Ankyrin repeat-containing domain||Ankyrin repeat
OS06G0128800	71.7119	208.411	-1.5391	5.0225e-11	1.0296e-08	-	C2 domain
OS06G0129400	902.17	1294.85	-0.52131	0.00052003	0.01174	-	SPX, N-terminal||Major facilitator superfamily||Major facilitator superfamily domain
OS06G0130400	710.47	488.565	0.54022	0.00083504	0.01704	-	Aminotransferases, class-I, pyridoxal-phosphate-binding site||Pyridoxal phosphate-dependent transferase||Pyridoxal phosphate-dependent transferase, major region, subdomain 1||Aminotransferase, class I/classII||Pyridoxal phosphate-dependent transferase, major region, subdomain 2
OS06G0130800	1421.8	2325.71	-0.70995	1.7127e-06	0.0001133	-	Linker histone H1/H5, domain H15||Winged helix-turn-helix DNA-binding domain
OS06G0132400	934.035	590.651	0.66117	0.00011329	0.0035195	-	S-adenosyl-L-methionine-dependent methyltransferase-like||Magnesium-protoporphyrin IX methyltransferase, C-terminal
OS06G0133300	81.0689	280.209	-1.7893	7.9326e-18	5.1799e-15	-//-
OS06G0133400	1576.13	3150.61	-0.99925	4.8209e-07	3.935e-05	-//-
OS06G0133500	188.607	693.277	-1.878	0.0014386	0.026107	-//-
OS06G0136900	183.543	300.053	-0.7091	0.00010586	0.0033643	-	Domain of unknown function DUF296
OS06G0137600	512.381	349.945	0.55009	0.00076558	0.015926	-	Ribosome-binding factor A||K homology domain-like, alpha/beta||Ribosome-binding factor A domain||Ribosome-binding factor A, conserved site
OS06G0141200	533.772	294.686	0.85705	3.3202e-07	2.8347e-05	-	Zinc finger, RanBP2-type
OS06G0142300	105.023	255.799	-1.2843	0.0026782	0.042519	-	Early nodulin 93 ENOD93 protein
OS06G0142700	1022.37	1407.04	-0.46075	0.0029037	0.045203	-	Cytochrome c oxidase, subunit Vb
OS06G0145800	286.516	181.8	0.65626	0.00025654	0.0066907	-	Plant transcription factor||ssDNA-binding transcriptional regulator
OS06G0146250	550.858	759.47	-0.46331	0.0026269	0.041893	-	DNA-binding WRKY
OS06G0146800	15.9612	52.304	-1.7124	1.4843e-05	0.00070063	-//-
OS06G0149100	209.228	111.334	0.91018	0.0013045	0.024222	-	SGNH hydrolase-type esterase domain
OS06G0152400	82.5683	136.668	-0.72702	0.0016957	0.029702	-	S-adenosyl-L-methionine-dependent methyltransferase-like||Ubiquinone biosynthesis O-methyltransferase
OS06G0154800	163.806	248.083	-0.59884	0.0025486	0.040896	-//-
OS06G0157000	2907.09	3902.44	-0.4248	0.0032447	0.049164	-	Lipase, GDSL||SGNH hydrolase-type esterase domain
OS06G0158100	17.1849	63.2316	-1.8795	1.1376e-05	0.00055897	-	DNA-binding WRKY
OS06G0158800	16.1502	40.3387	-1.3206	0.00046042	0.010716	-	Protein of unknown function DUF1191
OS06G0159600	49.7705	98.1166	-0.97921	0.00010798	0.0034087	-	Zinc finger, RING/FYVE/PHD-type||Tetratricopeptide repeat-containing domain||Tetratricopeptide-like helical||Tetratricopeptide repeat||U box domain
OS06G0159900	35.8955	93.1856	-1.3763	1.0851e-06	7.6676e-05	-	Tetratricopeptide repeat||U box domain||Tetratricopeptide repeat-containing domain||Tetratricopeptide-like helical||Zinc finger, RING/FYVE/PHD-type
OS06G0164400	192.118	384.273	-1.0001	7.3928e-07	5.6181e-05	-	Myc-type, basic helix-loop-helix (bHLH) domain
OS06G0166500	43.525	194.469	-2.1596	3.3113e-20	3.336e-17	IAA20	AUX/IAA domain||Phox/Bem1p||AUX/IAA protein
OS06G0172200	181.234	276.58	-0.60984	0.0016095	0.028561	CML30	EF-hand domain||EF-hand domain pair||EF-Hand 1, calcium-binding site
OS06G0192100	148.715	85.5218	0.79819	0.00039081	0.0093853	-	UDP-glucuronosyl/UDP-glucosyltransferase
OS06G0192800	285.454	749.602	-1.3929	3.7076e-15	1.5751e-12	-	Zinc finger, RING-type||Zinc finger, RING/FYVE/PHD-type
OS06G0195800	10.6813	30.7997	-1.5278	0.00056565	0.012491	-	DnaJ domain
OS06G0196300	2409.07	1557.63	0.62913	1.406e-05	0.00067093	-	Thioredoxin-like fold||Thioredoxin domain||Alkyl hydroperoxide reductase subunit C/ Thiol specific antioxidant
OS06G0201000	23.5067	47.9944	-1.0298	0.0032801	0.049558	-//-
OS06G0207000	951.825	1337.61	-0.49089	0.00089154	0.017882	-	Type II pantothenate kinase
OS06G0207966	453.243	287.984	0.6543	9.8266e-05	0.003173	-//-
OS06G0208700	720.126	1055.78	-0.55199	0.0002888	0.0073953	-	Protein-tyrosine phosphatase-like||Protein-tyrosine phosphatase, SIW14-like||Protein-tyrosine phosphatase, dual specificity phosphatase, eukaryotic
OS06G0210000	599.195	327.323	0.87231	1.2179e-07	1.1482e-05	-	WAT1-related protein||Drug/metabolite transporter
OS06G0215600	29.7041	87.0497	-1.5512	8.6083e-07	6.4037e-05	OPR5	NADH:flavin oxidoreductase/NADH oxidase, N-terminal||Aldolase-type TIM barrel
OS06G0216700	656.748	427.515	0.61936	9.7928e-05	0.003165	-	Plastocyanin-like||Cupredoxin
OS06G0217700	196.934	101.329	0.95866	2.6723e-06	0.0001656	-	Cyanobacterial aminoacyl-tRNA synthetase, CAAD domain||Protein CURVATURE THYLAKOID 1
OS06G0218300	334.841	604.535	-0.85235	2.3232e-07	2.0583e-05	-	Zinc finger, RING-type||Zinc finger, RING/FYVE/PHD-type
OS06G0219900	47.5551	135.338	-1.5089	4.1072e-08	4.4837e-06	-	Phosphate-induced protein 1
OS06G0221200	1516.16	2209.48	-0.54329	0.00029187	0.0074524	-	Annexin repeat||Annexin repeat, conserved site||Annexin||Annexin, plant
OS06G0222400	192.64	319.996	-0.73215	0.0018551	0.031809	-//-
OS06G0227500	0	7.92284	#NAME?	0.00051035	0.011573	-	Glutathione S-transferase, C-terminal-like
OS06G0229200	676.296	1053.95	-0.64008	3.2855e-05	0.0013195	-	Galectin, carbohydrate recognition domain||Concanavalin A-like lectin/glucanase, subgroup||Glycosyl transferase, family 31
OS06G0239100	187.876	616.618	-1.7146	5.7153e-13	1.7834e-10	-	Peptidoglycan binding-like||Metallopeptidase, catalytic domain||Peptidase M10, metallopeptidase||Peptidase, metallopeptidase||Peptidase M10A
OS06G0239200	1061.37	2420.45	-1.1893	2.0719e-15	9.2476e-13	-//-
OS06G0239500	55.0673	23.8982	1.2043	0.00024051	0.0063429	-	Proton-dependent oligopeptide transporter family||Major facilitator superfamily domain
OS06G0247900	1054.5	1753.9	-0.734	0.0018556	0.031809	-	Six-hairpin glycosidase||Six-hairpin glycosidase-like||Glycoside hydrolase, family 9, active site||Glycoside hydrolase, family 9
OS06G0248500	238.715	893.737	-1.9046	0.0011791	0.022293	-	Armadillo-type fold||Zinc finger, RING/FYVE/PHD-type||Armadillo-like helical||U box domain
OS06G0249350	17.6658	62.3611	-1.8197	8.8597e-05	0.0029306	-//-
OS06G0252300	426.084	607.938	-0.51279	0.001828	0.031428	-	Zinc finger, NF-X1-type
OS06G0253100	23.5349	62.165	-1.4013	0.00023062	0.0061182	HSP16.0	HSP20-like chaperone||Alpha crystallin/Hsp20 domain||Small heat shock protein HSP20
OS06G0255400	2408.62	4271.55	-0.82655	0.00098487	0.019347	-	NUDIX hydrolase domain||NUDIX hydrolase domain-like||NUDIX hydrolase, conserved site
OS06G0255900	183.953	378.459	-1.0408	5.6395e-05	0.0020374	-//-
OS06G0264800	6176.63	3879.35	0.67101	1.5729e-06	0.00010544	-	Cyanobacterial aminoacyl-tRNA synthetase, CAAD domain||Protein CURVATURE THYLAKOID 1
OS06G0282000	116.387	261.575	-1.1683	2.5531e-09	3.7826e-07	-	UDP-glucuronosyl/UDP-glucosyltransferase
OS06G0284500	47.5523	23.1469	1.0387	0.0025206	0.040602	-	Zinc finger, Dof-type
OS06G0288100	596.359	976.722	-0.71177	5.1923e-06	0.00029015	-	Serine/threonine-protein kinase, active site||Protein kinase domain||Protein kinase-like domain
OS06G0288300	2303.7	1201.47	0.93916	2.0171e-05	0.00088243	CGT	UDP-glucuronosyl/UDP-glucosyltransferase
OS06G0289900	3803.69	1906.69	0.99633	2.8452e-05	0.0011706	-	UDP-glucuronosyl/UDP-glucosyltransferase
OS06G0294600	16.1057	45.0346	-1.4835	7.9177e-05	0.0026768	-	Cytochrome P450||Cytochrome P450, conserved site||Cytochrome P450, E-class, group I
OS06G0301400	91.2935	43.3451	1.0746	0.0024748	0.040011	-//-
OS06G0308000	2006.93	1385.25	0.53485	0.00023483	0.0062119	-	Trigger factor||Trigger factor, C-terminal domain||Trigger factor, ribosome-binding, bacterial||Trigger factor/SurA domain
OS06G0316000	128.931	65.7943	0.97056	0.0015826	0.028169	-//-
OS06G0317400	1094.12	550.747	0.9903	7.8799e-06	0.00041042	-	Glycine rich protein
OS06G0317600	4110.73	2524.05	0.70366	0.0023521	0.038485	-//-
OS06G0318800	1289.06	3078.42	-1.2559	0.00022124	0.005946	-//-
OS06G0320500	24309.4	15076.4	0.68922	7.4946e-07	5.6832e-05	-	Chlorophyll a/b binding protein domain||Chlorophyll A-B binding protein, plant||Chlorophyll A-B binding protein
OS06G0326400	616.695	393.149	0.64948	6.5575e-05	0.002303	-	ATP-dependent 6-phosphofructokinase||Pyrophosphate-dependent phosphofructokinase PfpB||Phosphofructokinase domain||Pyrophosphate-dependent phosphofructokinase, alpha-helical
OS06G0328400	16.0427	39.3515	-1.2945	0.00099939	0.019496	-	Protein kinase, ATP binding site||Concanavalin A-like lectin/glucanase, subgroup||Serine/threonine-protein kinase, active site||Legume lectin domain||Protein kinase-like domain||Protein kinase domain
OS06G0332800	1779.76	1284.62	0.47035	0.0011893	0.022432	-	Heat shock protein DnaJ, cysteine-rich domain
OS06G0335500	3689.72	2733.7	0.43266	0.0024235	0.039417	IAA21	AUX/IAA protein||AUX/IAA domain||Phox/Bem1p
OS06G0336200	10003.6	13370	-0.41848	0.0031297	0.047856	TIP2-2	Major intrinsic protein, conserved site||Aquaporin-like||Major intrinsic protein
OS06G0348800	2337.66	1202.64	0.95886	1.4338e-10	2.8564e-08	GLK1	Homeodomain-like||Myb domain, plants||Myb domain||SANT/Myb domain||-
OS06G0367100	711.455	467.932	0.60447	0.00015076	0.0044235	-	Alpha-amylase, C-terminal all beta||Glycoside hydrolase, family 13, N-terminal||Glycoside hydrolase, superfamily||Glycoside hydrolase, catalytic domain||Glycosyl hydrolase, family 13, all-beta||1,4-alpha-glucan-branching enzyme||Immunoglobulin E-set||Glycoside hydrolase, family 13||Glycosyl hydrolase, family 13, catalytic domain||Immunoglobulin-like fold
OS06G0470000	23.0814	51.3445	-1.1535	0.0007358	0.015416	-	Glycosyltransferase AER61, uncharacterised
OS06G0472000	656.714	467.338	0.4908	0.0020162	0.033876	-	Mss4-like||Peptide methionine sulphoxide reductase MrsB||Peptide methionine sulfoxide reductase
OS06G0483200	74.3682	37.1487	1.0014	0.00040545	0.0096468	-	Terpenoid cyclases/protein prenyltransferase alpha-alpha toroid||Prenyltransferase/squalene oxidase
OS06G0484500	79.9889	40.246	0.99095	0.00034448	0.0085061	-//-
OS06G0484600	423.664	300.8	0.49412	0.0025431	0.040871	-	BolA protein
OS06G0490400	0.688514	10.3839	-3.9147	0.00027193	0.00704	-	Haem peroxidase, plant/fungal/bacterial||Plant peroxidase||Peroxidases heam-ligand binding site||Peroxidase, active site||Haem peroxidase
OS06G0498900	688.431	490.977	0.48766	0.0027242	0.043094	-	P-loop containing nucleoside triphosphate hydrolase||GTP binding domain
OS06G0514800	54.6622	162.858	-1.575	0.00063457	0.013719	-//-
OS06G0521200	10.6472	52.0824	-2.2903	7.9919e-09	1.0476e-06	-	Haem peroxidase||Peroxidases heam-ligand binding site||Peroxidase, active site||Plant peroxidase||Haem peroxidase, plant/fungal/bacterial
OS06G0521400	5.81867	39.2452	-2.7538	8.7484e-09	1.1258e-06	-	Haem peroxidase, plant/fungal/bacterial||Plant peroxidase||Haem peroxidase||Peroxidase, active site
OS06G0521500	68.3729	255.435	-1.9015	3.0183e-19	2.3651e-16	-	Peroxidase, active site||Peroxidases heam-ligand binding site||Haem peroxidase||Plant peroxidase||Haem peroxidase, plant/fungal/bacterial
OS06G0521900	15.6076	51.9057	-1.7336	2.1143e-06	0.00013555	-	Peroxidase, active site||Haem peroxidase||Haem peroxidase, plant/fungal/bacterial||Plant peroxidase
OS06G0522300	65.6027	174.963	-1.4152	2.3453e-10	4.4462e-08	-	Plant peroxidase||Haem peroxidase, plant/fungal/bacterial||Peroxidases heam-ligand binding site||Peroxidase, active site||Haem peroxidase
OS06G0528700	300.521	197.083	0.60866	0.0026952	0.042693	-	Flavin monooxygenase FMO||Pyridine nucleotide-disulphide oxidoreductase, FAD/NAD(P)-binding domain||Flavin monooxygenase-like
OS06G0530600	40.7272	166.586	-2.0322	1.3993e-12	4.1462e-10	-	VQ
OS06G0538400	474.804	314.479	0.59437	0.00045201	0.010564	-//-
OS06G0541600	57.4516	102.423	-0.83412	0.00085063	0.017278	-//-
OS06G0546500	254.024	500.521	-0.97846	1.2326e-08	1.5091e-06	-	Plant peroxidase||Haem peroxidase, plant/fungal/bacterial||Haem peroxidase||Peroxidases heam-ligand binding site||Peroxidase, active site
OS06G0547400	1886.98	3362.3	-0.83337	1.6885e-08	2.0046e-06	-	Haem peroxidase, plant/fungal/bacterial||Plant peroxidase||Haem peroxidase||Peroxidase, active site||Peroxidases heam-ligand binding site
OS06G0548000	603.445	1244.09	-1.0438	7.0714e-08	7.0636e-06	-	Aminotransferase, class I/classII||Pyridoxal phosphate-dependent transferase, major region, subdomain 1||Aspartate/other aminotransferase||Pyridoxal phosphate-dependent transferase||Aminotransferases, class-I, pyridoxal-phosphate-binding site
OS06G0549600	8.06728	28.0607	-1.7984	0.0005165	0.011675	-	FAD-binding, type 2, subdomain 1||FAD linked oxidase, N-terminal||Berberine/berberine-like||FAD-binding, type 2||CO dehydrogenase flavoprotein-like, FAD-binding, subdomain 2
OS06G0566500	375.783	562.273	-0.58137	0.00036948	0.0089752	-	Domain of unknown function DUF4408
OS06G0568600	7.50475	26.6618	-1.8289	0.00034699	0.008539	CYP701A9	Cytochrome P450, E-class, group I||Cytochrome P450, conserved site||Cytochrome P450
OS06G0592500	24.1419	86.4562	-1.8404	6.2008e-10	1.0666e-07	-	Cro/C1-type helix-turn-helix domain||Multiprotein bridging factor 1, N-terminal||Lambda repressor-like, DNA-binding domain
OS06G0597000	410.512	576.562	-0.49005	0.0027356	0.04322	IAA23	Phox/Bem1p||AUX/IAA domain||AUX/IAA protein
OS06G0600400	59.7551	188.489	-1.6573	3.9326e-12	1.0667e-09	CYP734A4	Cytochrome P450, E-class, group I||Cytochrome P450, conserved site||Cytochrome P450
OS06G0603300	27.9002	102.763	-1.881	4.4529e-11	9.2907e-09	-	VQ
OS06G0604000	1063.19	761.319	0.48183	0.0013059	0.024235	-	DNA-binding domain||AP2/ERF domain||AP2/ERF transcription factor ERF/PTI6
OS06G0605900	1459.21	2640.23	-0.85548	0.0020833	0.034759	-	Leucine-rich repeat||F-box domain||Leucine-rich repeat domain, L domain-like||Leucine-rich repeat, cysteine-containing subtype
OS06G0608700	1933.31	1272.81	0.60306	5.5427e-05	0.0020107	-	Aldolase-type TIM barrel||Fructose-bisphosphate aldolase class-I active site||Fructose-bisphosphate aldolase, class-I
OS06G0611900	1388.94	653.346	1.0881	8.5132e-12	2.114e-09	-	Pyridoxal phosphate-dependent transferase||Glycine cleavage system P protein||Pyridoxal phosphate-dependent transferase, major region, subdomain 1
OS06G0612550	10.1477	48.7663	-2.2647	1.8023e-08	2.1254e-06	-//-
OS06G0617800	242.921	161.85	0.58583	0.0029551	0.045818	-	Ribose-phosphate pyrophosphokinase, N-terminal domain||Ribose-phosphate diphosphokinase||Phosphoribosyl pyrophosphate synthetase, conserved site||Phosphoribosyltransferase-like||Phosphoribosyltransferase domain
OS06G0636700	827.382	517.45	0.67713	0.00063713	0.013766	-	Lipase, GDSL||SGNH hydrolase-type esterase domain
OS06G0641866	113.281	182.862	-0.69085	0.00068597	0.014553	-//-
OS06G0646700	517.588	913.868	-0.82018	0.00050731	0.011518	-//-
OS06G0647100	3187.86	2222.37	0.52049	0.00019455	0.0053889	-	Ribosomal protein L35, non-mitochondrial||Ribosomal protein L35||Ribosomal protein L35, conserved site
OS06G0649000	91.0468	655.963	-2.8489	4.2465e-05	0.0016223	-	DNA-binding WRKY
OS06G0649700	99.1764	180.78	-0.86616	0.00011083	0.0034677	-	DM13 domain||DOMON domain||Cytochrome b561/ferric reductase transmembrane
OS06G0651000	94.7977	201.695	-1.0893	1.5254e-07	1.4007e-05	-	NAD(P)-binding domain||NAD-dependent epimerase/dehydratase
OS06G0653000	564.173	972.867	-0.7861	0.0017284	0.030155	-	Uncharacterised domain Wax2, C-terminal||NAD(P)-binding domain||Fatty acid hydroxylase
OS06G0655200	20.4569	49.8075	-1.2838	0.00023685	0.0062557	-	Expansin, cellulose-binding-like domain||Pollen allergen Lol p2
OS06G0659200	150.601	243.013	-0.6903	0.00025544	0.0066719	-//-
OS06G0661200	320.254	532.878	-0.73459	9.7881e-06	0.00049447	-	Zinc finger, B-box
OS06G0663200	766.083	1217.83	-0.66874	8.1888e-06	0.00042091	-	Protein kinase-like domain||Protein kinase domain||Serine/threonine-protein kinase, active site||Concanavalin A-like lectin/glucanase, subgroup||Protein kinase, ATP binding site
OS06G0663800	766.475	537.518	0.51193	0.00093216	0.018516	-	Peptidyl-prolyl cis-trans isomerase, FKBP-type||Peptidyl-prolyl cis-trans isomerase, FKBP-type, domain
OS06G0664200	343.685	227.769	0.59352	0.00070216	0.014808	-	Fructose-1-6-bisphosphatase class I, N-terminal||Fructose-1,6-bisphosphatase||Fructose-1,6-bisphosphatase class 1/Sedoheputulose-1,7-bisphosphatase
OS06G0667100	104.497	60.8636	0.77981	0.001217	0.022888	-	Transcription factor CBF/NF-Y/archaeal histone||Histone-fold
OS06G0669400	6234.88	3647.4	0.77349	7.9565e-08	7.8587e-06	FTSH2	ATPase, AAA-type, conserved site||ATPase, AAA-type, core||-||P-loop containing nucleoside triphosphate hydrolase||Peptidase, FtsH||Peptidase M41||AAA+ ATPase domain
OS06G0671000	80.0906	42.1625	0.92567	0.0012381	0.023196	HAK13	K+ potassium transporter
OS06G0671150	123.896	225.468	-0.86379	3.4285e-05	0.0013629	-	Auxin-induced protein, ARG7
OS06G0673800	22.5373	50.5186	-1.1645	0.0005145	0.011644	-//-
OS06G0676900	75.8259	132.491	-0.80514	0.0011514	0.021875	-//-
OS06G0681300	272.343	167.859	0.69817	0.0001289	0.0038981	-	CRIB domain
OS06G0683200	3013.14	1904.54	0.66182	3.5848e-05	0.0014123	-	Translation protein SH3-like domain||Ribosomal protein L2 domain 2||KOW||Ribosomal protein L24/L26, conserved site||Ribosomal protein L24
OS06G0683950	229.699	135.48	0.76166	0.00011712	0.0036195	-	Armadillo||Armadillo-like helical||Armadillo-type fold
OS06G0687200	1.38445	16.0196	-3.5325	1.5661e-05	0.00072567	-	Zinc finger, RING-type||Zinc finger, RING/FYVE/PHD-type
OS06G0691400	1034.82	616.901	0.74627	0.00078486	0.01626	ILL6	Amidohydrolase||Peptidase M20, dimerisation domain||Peptidase M20
OS06G0694500	265.532	160.402	0.72719	0.00010857	0.0034212	-	NIF system FeS cluster assembly, NifU, C-terminal
OS06G0694800	691.125	452.454	0.61118	0.00015596	0.0045488	-	Protein of unknown function DUF1517
OS06G0695800	210.325	312.56	-0.57151	0.0017147	0.029961	STAR1	P-loop containing nucleoside triphosphate hydrolase||ABC transporter-like||ABC transporter, conserved site||AAA+ ATPase domain
OS06G0697500	10.5627	27.6693	-1.3893	0.0024363	0.039527	-	AAA+ ATPase domain||ATPase, AAA-type, conserved site||AAA-type ATPase, N-terminal domain||ATPase, AAA-type, core||P-loop containing nucleoside triphosphate hydrolase
OS06G0702700	86.9416	51.2193	0.76336	0.0025619	0.041081	-	Gamma-glutamylcyclotransferase, AIG2-like||Butirosin biosynthesis, BtrG-like
OS06G0705100	1309.43	892.974	0.55225	0.00018508	0.0052	-//-
OS06G0705400	1662.51	3191.82	-0.94102	4.4298e-05	0.0016814	-	Non-specific lipid-transfer protein type 2||Bifunctional inhibitor/plant lipid transfer protein/seed storage helical domain
OS06G0707200	1175.01	846.257	0.47351	0.0020087	0.03384	-	Glycosyltransferase AER61, uncharacterised
OS06G0711700	132.627	213.814	-0.68898	0.0016136	0.028621	-	Galactose oxidase, beta-propeller
OS06G0713000	386.852	688.167	-0.83098	4.0247e-07	3.347e-05	-	Zinc finger, B-box
OS06G0714700	268.222	160.036	0.74503	4.9021e-05	0.0018272	-//-
OS06G0716000	83.1048	159.017	-0.93618	1.6525e-05	0.00075673	-	Protein of unknown function DUF3475||Protein of unknown function DUF668
OS06G0716100	57.316	115.313	-1.0085	3.0748e-05	0.0012476	-	DnaJ domain, conserved site||DnaJ domain
OS06G0725000	1005.3	1812.59	-0.85042	8.6113e-09	1.1163e-06	-	Rhodanese-like domain
OS06G0725100	12.277	37.792	-1.6221	7.6065e-05	0.0025914	-	Lipase, GDSL||SGNH hydrolase-type esterase domain
OS06G0725200	132.843	208.537	-0.65058	0.00086083	0.017445	-	SGNH hydrolase-type esterase domain||Lipase, GDSL
OS06G0725900	4246.86	2978.77	0.51168	0.00044213	0.010373	FTSH1	ATPase, AAA-type, conserved site||ATPase, AAA-type, core||Peptidase, FtsH||P-loop containing nucleoside triphosphate hydrolase||Peptidase M41||AAA+ ATPase domain
OS06G0726200	21.6798	81.164	-1.9045	1.5395e-09	2.4343e-07	CHT1	Chitin-binding, type 1, conserved site||Glycoside hydrolase, family 19, catalytic||Lysozyme-like domain||Chitin-binding, type 1||Glycoside hydrolase, family 19
OS06G0726300	21.201	51.4869	-1.2801	0.00015372	0.0044907	-	NAC domain
OS06G0729650	2115.83	1575.41	0.4255	0.0030493	0.046891	-	Twin-arginine translocation pathway, signal sequence||Photosynthesis system II assembly factor Ycf48/Hcf136||Photosynthesis system II assembly factor Ycf48/Hcf136-like domain
OS07G0101500	992.258	1402.41	-0.49912	0.00080576	0.016557	-	Fatty acid hydroxylase
OS07G0102100	404.371	226.603	0.83551	0.00060951	0.013258	HAK22	K+ potassium transporter
OS07G0103100	1702.78	1167.49	0.54448	0.00039674	0.0094973	-	Extracellular solute-binding protein, family 3||Extracellular ligand-binding receptor||Ionotropic glutamate receptor, plant||Periplasmic binding protein-like I||Ionotropic glutamate receptor
OS07G0104500	8.65799	140.551	-4.0209	8.7262e-05	0.0029	-	Haem peroxidase||Peroxidases heam-ligand binding site||Haem peroxidase, plant/fungal/bacterial||Plant peroxidase
OS07G0105000	64.2118	195.565	-1.6067	7.4628e-05	0.0025664	-	Blue (type 1) copper protein, binding site||Cupredoxin||Plastocyanin-like
OS07G0105600	328.234	224.095	0.55061	0.0016782	0.02944	-	Photosystem II PsbQ, oxygen evolving complex||PsbQ-like domain
OS07G0106200	2312.46	3650.56	-0.65869	5.0393e-06	0.0002834	-	Major facilitator superfamily domain||General substrate transporter||Sugar/inositol transporter||Sugar transporter, conserved site
OS07G0114300	6917.73	9426.78	-0.44647	0.0021976	0.036313	-	Uncharacterised protein family SERF||Zinc finger protein 706
OS07G0120650	58.9835	108.129	-0.87437	0.00054589	0.012198	-	Protein of unknown function DUF538
OS07G0127700	0	5.83071	#NAME?	0.0031099	0.047615	-	Allergen V5/Tpx-1-related, conserved site||CAP domain||Cysteine-rich secretory protein, allergen V5/Tpx-1-related
OS07G0136800	9.76308	39.0488	-1.9999	0.0015678	0.027977	-	Homeodomain-like||Cytochrome P450
OS07G0136866	1.06798	9.2758	-3.1186	0.0018475	0.031717	-//-
OS07G0137000	12.4319	62.9387	-2.3399	3.0749e-09	4.4374e-07	-	SANT/Myb domain||Homeodomain-like||Myb-like domain
OS07G0141100	55.3349	134.691	-1.2834	6.2591e-05	0.0022136	-	Protein kinase domain||Protein kinase-like domain||Serine/threonine-protein kinase, active site||Protein kinase, ATP binding site
OS07G0141400	17761.4	11623	0.61176	1.1011e-05	0.0005461	-	Photosystem II PsbP, oxygen evolving complex||Mog1/PsbP, alpha/beta/alpha sandwich||Twin-arginine translocation pathway, signal sequence
OS07G0142100	88.0244	21.5769	2.0284	1.6299e-11	3.732e-09	-//-
OS07G0142900	89.807	14.7979	2.6014	1.3779e-15	6.393e-13	-	Aldo/keto reductase, conserved site||Aldo/keto reductase||NADP-dependent oxidoreductase domain
OS07G0147500	1631.04	1147.59	0.50719	0.0023099	0.037883	-	Photosystem II PsbR
OS07G0148900	9488.5	5765.8	0.71866	7.4805e-06	0.00039369	-	Photosystem I PsaG/PsaK protein||Photosystem I PsaK, reaction centre, plant||Photosystem I PsaG/PsaK, plant||Photosystem I PsaG/PsaK domain
OS07G0151800	207.061	344.441	-0.7342	5.119e-05	0.001892	-//-
OS07G0153150	4.06809	32.5439	-3	1.2369e-08	1.5092e-06	-//-
OS07G0154100	0	6.73308	#NAME?	0.00064993	0.013982	-	Carotenoid oxygenase
OS07G0158300	1753.59	972.807	0.85008	8.747e-09	1.1258e-06	-	Nucleotide-binding, alpha-beta plait||RNA recognition motif domain
OS07G0162500	932.101	536.703	0.79636	2.5576e-07	2.2383e-05	-	Alpha/beta hydrolase fold-3||Alpha/Beta hydrolase fold
OS07G0164800	2321.96	4564.37	-0.97508	0.00021152	0.0057658	-//-
OS07G0170000	70.5794	247.763	-1.8116	1.6338e-17	1.0474e-14	-	Short-chain dehydrogenase/reductase, conserved site||NAD(P)-binding domain||Glucose/ribitol dehydrogenase
OS07G0171100	1042.95	611.289	0.77074	5.0458e-07	4.109e-05	-	Tetratricopeptide-like helical||Tetratricopeptide repeat-containing domain||PDZ domain||Tetratricopeptide repeat
OS07G0173601	232.136	143.994	0.68896	0.00047597	0.010991	-//-
OS07G0178700	3645.24	1564.38	1.2204	2.6156e-16	1.3974e-13	-	Chlorophyll A-B binding protein
OS07G0178800	6040.66	2793.39	1.1127	2.7337e-14	1.0255e-11	-	Chlorophyll A-B binding protein
OS07G0182400	1354.14	2021.46	-0.57802	0.00012089	0.0037034	IAA24	AUX/IAA protein||AUX/IAA domain||Phox/Bem1p
OS07G0192000	407.498	926.25	-1.1846	5.746e-14	2.0343e-11	-	P-loop containing nucleoside triphosphate hydrolase||ATPase, AAA-type, core||AAA-type ATPase, N-terminal domain||ATPase, AAA-type, conserved site||AAA+ ATPase domain
OS07G0193000	86.4407	161.064	-0.89785	3.439e-05	0.0013656	-	Glucose/Sorbosone dehydrogenase||Six-bladed beta-propeller, TolB-like||Soluble quinoprotein glucose/sorbosone dehydrogenase
OS07G0204400	467.97	284.026	0.72039	3.283e-05	0.0013195	-//-
OS07G0212200	1831.42	893.445	1.0355	4.8377e-12	1.2636e-09	-	NAD(P)-binding domain||NAD-dependent epimerase/dehydratase
OS07G0225300	822.732	2701.03	-1.715	9.5526e-07	6.9479e-05	NAC67	NAC domain
OS07G0243150	826.605	532.718	0.63383	4.2888e-05	0.0016367	-	Thylakoid soluble phosphoprotein TSP9
OS07G0249900	129.532	218.478	-0.75418	0.00020816	0.00569	-	Peptidase M20||Peptidase M20, dimerisation domain
OS07G0251200	78.8823	132.013	-0.74291	0.0011137	0.021279	-//-
OS07G0274700	472.655	952.484	-1.0109	5.5334e-05	0.0020094	-	NADH-ubiquinone reductase complex 1 MLRQ subunit
OS07G0282300	230.195	123.864	0.8941	0.0013214	0.024509	-	CO dehydrogenase flavoprotein, C-terminal||[2Fe-2S]-binding||Beta-grasp domain||Aldehyde oxidase/xanthine dehydrogenase, molybdopterin binding||Molybdopterin dehydrogenase, FAD-binding||FAD-binding, type 2||2Fe-2S ferredoxin-type domain||2Fe-2S ferredoxin, iron-sulphur binding site||CO dehydrogenase flavoprotein-like, FAD-binding, subdomain 2||Aldehyde oxidase/xanthine dehydrogenase, a/b hammerhe…
OS07G0282401	74.5587	36.4867	1.031	0.00032013	0.008017	-	Aldehyde oxidase/xanthine dehydrogenase, molybdopterin binding
OS07G0287400	854.29	498.534	0.77703	4.1229e-07	3.4126e-05	-	Bifunctional inhibitor/plant lipid transfer protein/seed storage helical domain
OS07G0412100	1593.87	1046.5	0.60697	4.1288e-05	0.0015946	-	Glycosyl transferase, family 1||Glycogen/starch synthase, ADP-glucose type||Starch synthase, catalytic domain
OS07G0413800	3310.14	1685.68	0.97356	2.9762e-07	2.5785e-05	-	Nucleotide-diphospho-sugar transferases
OS07G0414000	989.141	542.477	0.86661	3.0134e-08	3.4166e-06	-	Transferase||Chloramphenicol acetyltransferase-like domain
OS07G0418500	33.7449	570.339	-4.0791	3.3323e-07	2.8382e-05	-	Cytochrome P450||Cytochrome P450, conserved site||Cytochrome P450, E-class, group I||Cytochrome P450, E-class, group II
OS07G0429700	7248.18	17925.1	-1.3063	6.5925e-06	0.00035304	-//-
OS07G0432201	3255.14	6210.25	-0.93193	1.8602e-10	3.6039e-08	-//-
OS07G0432333	112.909	950.341	-3.0733	1.0483e-11	2.5318e-09	-//-
OS07G0435300	9565.73	7138.77	0.4222	0.0028366	0.04443	-	Photosystem I PsaE, reaction centre subunit IV||Electron transport accessory protein-like domain
OS07G0437000	123.223	482.031	-1.9678	2.8347e-19	2.2717e-16	-	Pyridine nucleotide-disulphide oxidoreductase, class-II||Flavin monooxygenase-like||Dimethylaniline monooxygenase, N-oxide-forming||Pyridine nucleotide-disulphide oxidoreductase, FAD/NAD(P)-binding domain
OS07G0452100	37.2815	10.3287	1.8518	2.5571e-05	0.0010721	-	Glycoside hydrolase, superfamily||Aldolase-type TIM barrel||Glycosyl hydrolase, family 13, all-beta||Glycoside hydrolase, family 27
OS07G0469100	3317.12	2202.96	0.59049	2.5332e-05	0.0010634	-	Cyanobacterial aminoacyl-tRNA synthetase, CAAD domain||Protein CURVATURE THYLAKOID 1
OS07G0471300	116.483	267.277	-1.1982	9.347e-10	1.5546e-07	-	Stem cell self-renewal protein Piwi||Domain of unknown function DUF1785||Argonaute linker 2 domain||Argonaute/Dicer protein, PAZ domain||Ribonuclease H-like domain||Protein argonaute, Mid domain
OS07G0475400	334.729	470.505	-0.49122	0.0030009	0.046381	EXLA3	Expansin/Lol pI||RlpA-like double-psi beta-barrel domain||Expansin/pollen allergen, DPBB domain||Expansin, cellulose-binding-like domain
OS07G0475700	138.473	270.857	-0.96793	3.4606e-07	2.9262e-05	-	Auxin-induced protein, ARG7
OS07G0475900	63.6521	148.95	-1.2265	0.0016374	0.028969	-	Protein kinase-like domain||Serine-threonine/tyrosine-protein kinase catalytic domain||Protein kinase domain||Serine/threonine-protein kinase, active site||ACT domain
OS07G0476900	2701.76	1622.28	0.73588	4.0707e-07	3.3774e-05	CDSP32	Thioredoxin-like fold||Thioredoxin||Thioredoxin domain
OS07G0480800	1954.43	3545.89	-0.8594	0.0017311	0.030173	-	Xyloglucan endo-transglycosylase, C-terminal||Glycoside hydrolase, family 16||Concanavalin A-like lectin/glucanase, subgroup||Xyloglucan endotransglucosylase/hydrolase
OS07G0485100	526.388	761.911	-0.5335	0.00085507	0.017338	-	Carbon-nitrogen hydrolase
OS07G0489300	217.012	96.7612	1.1653	0.00017217	0.0049196	-	UDP-glucuronosyl/UDP-glucosyltransferase
OS07G0489800	149.342	91.5988	0.70522	0.0010778	0.020756	-	2Fe-2S ferredoxin-type domain||Beta-grasp domain
OS07G0491800	133.194	50.7619	1.3917	2.4231e-07	2.1414e-05	-	Cytochrome P450, B-class||Cytochrome P450, conserved site||Cytochrome P450
OS07G0493800	21.5886	52.7114	-1.2878	0.00025634	0.0066903	-	Protein kinase-like domain||Serine-threonine/tyrosine-protein kinase catalytic domain||Protein kinase domain||Serine/threonine-protein kinase, active site||Tyrosine-protein kinase, active site||Protein kinase, ATP binding site
OS07G0503500	1604.95	1052.31	0.60897	5.8007e-05	0.002085	-	UDP-glucuronosyl/UDP-glucosyltransferase
OS07G0506600	835.407	1181.23	-0.49974	0.0008233	0.016858	-	Filament-like plant protein
OS07G0509700	565.51	346.816	0.70538	2.0498e-05	0.00089453	-	Peptidase S16, lon N-terminal||PUA-like domain
OS07G0510100	575.828	415.4	0.47114	0.0030118	0.046497	-	Peptidase M24, methionine aminopeptidase||Peptidase M24, structural domain||Peptidase M24A, methionine aminopeptidase, subfamily 1
OS07G0510400	1710.17	1072.91	0.6726	0.00093664	0.018575	-	UDP-glucuronosyl/UDP-glucosyltransferase
OS07G0511100	218.185	767.015	-1.8137	1.8687e-05	0.00083098	-//-
OS07G0511301	95.3013	283.971	-1.5752	0.0014545	0.026287	-//-
OS07G0511400	1525.28	3588.52	-1.2343	4.6564e-17	2.6482e-14	-//-
OS07G0513000	3288.09	1983.37	0.72929	3.4321e-07	2.9091e-05	-	ATPase, F1 complex, gamma subunit conserved site||ATPase, F1 complex, gamma subunit
OS07G0516300	986.857	1674.2	-0.76256	4.3211e-07	3.56e-05	-	Senescence regulator S40
OS07G0524200	38.0835	10.1721	1.9046	8.2946e-06	0.00042511	-	Late embryogenesis abundant protein, LEA-14
OS07G0529600	680.618	333.367	1.0297	9.9206e-05	0.0031946	-	Thiamine thiazole synthase||Pyridine nucleotide-disulphide oxidoreductase, FAD/NAD(P)-binding domain||Thiazole biosynthetic enzyme Thi4 family
OS07G0531200	0.30905	13.18	-5.4144	6.3859e-05	0.0022495	-//-
OS07G0531400	0.934571	21.2375	-4.5062	0.00027624	0.0071201	-	Haem peroxidase||Peroxidases heam-ligand binding site||Peroxidase, active site||Haem peroxidase, plant/fungal/bacterial||Plant peroxidase
OS07G0532500	46.0345	20.9255	1.1375	0.0017062	0.029858	-	PGG domain||Ankyrin repeat-containing domain||Ankyrin repeat
OS07G0537900	223.877	565.315	-1.3363	6.8547e-10	1.151e-07	-	Protein kinase-like domain||Serine-threonine/tyrosine-protein kinase catalytic domain||Protein kinase domain||Concanavalin A-like lectin/glucanase, subgroup||Serine/threonine-protein kinase, active site||Protein kinase, ATP binding site||Gnk2-homologous domain
OS07G0538300	37.2897	70.0214	-0.90902	0.0019556	0.033199	-	Gnk2-homologous domain||Concanavalin A-like lectin/glucanase, subgroup
OS07G0538350	48.524	89.7027	-0.88645	0.00088071	0.017713	-//-
OS07G0538400	125.941	211.245	-0.74617	0.00031658	0.0079565	-	Concanavalin A-like lectin/glucanase, subgroup||Serine/threonine-protein kinase, active site||Protein kinase-like domain||Protein kinase domain||Protein kinase, ATP binding site
OS07G0539100	7101.46	11507.6	-0.6964	9.7787e-07	7.064e-05	-	X8 domain||Glycoside hydrolase, catalytic domain||Glycoside hydrolase, superfamily||Glycoside hydrolase, family 17
OS07G0539400	55.0327	27.6654	0.99221	0.001837	0.031567	-	Glycoside hydrolase, superfamily||X8 domain||Glycoside hydrolase, catalytic domain||Glycoside hydrolase, family 17
OS07G0541200	5.5022	20.2423	-1.8793	0.0011779	0.022283	-	Serine/threonine-protein kinase, active site||Concanavalin A-like lectin/glucanase, subgroup||Protein kinase-like domain||Serine-threonine/tyrosine-protein kinase catalytic domain||Protein kinase domain||Gnk2-homologous domain||Protein kinase, ATP binding site
OS07G0542600	219.484	568.013	-1.3718	3.6141e-15	1.5541e-12	-	Concanavalin A-like lectin/glucanase, subgroup||Serine/threonine-protein kinase, active site||Protein kinase-like domain||Protein kinase domain||Gnk2-homologous domain||Protein kinase, ATP binding site
OS07G0544800	12537	8671.26	0.53188	0.00010823	0.0034134	-	Photosystem II PsbQ, oxygen evolving complex||PsbQ-like domain
OS07G0546400	351.782	236.743	0.57136	0.0014231	0.02592	-	NPH3 domain
OS07G0549100	7.26611	24.3075	-1.7421	0.00087193	0.017577	-//-
OS07G0549300	77.0518	125.567	-0.70456	0.0029611	0.045876	-//-
OS07G0556200	4311.85	2919.19	0.56274	5.5534e-05	0.0020125	PETC	Rieske [2Fe-2S] iron-sulphur domain||Cytochrome b6-f complex Fe-S subunit||Rieske iron-sulphur protein||Rieske iron-sulphur protein, C-terminal||Cytochrome b6-f complex iron-sulfur subunit
OS07G0558300	159.316	70.9571	1.1669	3.5884e-07	3.0198e-05	-	Inositol monophosphatase||Inositol monophosphatase, metal-binding site
OS07G0558400	30024.9	17860.5	0.74939	8.7886e-08	8.5843e-06	-	Chlorophyll A-B binding protein||Chlorophyll A-B binding protein, plant||Chlorophyll a/b binding protein domain
OS07G0558500	1623.43	1087.68	0.57779	8.0882e-05	0.002724	THF1	Photosystem II Psp29, biogenesis
OS07G0558900	12.9662	0.98791	3.7142	5.5743e-05	0.002018	-	Protein of unknown function wound-induced
OS07G0559000	9.80531	0.308615	4.9897	0.00011896	0.0036636	-//-
OS07G0559700	1113.45	2507.91	-1.1715	5.2497e-06	0.00029243	-	Sugar/inositol transporter||Major facilitator superfamily domain||General substrate transporter||Sugar transporter, conserved site
OS07G0561300	36.9	95.7005	-1.3749	0.00074753	0.015588	-	F-box domain
OS07G0561500	136.719	74.3044	0.87969	0.00096156	0.018995	-	Short-chain dehydrogenase/reductase, conserved site||NAD(P)-binding domain||Glucose/ribitol dehydrogenase
OS07G0561800	87.3062	231.435	-1.4065	1.3872e-11	3.2179e-09	-	General substrate transporter||Major facilitator superfamily domain
OS07G0562400	225.042	112.646	0.99839	7.6646e-05	0.0026062	-	Major facilitator superfamily domain||General substrate transporter
OS07G0562700	29235.6	18247.7	0.68001	1.1456e-05	0.0005605	-	Chlorophyll A-B binding protein||Chlorophyll A-B binding protein, plant||Chlorophyll a/b binding protein domain
OS07G0565800	3278.8	2150.08	0.60878	2.1667e-05	0.00094031	-//-
OS07G0567700	456.538	316.07	0.53049	0.0020551	0.034403	-	Transcription factor GRAS
OS07G0570700	1381.54	955.625	0.53176	0.00032081	0.008028	-	Ribosome recycling factor domain||Ribosome recycling factor
OS07G0572300	182.142	111.899	0.70287	0.0011238	0.021432	-	Protein of unknown function DUF868, plant
OS07G0572400	240.91	128.017	0.91216	3.2574e-06	0.00019591	-//-
OS07G0577600	14766.1	9669.6	0.61076	1.18e-05	0.0005755	-	Chlorophyll a/b binding protein domain||Chlorophyll A-B binding protein, plant||Chlorophyll A-B binding protein
OS07G0580200	7.63073	51.0998	-2.7434	0.0031206	0.047738	-//-
OS07G0580300	38.4621	121.588	-1.6605	0.0014626	0.026406	-//-
OS07G0584100	181.384	308.941	-0.76828	0.0022189	0.036612	WNK5	Protein kinase domain||Protein kinase-like domain
OS07G0585500	5282.85	8250.59	-0.64318	1.3682e-05	0.00065638	-//-
OS07G0585600	159.951	272.035	-0.76617	6.2016e-05	0.0021977	-	Acyl-CoA N-acyltransferase||GNAT domain||Aspartate/glutamate/uridylate kinase||Amino-acid N-acetyltransferase (ArgA)
OS07G0585900	20.9365	106.404	-2.3455	8.4389e-06	0.00043188	-//-
OS07G0587200	236.48	148.583	0.67045	0.00046662	0.010818	-	NPH3 domain
OS07G0587500	527.322	1162.83	-1.1409	5.3328e-13	1.694e-10	-	Armadillo-like helical||Armadillo-type fold||Armadillo
OS07G0590600	89.7617	48.1552	0.89841	0.0011237	0.021432	-	Pentatricopeptide repeat||Tetratricopeptide-like helical
OS07G0597200	382.602	799.816	-1.0638	3.2586e-11	7.0063e-09	-	Concanavalin A-like lectin/glucanase, subgroup||Leucine-rich repeat, typical subtype||Protein kinase-like domain||Protein kinase domain||Leucine-rich repeat-containing N-terminal, type 2||Leucine-rich repeat domain, L domain-like||Protein kinase, ATP binding site||Leucine-rich repeat||Serine/threonine-protein kinase, active site
OS07G0598000	516.586	319.753	0.69205	6.0093e-05	0.0021403	-	NAD-dependent epimerase/dehydratase||NAD(P)-binding domain
OS07G0604600	24.229	198.416	-3.0337	1.5803e-08	1.8863e-06	-	NADH-ubiquinone reductase complex 1 MLRQ subunit
OS07G0604700	29.785	151.611	-2.3477	5.864e-05	0.0021013	-	NADH-ubiquinone reductase complex 1 MLRQ subunit
OS07G0605400	336.528	175.319	0.94075	1.2894e-05	0.00062197	-//-
OS07G0605800	35.4717	90.2507	-1.3473	1.6348e-06	0.00010876	-	P-loop containing nucleoside triphosphate hydrolase||Sulfotransferase domain
OS07G0606600	144.565	83.2014	0.79703	0.00029158	0.0074503	-	Histone-fold||Transcription factor CBF/NF-Y/archaeal histone||Transcription factor, NFYB/HAP3, conserved site
OS07G0607200	610.411	410.204	0.57344	0.00040771	0.0096865	-	Uncharacterised protein family Ycf33
OS07G0608200	130.229	74.1636	0.81226	0.00047846	0.011034	-	CCAAT-binding transcription factor, subunit B||CCAAT-binding factor, conserved site
OS07G0622000	1059.45	1666.75	-0.65372	1.4237e-05	0.00067747	SAPK2	Protein kinase domain||Protein kinase-like domain||Serine/threonine-protein kinase, active site||Protein kinase, ATP binding site
OS07G0625400	25.7338	118.95	-2.2086	8.2498e-16	3.9849e-13	-	BTB/POZ fold||SKP1 component, dimerisation||SKP1 component, POZ domain||SKP1 component
OS07G0626800	180.175	106.698	0.75587	0.00019731	0.0054524	-	Pyridine nucleotide-disulphide oxidoreductase, FAD/NAD(P)-binding domain||Amine oxidase
OS07G0628500	67.7942	129.51	-0.93383	7.5209e-05	0.0025772	-	Myc-type, basic helix-loop-helix (bHLH) domain
OS07G0629000	278.939	426.736	-0.61339	0.00042043	0.0099561	-	SANT/Myb domain||Myb domain||Homeodomain-like
OS07G0631700	532.815	830.309	-0.64001	4.1435e-05	0.0015968	-	EF-Hand 1, calcium-binding site||EF-hand domain pair||EF-hand domain
OS07G0631900	2818.13	1926.41	0.54883	0.00010557	0.0033596	-	Nucleotide-binding, alpha-beta plait||RNA recognition motif domain
OS07G0632000	43.5122	125.366	-1.5266	1.5007e-09	2.3836e-07	-	Glycoside hydrolase, superfamily||Glycoside hydrolase, catalytic domain||Glycoside hydrolase, family 18, catalytic domain
OS07G0633200	104.416	174.412	-0.74015	0.00047518	0.01098	-	RNA recognition motif domain||Nucleotide-binding, alpha-beta plait
OS07G0633400	9.47991	33.6442	-1.8274	3.3467e-05	0.0013397	-//-
OS07G0635500	1304.05	4681.86	-1.8441	2.644e-05	0.0010994	-	Cytochrome P450, E-class, group I||Cytochrome P450, conserved site||Cytochrome P450
OS07G0637300	1526.2	982.404	0.63556	2.6801e-05	0.0011118	-	Histidine kinase-like ATPase, ATP-binding domain||Signal transduction histidine kinase, core||Branched-chain alpha-ketoacid dehydrogenase kinase/Pyruvate dehydrogenase kinase, N-terminal||Signal transduction histidine kinase-related protein, C-terminal
OS07G0638400	15.063	53.2934	-1.823	4.5047e-05	0.0016988	-	Thioredoxin domain||Alkyl hydroperoxide reductase subunit C/ Thiol specific antioxidant||Peroxiredoxin, AhpC-type||Peroxiredoxin, C-terminal||Thioredoxin-like fold
OS07G0639000	4.99163	54.1201	-3.4386	1.5162e-07	1.3959e-05	-	Haem peroxidase, plant/fungal/bacterial||Plant peroxidase||Haem peroxidase||Peroxidase, active site||Peroxidases heam-ligand binding site
OS07G0640300	20.059	4.2021	2.2551	0.00026039	0.0067697	-//-
OS07G0644100	236.292	364.237	-0.62431	0.0016725	0.0294	-	Basic-leucine zipper domain
OS07G0646800	25.4493	148.215	-2.542	2.5551e-08	2.9443e-06	-	Nucleotide-diphospho-sugar transferases||Glycosyl transferase, family 8
OS07G0656700	295.512	185.348	0.67298	0.00025103	0.0065803	-	Uncharacterised protein family UPF0114, plant||Uncharacterised protein family UPF0114
OS07G0656900	1182.3	1703.65	-0.52703	0.00039069	0.0093853	-	Peptidase S10, serine carboxypeptidase, active site||Serine carboxypeptidases, histidine active site||Alpha/Beta hydrolase fold||Peptidase S10, serine carboxypeptidase
OS07G0658600	1224.72	639.546	0.93734	6.5534e-10	1.1163e-07	-	Aspartic peptidase domain||Peptidase family A1 domain||Xylanase inhibitor, N-terminal||Xylanase inhibitor, C-terminal||Aspartic peptidase
OS07G0659300	79.3078	168.487	-1.0871	9.4691e-07	6.9128e-05	-	Protein of unknown function DUF4228, plant
OS07G0660400	91.2937	51.7745	0.81827	0.001358	0.024982	-//-
OS07G0661600	96.7277	165.312	-0.77319	0.00032102	0.008028	-	Zinc finger, RING/FYVE/PHD-type||Zinc finger, C3HC4 RING-type||Zinc finger, RING-type, conserved site||Zinc finger, RING-type
OS07G0662800	197.245	130.569	0.59517	0.0030522	0.046895	-	Tryptophan/tyrosine permease
OS07G0663800	378.686	784.838	-1.0514	4.1133e-05	0.0015903	-	NAD(P)-binding domain||Glucose/ribitol dehydrogenase
OS07G0669200	408.986	247.743	0.72321	0.00019719	0.0054524	-	GTP-binding protein Obg/CgtA||GTP binding domain||GTP1/OBG, conserved site||GTP1/OBG domain||OBG-type guanine nucleotide-binding (G) domain||P-loop containing nucleoside triphosphate hydrolase
OS07G0669250	200.621	117.579	0.77084	0.00010101	0.0032409	-	GTP-binding protein GTP1/OBG, C-terminal
OS07G0673400	75.6479	146.582	-0.95434	0.00042689	0.010089	-	UspA||Rossmann-like alpha/beta/alpha sandwich fold||Universal stress protein A
OS07G0673900	121.462	237.714	-0.96873	0.00018506	0.0052	-	Hypoxia induced protein, domain
OS07G0674400	211.268	109.239	0.95158	1.851e-06	0.00012071	-//-
OS07G0674800	188.508	694.231	-1.8808	3.2798e-27	6.4249e-24	-	DNA-binding domain||AP2/ERF domain
OS07G0677100	111.682	189.756	-0.76474	0.00045251	0.010564	-	Plant peroxidase||Haem peroxidase, plant/fungal/bacterial||Peroxidase, active site||Peroxidases heam-ligand binding site||Haem peroxidase
OS07G0685500	156.297	100.608	0.63554	0.0028507	0.044577	-	Alpha/beta hydrolase fold-1||Alpha/Beta hydrolase fold
OS07G0686600	182.749	709.352	-1.9566	1.4832e-29	3.4867e-26	-	VQ
OS07G0686800	10.3515	38.2802	-1.8868	9.5868e-06	0.00048569	-	Concanavalin A-like lectin/glucanase, subgroup||Protein kinase-like domain||Protein kinase domain||Serine-threonine/tyrosine-protein kinase catalytic domain||Protein kinase, ATP binding site
OS07G0687100	715.149	389.284	0.87742	0.00051212	0.011605	-	Alpha/Beta hydrolase fold||Serine hydrolase FSH
OS07G0688700	5579.98	7668.78	-0.45874	0.0030835	0.047293	-//-
OS07G0689800	271.998	141.305	0.94478	1.5513e-06	0.00010439	-	DnaJ domain||Tetratricopeptide-like helical
OS07G0691200	813.172	574.392	0.50153	0.0011004	0.021123	-	D-alanine--D-alanine ligase, C-terminal||Pre-ATP-grasp domain||ATP-grasp fold, subdomain 2||D-alanine--D-alanine ligase, N-terminal domain||D-alanine--D-alanine ligase/VANA/B/C, conserved site||ATP-grasp fold
OS07G0691300	992.896	1690.81	-0.768	9.7077e-06	0.00049111	-	Wound-induced protein, Wun1, subgroup||Wound-induced protein, Wun1
OS07G0691700	230.084	114.763	1.0035	8.5211e-07	6.3658e-05	-	SCAR/WAVE family
OS07G0693800	817.059	486.943	0.74669	1.8013e-06	0.00011828	-	Fatty acid desaturase, type 1||Protein of unknown function DUF3474
OS07G0695400	313.74	531.559	-0.76066	3.7533e-06	0.00022205	-	KIP1-like
OS08G0101700	27.0212	10.3079	1.3903	0.0024801	0.040077	-	Cytochrome b561/ferric reductase transmembrane
OS08G0101800	107.765	59.5295	0.85622	0.00047978	0.011055	-	Lipopolysaccharide-modifying protein
OS08G0102000	308.756	189.445	0.70469	7.4216e-05	0.0025579	-	Acyl-CoA N-acyltransferase||GNAT domain
OS08G0103100	41.9603	18.4499	1.1854	0.0011692	0.022165	-//-
OS08G0104600	14616.6	10794.6	0.4373	0.0018743	0.032066	ADI1	Beta-grasp domain||2Fe-2S ferredoxin-type domain||Ferredoxin [2Fe-2S], plant||2Fe-2S ferredoxin, iron-sulphur binding site
OS08G0110300	328.946	520.049	-0.6608	0.00039854	0.009521	-	Longin-like domain||Longin domain
OS08G0110400	492.342	786.152	-0.67515	2.7467e-05	0.0011368	-	Glycosyl transferase, family 14
[truncated: 604 more rows]

## Sheet: Table S7
Table S7 GO Enrichment of up-regulated genes in MU1
[truncated: 9 more rows]

[truncated: 2 more sheets: Table S8, Table S9]
